# Supplementary material for: Targeting synergetic endothelial inflammation by inhibiting NFKB and JAK-STAT pathways
Source: iScience. 2025 Aug 7;28(9):113307. doi: 10.1016/j.isci.2025.113307 (PMC12396245; doi:10.1016/j.isci.2025.113307)
Supplement: Data S1. Proteomics and imaging analysis output all figures in this paper are based on [file mmc2.xlsx]

## Sheet: Legend
	Legend Inhibitorscreen LFQ values sheet
	Significant testings		Non imputed data		Imputed data		Protein info
	(pvalue < 0.05 and LFC > 1)
	1, -1	Significant
	0	not significant
	Sample names
	STIM_INH_CONC_Replicate
	Stim	C	unstimulated
		T	TNFa
		I	IFNg
		M	TNFa+IFNg
	INH	TP	TPCA1
		QN	QNZ(EVP4593)
		JS	JSH23
		IT	Itacitinib
		RI	Ritlecitinib
		SH	SH-4-54
		AS	AS1517499
	Conc	0	uM
		1	uM
		10	uM
		100	uM
	Replicate	1
		2
		3

## Sheet: Inhibitorscreen LFQ
CTL_NO_0 - IFN_NO_0	CTL_NO_0 - TNF_NO_0	CTL_NO_0 - MIX_NO_0	CTL_NO_0 - CTL_AS_0.1	CTL_NO_0 - CTL_AS_1	CTL_NO_0 - CTL_AS_10	CTL_NO_0 - CTL_IT_0.1	CTL_NO_0 - CTL_IT_1	CTL_NO_0 - CTL_IT_10	CTL_NO_0 - CTL_JS_1	CTL_NO_0 - CTL_JS_10	CTL_NO_0 - CTL_JS_100	CTL_NO_0 - CTL_QN_0.1	CTL_NO_0 - CTL_QN_1	CTL_NO_0 - CTL_QN_10	CTL_NO_0 - CTL_RI_0.1	CTL_NO_0 - CTL_RI_1	CTL_NO_0 - CTL_RI_10	CTL_NO_0 - CTL_SH_1	CTL_NO_0 - CTL_SH_10	CTL_NO_0 - CTL_TP_0.1	CTL_NO_0 - CTL_TP_1	CTL_NO_0 - CTL_TP_10	CTL_NO_0 - IFN_AS_0.1	CTL_NO_0 - IFN_AS_1	CTL_NO_0 - IFN_AS_10	CTL_NO_0 - IFN_IT_0.1	CTL_NO_0 - IFN_IT_1	CTL_NO_0 - IFN_IT_10	CTL_NO_0 - IFN_JS_1	CTL_NO_0 - IFN_JS_10	CTL_NO_0 - IFN_JS_100	CTL_NO_0 - IFN_QN_0.1	CTL_NO_0 - IFN_QN_1	CTL_NO_0 - IFN_QN_10	CTL_NO_0 - IFN_RI_0.1	CTL_NO_0 - IFN_RI_1	CTL_NO_0 - IFN_RI_10	CTL_NO_0 - IFN_SH_1	CTL_NO_0 - IFN_SH_10	CTL_NO_0 - IFN_TP_0.1	CTL_NO_0 - IFN_TP_1	CTL_NO_0 - IFN_TP_10	CTL_NO_0 - MIX_AS_0.1	CTL_NO_0 - MIX_AS_1	CTL_NO_0 - MIX_AS_10	CTL_NO_0 - MIX_IT_0.1	CTL_NO_0 - MIX_IT_1	CTL_NO_0 - MIX_IT_10	CTL_NO_0 - MIX_JS_1
0	0	0	0	0	0	0	0	0	0	0	0	0	0	0	0	0	0	0	0	0	0	0	0	0	0	0	0	0	0	0	0	0	0	0	0	0	0	0	0	0	0	0	0	0	0	0	0	0	0
0	0	0	0	0	0	0	0	0	0	0	0	0	0	0	0	0	0	0	0	0	0	0	0	0	0	0	0	0	0	0	0	0	0	0	0	0	0	0	0	0	0	0	0	0	0	0	0	0	0
0	0	0	0	0	0	0	0	0	0	0	0	0	0	0	0	0	0	0	0	0	0	0	0	0	0	0	0	0	0	0	0	0	0	0	0	0	0	0	0	0	0	0	0	0	0	0	0	0	0
0	0	0	0	0	0	0	0	0	0	0	0	0	0	0	0	0	0	0	0	0	0	0	0	0	0	0	0	0	0	0	0	0	0	0	0	0	0	0	0	0	0	0	0	0	0	0	0	0	0
0	0	0	0	0	0	0	0	0	0	0	0	0	0	0	0	0	0	0	0	0	0	0	0	0	0	0	0	0	0	0	0	0	0	0	0	0	0	0	0	0	0	0	0	0	0	0	0	0	0
0	0	0	0	0	0	0	0	0	0	0	0	0	0	0	0	0	0	0	0	0	0	0	0	0	0	0	0	0	0	0	0	0	0	0	0	0	0	0	0	0	0	0	0	0	0	0	0	0	0
0	0	0	0	0	0	0	0	0	0	0	0	0	0	0	0	0	0	0	0	0	0	0	0	0	0	0	0	0	0	0	0	0	0	0	0	0	0	0	0	0	0	0	0	0	0	0	0	0	0
0	0	0	0	0	0	0	0	0	0	0	0	0	0	0	0	0	0	0	0	0	0	0	0	0	0	0	0	0	0	0	0	0	0	0	0	0	0	0	0	0	0	0	0	0	0	0	0	0	0
0	0	0	0	0	0	0	0	0	0	0	0	0	0	0	0	0	0	0	0	0	0	0	0	0	0	0	0	0	0	0	0	0	0	0	0	0	0	0	0	0	0	0	0	0	0	0	0	0	0
0	0	0	0	0	0	0	0	0	0	0	0	0	0	0	0	0	0	0	0	0	0	0	0	0	0	0	0	0	0	0	0	0	0	0	0	0	0	0	0	0	0	0	0	0	0	0	0	0	0
0	0	0	0	0	0	0	0	0	0	0	0	0	0	0	0	0	0	0	0	0	0	0	0	0	0	0	0	0	0	0	0	0	0	0	0	0	0	0	0	0	0	0	0	0	0	0	0	0	0
0	0	0	0	0	0	0	0	0	0	0	0	0	0	0	0	0	0	0	0	0	0	0	0	0	0	0	0	0	0	0	0	0	0	0	0	0	0	0	0	0	0	0	0	0	0	0	0	0	0
0	0	0	0	0	0	0	0	0	0	0	0	0	0	0	0	0	0	0	0	0	0	0	0	0	0	0	0	0	0	0	0	0	0	0	0	0	0	0	0	0	0	0	0	0	0	0	0	0	0
0	0	0	0	0	0	0	0	0	0	0	0	0	0	0	0	0	0	0	0	0	0	0	0	0	0	0	0	0	0	0	0	0	0	0	0	0	0	0	0	0	0	0	0	0	0	0	0	0	0
0	0	0	0	0	0	0	0	0	0	0	0	0	0	0	0	0	0	0	0	0	0	0	0	0	0	0	0	0	0	0	0	0	0	0	0	0	0	0	0	0	0	0	0	0	0	0	0	0	0
0	0	0	0	0	0	0	0	0	0	0	0	0	0	0	0	0	0	0	0	0	0	0	0	0	0	0	0	0	0	0	0	0	0	0	0	0	0	0	0	0	0	0	0	0	0	0	0	0	0
0	0	0	0	0	0	0	0	0	0	0	0	0	0	0	0	0	0	0	0	0	0	0	0	0	0	0	0	0	0	0	0	0	0	0	0	0	0	0	0	0	0	0	0	0	0	0	0	0	0
0	0	0	0	0	0	0	0	0	0	0	0	0	0	0	0	0	0	0	0	0	0	0	0	0	0	0	0	0	0	0	0	0	0	0	0	0	0	0	0	0	0	0	0	0	0	0	0	0	0
0	0	0	0	0	0	0	0	0	0	0	0	0	0	0	0	0	0	0	0	0	0	0	0	0	0	0	0	0	0	0	0	0	0	0	0	0	0	0	0	0	0	0	0	0	0	0	0	0	0
0	0	0	0	0	0	0	0	0	0	0	0	0	0	0	0	0	0	0	0	0	0	0	0	0	0	0	0	0	0	0	0	0	0	0	0	0	0	0	0	0	0	0	0	0	0	0	0	0	0
0	0	0	0	0	0	0	0	0	0	0	0	0	0	0	0	0	0	0	0	0	0	0	0	0	0	0	0	0	0	0	0	0	0	0	0	0	0	0	0	0	0	0	0	0	0	0	0	0	0
0	0	0	0	0	0	0	0	0	0	0	0	0	0	0	0	0	0	0	0	0	0	0	0	0	0	0	0	0	0	0	0	0	0	0	0	0	0	0	0	0	0	0	1	0	0	0	0	0	0
0	0	0	0	0	0	0	0	0	0	0	0	0	0	0	0	0	0	0	0	0	0	0	0	0	0	0	0	0	0	0	0	0	0	0	0	0	0	0	0	0	0	0	0	0	0	0	0	0	0
0	0	0	0	0	0	0	0	0	0	0	0	0	0	0	0	0	0	0	0	0	0	0	0	0	0	0	0	0	0	0	0	0	0	0	0	0	0	0	0	0	0	0	1	0	0	0	0	0	0
0	0	0	0	0	0	0	0	0	0	0	0	0	0	0	0	0	0	0	0	0	0	0	0	0	0	0	0	0	0	0	0	0	0	0	0	0	0	0	0	0	0	0	0	0	0	0	0	0	0
0	0	0	0	0	0	0	0	0	0	0	0	0	0	0	0	0	0	0	0	0	0	0	0	0	0	0	0	0	0	0	0	0	0	0	0	0	0	0	0	0	0	0	0	0	0	0	0	0	0
0	0	0	0	0	0	0	0	0	0	0	0	0	0	0	0	0	0	0	0	0	0	0	0	0	0	0	0	0	0	0	0	0	0	0	0	0	1	0	0	0	0	0	0	0	0	0	0	0	0
0	0	0	0	0	0	0	0	0	0	0	0	0	0	0	0	0	0	0	0	0	0	0	0	0	0	0	0	0	0	0	0	0	0	0	0	0	0	0	0	0	0	0	0	0	0	0	0	0	0
0	0	0	0	0	1	0	0	0	0	0	0	0	0	0	0	0	0	0	0	0	0	0	0	0	1	0	0	0	0	0	0	0	0	0	0	0	0	0	0	0	0	0	0	0	1	0	0	0	0
0	0	0	0	0	0	0	0	0	0	0	0	0	0	0	0	0	0	0	0	0	0	0	0	0	0	0	0	0	0	0	0	0	0	0	0	0	0	0	0	0	0	0	0	0	0	0	0	0	0
0	0	0	0	0	0	0	0	0	0	0	0	0	0	0	0	0	0	0	0	0	0	0	0	0	0	0	0	0	0	0	0	0	0	0	0	0	0	0	0	0	0	0	0	0	0	0	0	0	0
0	0	0	0	0	0	0	0	0	0	0	0	0	0	0	0	0	0	0	0	0	0	0	0	0	0	0	0	0	0	0	0	0	0	0	0	0	0	0	0	0	0	0	0	0	0	0	0	0	0
0	0	0	0	0	0	0	0	0	0	0	0	0	0	0	0	0	0	0	0	0	0	0	0	0	0	0	0	0	0	0	0	0	0	0	0	0	0	0	0	0	0	0	0	0	0	0	0	0	0
0	0	0	0	0	0	0	0	0	0	0	0	0	0	0	0	0	0	0	0	0	0	0	0	0	0	0	0	0	0	0	0	0	0	0	0	0	0	0	0	0	0	0	0	0	0	0	0	0	0
0	0	0	0	0	0	0	0	0	0	0	0	0	0	0	0	0	0	0	0	0	0	0	0	0	0	0	0	0	0	0	0	0	0	0	0	0	0	0	0	0	0	0	0	-1	0	-1	-1	0	-1
0	0	0	0	0	0	0	0	0	0	0	0	0	0	0	0	0	0	0	0	0	0	0	0	0	0	0	0	0	0	0	0	0	0	0	0	0	0	0	0	0	0	0	0	0	0	0	0	0	0
0	0	0	0	0	0	0	0	0	0	0	0	0	0	0	0	0	0	0	0	0	0	0	0	0	0	0	0	0	0	0	0	0	0	0	0	0	0	0	0	0	0	0	0	0	0	0	0	0	0
0	0	0	0	0	0	0	0	0	0	0	0	0	0	0	0	0	0	0	0	0	0	0	0	0	0	0	0	0	0	0	0	0	0	0	0	0	0	0	0	0	0	0	0	0	0	0	0	0	0
0	0	0	0	0	0	0	0	0	0	0	0	0	0	0	0	0	0	0	0	0	0	0	0	0	0	0	0	0	0	0	0	0	0	0	0	0	0	0	0	0	0	0	0	0	0	0	0	0	0
0	0	0	0	0	0	0	0	0	0	0	0	0	0	0	0	0	0	0	0	0	0	0	0	0	0	0	0	0	0	0	0	0	0	0	0	0	0	0	0	0	0	0	0	0	0	0	0	0	0
0	0	0	0	0	0	0	0	0	0	0	0	0	0	0	0	0	0	0	0	0	0	0	0	0	0	0	0	0	0	0	0	0	0	0	0	0	0	0	0	0	0	-1	0	0	0	0	0	0	0
0	0	0	0	0	0	0	0	0	0	0	0	0	0	0	0	0	0	0	0	0	0	0	0	0	0	0	0	0	0	0	0	0	0	0	0	0	0	0	0	0	0	0	0	0	0	0	0	0	0
0	0	0	0	0	0	0	0	0	0	0	0	0	0	0	0	0	0	0	0	0	0	0	0	0	0	0	0	0	0	0	0	0	0	0	0	0	0	0	0	0	0	0	0	0	0	0	0	0	0
-1	0	-1	0	0	0	0	0	0	0	0	0	0	0	0	0	0	0	0	0	0	0	0	-1	-1	0	-1	-1	0	-1	-1	-1	-1	-1	-1	-1	-1	-1	-1	-1	-1	-1	-1	-1	-1	0	-1	-1	-1	-1
0	0	0	0	0	0	0	0	0	0	0	0	0	0	0	0	0	0	0	0	0	0	0	0	0	0	0	0	0	0	0	0	0	0	0	0	0	0	0	0	0	0	0	0	0	0	0	0	0	0
0	0	0	0	0	0	0	0	0	0	0	0	0	0	0	0	0	0	0	0	0	0	0	0	0	0	0	0	0	0	0	0	0	0	0	0	0	0	0	0	0	0	0	0	0	0	0	0	0	0
0	0	0	0	0	0	0	0	0	0	0	0	0	0	0	0	0	0	0	0	0	0	0	0	0	0	0	0	0	0	0	0	0	0	0	0	0	0	0	0	0	0	0	0	0	0	0	0	0	0
0	0	0	0	0	0	0	0	0	0	0	0	0	0	0	0	0	0	0	0	0	0	0	0	0	0	0	0	0	0	0	0	0	0	0	0	0	0	0	0	0	0	0	0	0	0	0	0	0	0
0	0	0	0	0	0	0	0	0	0	0	0	0	0	0	0	0	0	0	0	0	0	0	0	0	0	0	0	0	0	0	0	0	0	0	0	0	0	0	0	0	0	0	0	0	0	0	0	0	0
0	0	0	0	0	0	0	0	0	0	0	0	0	0	0	0	0	0	0	0	0	0	0	0	0	0	0	0	0	0	0	0	0	0	0	0	0	0	0	0	0	0	0	0	0	0	0	0	0	0
0	0	0	0	0	0	0	0	0	0	0	0	0	0	0	0	0	0	0	0	0	0	0	0	0	0	0	0	0	0	0	0	0	0	0	0	0	0	0	0	0	0	0	0	0	0	0	0	0	0
0	0	0	0	0	0	0	0	0	0	0	0	0	0	0	0	0	0	0	0	0	0	0	0	0	0	0	0	0	0	0	0	0	0	0	0	0	0	0	0	0	0	0	0	0	0	0	0	0	0
0	0	0	0	0	0	0	0	0	0	0	0	0	0	0	0	0	0	0	0	0	0	0	0	0	0	0	0	0	0	0	0	0	0	0	0	0	0	0	0	0	0	0	0	0	0	0	0	0	0
0	0	0	0	0	0	0	0	0	0	0	0	0	0	0	0	0	0	0	0	0	0	0	0	0	0	0	0	0	0	0	0	0	0	0	0	0	0	0	0	0	0	0	0	0	0	0	0	0	0
0	0	0	0	0	0	0	0	0	0	0	0	0	0	0	0	0	0	0	0	0	0	0	0	0	0	0	0	0	0	0	0	0	0	0	0	0	0	0	0	0	0	0	0	0	0	0	0	0	0
0	0	0	0	0	0	0	0	0	0	0	0	0	0	0	0	0	0	0	0	0	0	0	0	0	0	0	0	0	0	0	0	0	0	0	0	0	0	0	0	0	0	0	0	0	0	0	0	0	0
0	0	0	0	0	0	0	0	0	0	0	0	0	0	0	0	0	0	0	0	0	0	0	0	0	0	0	0	0	0	0	0	0	0	0	0	0	0	0	0	0	0	0	0	0	0	0	0	0	0
0	0	0	0	0	0	0	0	0	0	0	0	0	0	0	0	0	0	0	0	0	0	0	0	0	0	0	0	0	0	0	0	0	0	0	0	0	0	0	0	0	0	0	0	0	0	0	0	0	0
0	0	0	0	0	0	0	0	0	0	0	0	0	0	0	0	0	0	0	0	0	0	0	0	0	0	0	0	0	0	0	0	0	0	0	0	0	0	0	0	0	0	0	0	0	0	0	0	0	0
0	0	0	0	0	0	0	0	0	0	0	0	0	0	0	0	0	0	0	0	0	0	0	0	0	0	0	0	0	0	0	0	0	0	0	0	0	0	0	0	0	0	0	0	0	0	0	0	0	0
0	0	0	0	0	0	0	0	0	0	0	0	0	0	0	0	0	0	0	0	0	0	0	0	0	0	0	0	0	0	0	0	0	0	0	0	0	0	0	0	0	0	0	0	0	0	0	0	0	0
0	0	0	0	0	0	0	0	0	0	0	0	0	0	0	0	0	0	0	0	0	0	0	0	0	0	0	0	0	0	0	0	0	0	0	0	0	0	0	0	0	0	0	0	0	0	0	0	0	0
0	0	0	0	0	0	0	0	0	0	0	0	0	0	0	0	0	0	0	0	0	0	0	0	0	0	0	0	0	0	0	0	0	0	0	0	0	0	0	0	0	0	0	0	0	0	0	0	0	0
0	0	0	0	0	0	0	0	0	0	0	0	0	0	0	0	0	0	0	0	0	0	0	0	0	0	0	0	0	0	0	0	0	0	0	0	0	0	0	0	0	0	0	0	0	0	0	0	0	0
0	0	0	0	0	0	0	0	0	0	0	0	0	0	0	0	0	0	0	0	0	0	0	0	0	0	0	0	0	0	0	0	0	0	0	0	0	0	0	0	0	0	0	0	0	0	0	0	0	0
0	0	0	0	0	0	0	0	0	0	0	0	0	0	0	0	0	0	0	0	0	0	0	0	0	0	0	0	0	0	0	0	0	0	0	0	0	0	0	0	0	0	0	0	0	0	0	0	0	0
0	0	0	0	0	0	0	0	0	0	0	0	0	0	0	0	0	0	0	0	0	0	0	0	0	0	0	0	0	0	0	0	0	0	0	0	0	0	0	0	0	0	0	0	0	0	0	0	0	0
0	0	0	0	0	0	0	0	0	0	0	0	0	0	0	0	0	0	0	0	0	0	0	0	0	0	0	0	0	0	0	0	0	0	0	0	0	0	0	0	0	0	0	0	0	0	0	0	0	0
0	0	0	0	0	0	0	0	0	0	0	0	0	0	0	0	0	0	0	0	0	0	0	0	0	0	0	0	0	0	0	0	0	0	0	0	0	0	0	0	0	0	0	0	0	0	0	0	0	0
0	0	0	0	0	0	0	0	0	0	0	0	0	0	0	0	0	0	0	0	0	0	0	0	0	0	0	0	0	0	0	0	0	0	0	0	0	0	0	0	0	0	0	0	0	0	0	0	0	0
0	0	0	0	0	0	0	0	0	0	0	0	0	0	0	0	0	0	0	0	0	0	0	0	0	0	0	0	0	0	0	0	0	0	0	0	0	0	0	0	0	0	0	0	0	0	0	0	0	0
0	0	0	0	0	0	0	0	0	0	0	0	0	0	0	0	0	0	0	0	0	0	0	0	0	0	0	0	0	0	0	0	0	0	0	0	0	0	0	0	0	0	0	0	0	0	0	0	0	0
0	0	0	0	0	0	0	0	0	0	0	0	0	0	0	0	0	0	0	0	0	0	0	0	0	0	0	0	0	0	0	0	0	0	0	0	0	0	0	0	0	0	0	0	0	0	0	0	0	0
0	0	0	0	0	0	0	0	0	0	0	0	0	0	0	0	0	0	0	0	0	0	0	0	0	0	0	0	0	0	0	0	0	0	0	0	0	0	0	0	0	0	0	0	0	0	0	0	0	0
0	0	0	0	0	0	0	0	0	0	0	0	0	0	0	0	0	0	0	0	0	0	0	0	0	0	0	0	0	0	0	0	0	0	0	0	0	0	0	0	0	0	0	0	0	0	0	0	0	0
0	0	0	0	0	0	0	0	0	0	0	0	0	0	0	0	0	0	0	0	0	0	0	0	0	0	0	0	0	0	0	0	0	0	0	0	0	0	0	0	0	0	0	0	0	0	0	0	0	0
0	0	0	0	0	0	0	0	0	0	0	0	0	0	0	0	0	0	0	0	0	0	0	0	0	0	0	0	0	0	0	0	0	0	0	0	0	0	0	0	0	0	0	0	0	0	0	0	0	0
0	0	0	0	0	0	0	0	0	0	0	0	0	0	0	0	0	0	0	0	0	0	0	0	0	0	0	0	0	0	0	0	0	0	0	0	0	0	0	0	0	0	0	0	0	0	0	0	0	0
0	0	0	0	0	0	0	0	0	0	0	0	0	0	0	0	0	0	0	0	0	0	0	0	0	0	0	0	0	0	0	0	0	0	0	0	0	0	0	0	0	0	0	0	0	0	0	0	0	0
0	0	0	0	0	0	0	0	0	0	0	0	0	0	0	0	0	0	0	0	0	0	0	0	0	0	0	0	0	0	0	0	0	0	0	0	0	0	0	0	0	0	0	0	0	0	0	0	0	0
0	0	0	0	0	0	0	0	0	0	0	0	0	0	0	0	0	0	0	0	0	0	0	0	0	0	0	0	0	0	0	0	0	0	0	0	0	0	0	0	0	0	0	0	0	0	0	0	0	0
0	0	0	0	0	0	0	0	0	0	0	0	0	0	0	0	0	0	0	0	0	0	0	-1	0	0	-1	-1	0	-1	0	0	0	0	0	-1	-1	-1	0	0	-1	-1	0	0	-1	0	0	-1	0	-1
0	0	0	0	0	0	0	0	0	0	0	0	0	0	0	0	0	0	0	0	0	0	0	0	0	0	0	0	0	0	0	0	0	0	0	0	0	0	0	0	0	0	0	0	0	0	0	0	0	0
0	0	0	0	0	0	0	0	0	0	0	0	0	0	0	0	0	0	0	0	0	0	0	0	0	0	0	0	0	0	0	0	0	0	0	0	0	0	0	0	0	0	0	0	0	0	0	0	0	0
0	0	0	0	0	0	0	0	0	0	0	0	0	0	0	0	0	0	0	0	0	0	0	0	0	0	0	0	0	0	0	0	0	0	0	0	0	0	0	0	0	0	0	0	0	1	0	0	0	0
0	0	0	0	0	0	0	0	0	0	0	0	0	0	0	0	0	0	0	0	0	0	0	0	0	0	0	0	0	0	0	0	0	0	0	0	0	0	0	0	0	0	0	0	0	0	0	0	0	0
0	0	0	0	0	0	0	0	0	0	0	0	0	0	0	0	0	0	0	0	0	0	0	0	0	0	0	0	0	0	0	0	0	0	0	0	0	0	0	0	0	0	0	0	0	0	0	0	0	0
0	0	0	0	0	0	0	0	0	0	0	0	0	0	0	0	0	0	0	0	0	0	0	0	0	0	0	0	0	0	0	0	0	0	0	0	0	0	0	0	0	0	0	0	0	0	0	0	0	0
0	0	0	0	0	0	0	0	0	0	0	0	0	0	0	0	0	0	0	0	0	0	0	0	0	0	0	0	0	0	0	0	0	0	0	0	0	0	0	0	0	0	0	0	0	0	0	0	0	0
0	0	0	0	0	0	0	0	0	0	0	0	0	0	0	0	0	0	0	0	0	0	0	0	0	0	0	0	0	0	0	0	0	0	0	0	0	0	0	0	0	0	0	0	0	0	0	0	0	0
0	0	0	0	0	0	0	0	0	0	0	0	0	0	0	0	0	0	0	0	0	0	0	0	0	0	0	0	0	0	0	0	0	0	0	0	0	0	0	0	0	0	0	0	0	0	0	0	0	0
0	0	0	0	0	0	0	0	0	0	0	0	0	0	0	0	0	0	0	0	0	0	0	0	0	0	0	0	0	0	0	0	0	0	0	0	0	0	0	0	0	0	0	0	0	0	0	0	0	0
0	0	0	0	0	0	0	0	0	0	0	0	0	0	0	0	0	0	0	0	0	0	0	0	0	0	0	0	0	0	0	0	0	0	0	0	0	0	0	0	0	0	0	0	0	0	0	0	0	0
0	0	0	0	0	0	0	0	0	0	0	0	0	0	0	0	0	0	0	0	0	0	0	0	0	0	0	0	0	0	0	0	0	0	0	0	0	0	0	0	0	0	0	0	0	0	0	0	0	0
0	0	0	0	0	0	0	0	0	0	0	0	0	0	0	0	0	0	0	0	0	0	0	0	0	0	0	0	0	0	0	0	0	0	0	0	0	0	0	0	0	0	0	0	0	0	0	0	0	0
0	0	0	0	0	0	0	0	0	0	0	0	0	0	0	0	0	0	0	0	0	0	0	0	0	0	0	0	0	0	0	0	0	0	0	0	0	0	0	0	0	0	0	1	0	0	0	1	0	1
0	0	0	0	0	0	0	0	0	0	0	0	0	0	0	0	0	0	0	0	0	0	0	0	0	0	0	0	0	0	0	0	0	0	0	0	0	0	0	0	0	0	0	0	0	0	0	0	0	0
0	0	0	0	0	0	0	0	0	0	0	0	0	0	0	0	0	0	0	0	0	0	0	0	0	0	0	0	0	0	0	0	0	0	0	0	0	0	0	0	0	0	0	0	0	0	0	0	0	0
0	0	0	0	0	0	0	0	0	0	0	0	0	0	0	0	0	0	0	0	0	0	0	0	0	0	0	0	0	0	0	0	0	0	0	0	0	0	0	0	0	0	0	0	0	0	0	0	0	0
0	0	0	0	0	0	0	0	0	0	0	0	0	0	0	0	0	0	0	0	0	0	0	0	0	0	0	0	0	0	0	0	0	0	0	0	0	0	0	0	0	0	0	0	0	0	0	0	0	0
0	0	0	0	0	0	0	0	0	0	0	0	0	0	0	0	0	0	0	0	0	0	0	0	0	0	0	0	0	0	0	0	0	0	0	0	0	0	0	0	0	0	0	0	0	0	1	0	0	1
0	0	0	0	0	0	0	0	0	0	0	0	0	0	0	0	0	0	0	0	0	0	0	0	0	0	0	0	0	0	0	0	0	0	0	0	0	0	0	0	0	0	0	0	0	0	0	0	0	0
0	0	0	0	0	0	0	0	0	0	0	0	0	0	0	0	0	0	0	0	0	0	0	0	0	0	0	0	0	0	0	0	0	0	0	0	0	0	0	0	0	0	0	0	0	0	0	0	0	0
0	0	0	0	0	0	0	0	0	0	0	0	0	0	0	0	0	0	0	0	0	0	0	0	0	0	0	0	0	0	0	0	0	0	0	0	0	0	0	0	0	0	0	0	0	0	0	0	0	0
0	0	0	0	0	1	0	0	0	0	0	0	0	0	0	0	0	0	0	0	0	0	0	0	0	0	0	0	0	0	0	0	0	0	0	0	0	0	0	0	0	0	0	0	0	0	0	0	0	0
0	0	0	0	0	0	0	0	0	0	0	0	0	0	0	0	0	0	0	0	0	0	0	0	0	0	0	0	0	0	0	0	0	0	0	0	0	0	0	0	0	0	0	0	0	0	0	0	0	0
0	0	0	0	0	0	0	0	0	0	0	0	0	0	0	0	0	0	0	0	0	0	0	0	0	0	0	0	0	0	0	0	0	0	0	0	0	0	0	0	0	0	0	0	0	0	0	0	0	0
0	0	0	0	0	0	0	0	0	0	0	0	0	0	0	0	0	0	0	0	0	0	0	0	0	0	0	0	0	0	0	0	0	0	0	0	0	0	0	0	0	0	0	0	0	0	0	0	0	0
0	0	0	0	0	0	0	0	0	0	0	0	0	0	0	0	0	0	0	0	0	0	0	0	0	0	0	0	0	0	0	0	0	0	0	0	0	0	0	0	0	0	0	-1	0	0	-1	0	0	-1
0	0	0	0	0	0	0	0	0	0	0	0	0	0	0	0	0	0	0	0	0	0	0	0	0	0	0	0	0	0	0	0	0	0	0	0	0	0	0	0	0	0	0	0	0	0	0	0	0	0
0	0	0	0	0	0	0	0	0	0	0	0	0	0	0	0	0	0	0	0	0	0	0	0	0	0	0	0	0	0	0	0	0	0	0	0	0	0	0	0	0	0	0	0	0	0	0	0	0	0
0	0	0	0	0	0	0	0	0	0	0	0	0	0	0	0	0	0	0	0	0	0	0	0	0	0	0	0	0	0	0	0	0	0	0	0	0	0	0	0	0	0	0	0	0	0	0	0	0	0
0	0	0	0	0	0	0	0	0	0	0	0	0	0	0	0	0	0	0	0	0	0	0	0	0	0	0	0	0	0	0	0	0	0	0	0	0	0	0	0	0	0	0	0	0	0	0	0	0	0
-1	0	-1	0	0	0	0	0	0	0	0	0	0	0	0	0	0	0	0	0	0	0	0	-1	0	0	-1	-1	0	-1	-1	0	-1	-1	-1	-1	-1	-1	-1	-1	-1	-1	0	-1	-1	0	-1	-1	0	-1
0	0	0	0	0	0	0	0	0	0	0	0	0	0	0	0	0	0	0	0	0	0	0	0	0	0	0	0	0	0	0	0	0	0	0	0	0	0	0	0	0	0	0	0	0	0	0	0	0	0
0	0	0	0	0	0	0	0	0	0	0	0	0	0	0	0	0	0	0	0	0	0	0	0	0	0	0	0	0	0	0	0	0	0	0	0	0	0	0	0	0	0	0	0	0	0	0	0	0	0
0	0	0	0	0	0	0	0	0	0	0	0	0	0	0	0	0	0	0	0	0	0	0	0	0	0	0	0	0	0	0	0	0	0	0	0	0	0	0	0	0	0	0	0	0	0	0	0	0	0
0	0	0	0	0	0	0	0	0	0	0	0	0	0	0	0	0	0	0	0	0	0	0	0	0	0	0	0	0	0	0	0	0	0	0	0	0	0	0	0	0	0	0	0	0	0	0	0	0	0
0	0	0	0	0	0	0	0	0	0	0	0	0	0	0	0	0	0	0	0	0	0	0	0	0	0	0	0	0	0	0	0	0	0	0	0	0	0	0	0	0	0	0	0	0	0	0	0	0	0
0	0	0	0	0	0	0	0	0	0	0	0	0	0	0	0	0	0	0	0	0	0	0	0	0	0	0	0	0	0	0	0	0	0	0	0	0	0	0	0	0	0	0	0	0	0	0	0	0	0
0	0	0	0	0	0	0	0	0	0	0	0	0	0	0	0	0	0	0	0	0	0	0	0	0	0	0	0	0	0	0	0	0	0	0	0	0	0	0	0	0	0	0	0	0	0	0	0	0	0
0	0	0	0	0	0	0	0	0	0	0	0	0	0	0	0	0	0	0	0	0	0	0	0	0	0	0	0	0	0	0	0	0	0	0	0	0	0	0	0	0	0	0	0	0	0	0	0	0	0
0	0	0	0	0	0	0	0	0	0	0	0	0	0	0	0	0	0	0	0	0	0	0	0	0	0	0	0	0	0	0	0	0	0	0	0	0	0	0	0	0	0	0	0	0	0	0	0	0	0
0	0	0	0	0	0	0	0	0	0	0	0	0	0	0	0	0	0	0	0	0	0	0	0	0	0	0	0	0	0	0	0	0	0	0	0	0	0	0	0	0	0	0	1	0	1	0	0	0	0
0	0	0	0	0	0	0	0	0	0	0	0	0	0	0	0	0	0	0	0	0	0	0	0	0	0	0	0	0	0	0	0	0	0	0	0	0	0	0	0	0	0	0	0	0	0	0	0	0	0
0	0	0	0	0	0	0	0	0	0	0	0	0	0	0	0	0	0	0	0	0	0	0	0	0	0	0	0	0	0	0	0	0	0	0	0	0	0	0	0	0	0	0	0	0	0	0	0	0	0
0	0	0	0	0	0	0	0	0	0	0	0	0	0	0	0	0	0	0	0	0	0	0	0	0	0	0	0	0	0	0	0	0	0	0	0	0	0	0	0	0	0	0	0	0	0	0	0	0	0
0	0	0	0	0	0	0	0	0	0	0	0	0	0	0	0	0	0	0	0	0	0	0	0	0	0	0	0	0	0	0	0	0	0	0	0	0	0	0	0	0	0	0	0	0	0	0	0	0	0
0	0	0	0	0	0	0	0	0	0	0	0	0	0	0	0	0	0	0	0	0	0	0	0	0	0	0	0	0	0	0	0	0	0	0	0	0	0	0	0	0	0	0	0	0	0	0	0	0	0
0	0	0	0	0	0	0	0	0	0	0	0	0	0	0	0	0	0	0	0	0	0	0	0	0	0	0	0	0	0	0	0	0	0	0	0	0	0	0	0	0	0	0	0	0	0	0	0	0	0
0	0	0	0	0	0	0	0	0	0	0	0	0	0	0	0	0	0	0	0	0	0	0	0	0	0	0	0	0	0	0	0	0	0	0	0	0	0	0	0	0	0	0	0	0	0	0	0	0	0
0	0	0	0	0	0	0	0	0	0	0	0	0	0	0	0	0	0	0	0	0	0	0	0	0	0	0	0	0	0	0	0	0	0	0	0	0	0	0	0	0	0	0	0	0	0	0	0	0	0
0	0	0	0	0	0	0	0	0	0	0	0	0	0	0	0	0	0	0	0	0	0	0	0	0	0	0	0	0	0	0	0	0	0	0	0	0	0	0	0	0	0	0	0	0	0	0	0	0	0
0	0	0	0	0	0	0	0	0	0	0	0	0	0	0	0	0	0	0	0	0	0	0	0	0	0	0	0	0	0	0	0	0	0	0	0	0	0	0	0	0	0	0	0	0	0	0	0	0	0
0	0	0	0	0	0	0	0	0	0	0	0	0	0	0	0	0	0	0	0	0	0	0	0	0	0	0	0	0	0	0	0	0	0	0	0	0	0	0	0	0	0	0	0	0	0	0	0	0	0
0	0	0	0	0	0	0	0	0	0	0	0	0	0	0	0	0	0	0	0	0	0	0	0	0	0	0	0	0	0	0	0	0	0	0	0	0	0	0	0	0	0	0	0	0	0	0	0	0	0
0	0	0	0	0	0	0	0	0	0	0	0	0	0	0	0	0	0	0	0	0	0	0	0	0	0	0	0	0	0	0	0	0	0	0	0	0	0	0	0	0	0	0	0	0	0	0	0	0	0
0	0	0	0	0	0	0	0	0	0	0	0	0	0	0	0	0	0	0	0	0	0	0	0	0	0	0	0	0	0	0	0	0	0	0	0	0	0	0	0	0	0	0	0	0	0	0	0	0	0
0	0	0	0	0	0	0	0	0	0	0	0	0	0	0	0	0	0	0	0	0	0	0	0	0	0	0	0	0	0	0	0	0	0	0	0	0	0	0	0	0	0	0	0	0	0	0	0	0	0
0	0	0	0	0	0	0	0	0	0	0	0	0	0	0	0	0	0	0	0	0	0	0	1	1	0	1	0	0	1	1	0	1	1	1	0	1	1	1	1	1	1	0	0	0	0	0	0	0	0
0	0	0	0	0	0	0	0	0	0	0	0	0	0	0	0	0	0	0	0	0	0	0	0	0	0	0	0	0	0	0	0	0	0	0	0	0	0	0	0	0	0	0	0	0	0	0	0	0	0
0	0	0	0	0	0	0	0	0	0	0	0	0	0	0	0	0	0	0	0	0	0	0	0	0	0	0	0	0	0	0	0	0	0	0	0	0	0	0	0	0	0	0	0	0	0	0	0	0	0
0	0	0	0	0	0	0	0	0	0	0	0	0	0	0	0	0	0	0	0	0	0	0	0	0	0	0	0	0	0	0	0	0	0	0	0	0	0	0	0	0	0	0	0	0	0	0	0	0	0
0	0	0	0	0	0	0	0	0	0	0	0	0	0	0	0	0	0	0	0	0	0	0	0	0	0	0	0	0	0	0	0	0	0	0	0	0	0	0	0	0	0	0	0	0	0	0	0	0	0
0	0	0	0	0	0	0	0	0	0	0	0	0	0	0	0	0	0	0	0	0	0	0	0	0	0	0	0	0	0	0	0	0	0	0	0	0	0	0	0	0	0	0	0	0	0	0	0	0	0
0	0	1	0	0	0	0	0	0	0	0	0	0	0	0	0	0	0	0	0	0	0	0	0	0	0	0	0	0	0	0	0	0	0	0	0	0	0	0	1	0	0	0	1	0	0	1	0	0	1
0	0	0	0	0	0	0	0	0	0	0	0	0	0	0	0	0	0	0	0	0	0	0	0	0	0	0	0	0	0	0	0	0	0	0	0	0	0	0	0	0	0	0	0	0	0	0	0	0	0
0	0	0	0	0	0	0	0	0	0	0	0	0	0	0	0	0	0	0	0	0	0	0	0	0	0	0	0	0	0	0	0	0	0	0	0	0	0	0	0	0	0	0	0	0	0	0	0	0	0
0	0	0	0	0	0	0	0	0	0	0	0	0	0	0	0	0	0	0	0	0	0	0	0	0	0	0	0	0	0	0	0	0	0	0	0	0	0	0	0	0	0	0	0	0	0	0	0	0	0
-1	-1	-1	0	0	0	-1	0	0	0	0	-1	0	0	0	0	0	0	0	0	0	0	0	-1	-1	0	-1	-1	0	-1	-1	-1	-1	-1	-1	-1	-1	-1	-1	-1	-1	-1	0	-1	-1	0	-1	-1	0	-1
0	0	0	0	0	0	0	0	0	0	0	0	0	0	0	0	0	0	0	0	0	0	0	0	0	0	0	0	0	0	0	0	0	0	0	0	0	0	0	0	0	0	0	0	0	0	0	0	0	0
0	0	1	0	0	0	0	0	0	0	0	0	0	0	0	0	0	0	0	0	0	0	0	0	0	0	0	0	0	0	0	0	0	0	0	0	0	1	0	0	0	0	0	0	1	0	0	1	0	1
0	0	0	0	0	0	0	0	0	0	0	0	0	0	0	0	0	0	0	0	0	0	0	0	0	0	0	0	0	0	0	0	0	0	0	0	0	0	0	0	0	0	0	0	0	0	0	0	0	0
0	0	0	0	0	0	0	0	0	0	0	0	0	0	0	0	0	0	0	0	0	0	0	0	0	0	0	0	0	0	0	0	0	0	0	0	0	0	0	0	0	0	0	0	0	0	0	0	0	0
0	0	0	0	0	0	0	0	0	0	0	0	0	0	0	0	0	0	0	0	0	0	0	0	0	0	0	0	0	0	0	0	0	0	0	0	0	0	0	0	0	0	0	0	0	0	0	0	0	0
0	0	0	0	0	0	0	0	0	0	0	0	0	0	0	0	0	0	0	0	0	0	0	0	0	0	0	0	0	0	0	0	0	0	0	0	0	0	0	0	0	0	0	0	0	0	0	0	0	0
0	0	0	0	0	1	0	0	0	0	0	0	0	0	0	0	0	0	0	0	0	0	0	1	0	1	0	0	0	0	0	0	0	0	0	0	0	0	0	0	0	0	1	0	0	1	0	0	0	0
0	0	0	0	0	0	0	0	0	0	0	0	0	0	0	0	0	0	0	0	0	0	0	0	0	0	0	0	0	0	0	0	0	0	0	0	0	0	0	0	0	0	0	0	0	0	0	0	0	0
-1	0	-1	0	0	0	0	0	0	0	0	0	0	0	0	0	0	0	0	0	0	0	0	-1	-1	0	-1	-1	0	-1	-1	-1	-1	-1	-1	-1	-1	-1	-1	-1	-1	-1	-1	-1	-1	1	-1	-1	0	-1
0	0	0	0	0	0	0	0	0	0	0	0	0	0	0	0	0	0	0	0	0	0	0	0	0	0	0	0	0	0	0	0	0	0	0	0	0	0	0	0	0	0	0	0	0	0	0	0	0	0
0	0	0	0	0	0	0	0	0	0	0	0	0	0	0	0	0	0	0	0	0	0	0	0	0	0	0	0	0	0	0	0	0	0	0	0	0	0	0	0	0	0	0	0	0	0	0	0	0	0
0	0	0	0	0	0	0	0	0	0	0	0	0	0	0	0	0	0	0	0	0	0	0	0	0	0	0	0	0	0	0	0	0	0	0	0	0	0	0	0	0	0	0	0	0	0	0	0	0	0
0	0	0	0	0	0	0	0	0	0	0	0	0	0	0	0	0	0	0	0	0	0	0	0	0	0	0	0	0	0	0	0	0	0	0	0	0	0	0	0	0	0	0	0	0	0	0	0	0	0
0	0	0	0	0	0	0	0	0	0	0	0	0	0	0	0	0	0	0	0	0	0	0	0	0	0	0	0	0	0	0	0	0	0	0	0	0	0	0	0	0	0	0	0	0	0	0	0	0	0
0	0	0	0	0	0	0	0	0	0	0	0	0	0	0	0	0	0	0	0	0	0	0	0	0	0	0	0	0	0	0	0	0	0	0	0	0	0	0	0	0	0	0	0	0	0	0	0	0	0
0	0	0	0	0	0	0	0	0	0	0	0	0	0	0	0	0	0	0	0	0	0	0	0	0	0	0	0	0	0	0	0	0	0	0	0	0	0	0	0	0	0	0	0	0	0	0	0	0	0
0	0	0	0	0	0	0	0	0	0	0	0	0	0	0	0	0	0	0	0	0	0	0	0	0	0	0	0	0	0	0	0	0	0	0	0	0	0	0	0	0	0	0	0	0	0	0	0	0	0
0	0	0	0	0	0	0	0	0	0	0	0	0	0	0	0	0	0	0	0	0	0	0	0	0	0	0	0	0	0	0	0	0	0	0	0	0	0	0	0	0	0	0	0	0	0	0	0	0	0
0	0	0	0	0	0	0	0	0	0	0	0	0	0	0	0	0	0	0	0	0	0	0	0	0	0	0	0	0	0	0	0	0	0	0	0	0	0	0	0	0	0	0	0	0	0	0	0	0	0
0	0	0	0	0	0	0	0	0	0	0	0	0	0	0	0	0	0	0	0	0	0	0	0	0	0	0	0	0	0	0	0	0	0	0	0	0	0	0	0	0	0	0	0	0	0	0	0	0	0
0	0	0	0	0	0	0	0	0	0	0	0	0	0	0	0	0	0	0	0	0	0	0	0	0	0	0	0	0	0	0	0	0	0	0	0	0	0	0	0	0	0	0	0	0	0	0	0	0	0
0	0	0	0	0	0	0	0	0	0	0	0	0	0	0	0	0	0	0	0	0	0	0	0	0	0	0	0	0	0	0	0	0	0	0	0	0	0	0	0	0	0	0	0	0	0	0	0	0	0
0	0	0	0	0	0	0	0	0	0	0	0	0	0	0	0	0	0	0	0	0	0	0	0	0	0	0	0	0	0	0	0	0	0	0	0	0	0	0	0	0	0	0	0	0	0	0	0	0	0
0	0	0	0	0	0	0	0	0	0	0	0	0	0	0	0	0	0	0	0	0	0	0	0	0	0	0	0	0	0	0	0	0	0	0	0	0	0	0	0	0	0	0	0	0	0	0	0	0	0
0	0	0	0	0	0	0	0	0	0	0	0	0	0	0	0	0	0	0	0	0	0	0	0	0	0	0	0	0	0	0	0	0	0	0	0	0	0	0	0	0	0	0	0	0	0	0	0	0	0
0	0	0	0	0	0	0	0	0	0	0	0	0	0	0	0	0	0	0	0	0	0	0	0	0	0	0	0	0	0	0	0	0	0	0	0	0	0	0	0	0	0	0	0	0	0	0	0	0	0
0	0	0	0	0	0	0	0	0	0	0	0	0	0	0	0	0	0	0	0	0	0	0	0	0	0	0	0	0	0	0	0	0	0	0	0	0	0	0	0	0	0	0	0	0	0	0	0	0	0
0	0	0	0	0	0	0	0	0	0	0	0	0	0	0	0	0	0	0	0	0	0	0	0	0	0	0	0	0	0	0	0	0	0	0	0	0	0	0	0	0	0	0	0	0	0	0	0	0	0
0	0	0	0	0	0	0	0	0	0	0	0	0	0	0	0	0	0	0	0	0	0	0	0	0	0	0	0	0	0	0	0	0	0	0	0	0	0	0	0	0	0	0	0	0	0	0	0	0	0
0	0	0	0	0	0	0	0	0	0	0	0	0	0	0	0	0	0	0	0	0	0	0	0	0	0	0	0	0	0	0	0	0	0	0	0	0	0	0	0	0	0	0	0	0	0	0	0	0	0
0	0	0	0	0	0	0	0	0	0	0	0	0	0	0	0	0	0	0	0	0	0	0	0	0	0	0	0	0	0	0	0	0	0	0	0	0	0	0	0	0	0	0	0	0	0	0	0	0	0
0	0	0	0	0	0	0	0	0	0	0	0	0	0	0	0	0	0	0	0	0	0	0	0	0	0	0	0	0	0	0	0	0	0	0	0	0	0	0	0	0	0	0	0	0	0	0	0	0	0
0	0	0	0	0	0	0	0	0	0	0	0	0	0	0	0	0	0	0	0	0	0	0	0	0	0	0	0	0	0	0	0	0	0	0	0	0	0	0	0	0	0	0	0	0	0	0	0	0	0
0	0	0	0	0	0	0	0	0	0	0	0	0	0	0	0	0	0	0	0	0	0	0	0	0	0	0	0	0	0	0	0	0	0	0	0	0	0	0	0	0	0	0	0	0	0	0	0	0	0
0	0	0	0	0	0	0	0	0	0	0	0	0	0	0	0	0	0	0	0	0	0	0	0	0	0	0	0	0	0	0	0	0	0	0	0	0	0	0	0	0	0	0	0	0	0	0	0	0	0
0	0	0	0	0	0	0	0	0	0	0	0	0	0	0	0	0	0	0	0	0	0	0	0	0	0	0	0	0	0	0	0	0	0	0	0	0	0	0	0	0	0	0	0	0	0	0	0	0	0
0	0	0	0	0	0	0	0	0	0	0	0	0	0	0	0	0	0	0	0	0	0	0	0	0	0	0	0	0	0	0	0	0	0	0	0	0	0	0	0	0	0	0	0	0	0	0	0	0	0
0	0	0	0	0	0	0	0	0	0	0	0	0	0	0	0	0	0	0	0	0	0	0	0	0	0	0	0	0	0	0	0	0	0	0	0	0	0	0	0	0	0	0	0	0	0	0	0	0	0
0	0	1	0	0	0	0	0	0	0	0	0	0	0	0	0	0	0	0	0	0	0	0	0	0	0	0	0	0	0	0	0	0	0	0	0	0	0	0	0	0	0	0	1	1	0	1	1	0	1
0	0	0	0	0	0	0	0	0	0	0	0	0	0	0	0	0	0	0	0	0	0	0	0	0	0	0	0	0	0	0	0	0	0	0	0	0	0	0	0	0	0	0	0	0	0	0	0	0	0
0	0	0	0	0	0	0	0	0	0	0	0	0	0	0	0	0	0	0	0	0	0	0	0	0	0	0	0	0	0	0	0	0	0	0	0	0	0	0	0	0	0	0	0	0	0	0	0	0	0
0	0	0	0	0	0	0	0	0	0	0	0	0	0	0	0	0	0	0	0	0	0	0	0	0	0	0	0	0	0	0	0	0	0	0	0	0	0	0	0	0	0	0	0	0	0	0	0	0	0
0	0	0	0	0	0	0	0	0	0	0	0	0	0	0	0	0	0	0	0	0	0	0	0	0	0	0	0	0	0	0	0	0	0	0	0	0	0	0	0	0	0	0	0	0	0	0	0	0	0
0	0	0	0	0	0	0	0	0	0	0	0	0	0	0	0	0	0	0	0	0	0	0	0	0	0	0	0	0	0	0	0	0	0	0	0	0	0	0	0	0	0	0	0	0	0	0	0	0	0
0	0	0	0	0	0	0	0	0	0	0	0	0	0	0	0	0	0	0	0	0	0	0	0	0	0	0	0	0	0	0	0	0	0	0	0	0	0	0	0	0	0	0	0	0	0	0	0	0	0
-1	0	-1	0	0	0	0	0	0	0	0	0	0	0	0	0	0	0	0	0	0	0	0	-1	-1	0	-1	-1	0	-1	-1	-1	-1	-1	-1	-1	-1	-1	-1	-1	-1	-1	0	-1	-1	0	-1	-1	0	-1
0	0	0	0	0	0	0	0	0	0	0	0	0	0	0	0	0	0	0	0	0	0	0	0	0	0	0	0	0	0	0	0	0	0	0	0	0	0	0	0	0	0	0	0	0	0	0	0	0	0
0	0	0	0	0	0	0	0	0	0	0	0	0	0	0	0	0	0	0	0	0	0	0	0	0	0	0	0	0	0	0	0	0	0	0	0	0	0	0	0	0	0	0	0	0	0	0	0	0	0
0	0	0	0	0	0	0	0	0	0	0	0	0	0	0	0	0	0	0	0	0	0	0	0	0	0	0	0	0	0	0	0	0	0	0	0	0	0	0	0	0	0	0	0	0	0	0	0	0	0
0	0	0	0	0	0	0	0	0	0	0	0	0	0	0	0	0	0	0	0	0	0	0	0	0	0	0	0	0	0	0	0	0	0	0	0	0	0	0	0	0	0	0	0	0	0	0	0	0	0
0	0	0	0	0	0	0	0	0	0	0	0	0	0	0	0	0	0	0	0	0	0	0	0	0	0	0	0	0	0	0	0	0	0	0	0	0	0	0	0	0	0	0	0	0	0	0	0	0	0
0	0	0	0	0	0	0	0	0	0	0	0	0	0	0	0	0	0	0	0	0	0	0	0	0	0	0	0	0	0	0	0	0	0	0	0	0	0	0	0	0	0	0	0	0	0	0	0	0	0
0	0	0	0	0	0	0	0	0	0	0	0	0	0	0	0	0	0	0	0	0	0	0	0	0	0	0	0	0	0	0	0	0	0	0	0	0	0	0	0	0	0	0	0	0	0	0	0	0	0
0	0	0	0	0	0	0	0	0	0	0	0	0	0	0	0	0	0	0	0	0	0	0	0	0	0	0	0	0	0	0	0	0	0	0	0	0	0	0	0	0	0	0	0	0	0	0	0	0	0
0	0	0	0	0	0	0	0	0	0	0	0	0	0	0	0	0	0	0	0	0	0	0	0	0	0	0	0	0	0	0	0	0	0	0	0	0	0	0	0	0	0	0	0	0	0	0	0	0	0
0	0	0	0	0	0	0	0	0	0	0	0	0	0	0	0	0	0	0	0	0	0	0	0	0	0	0	0	0	0	0	0	0	0	0	0	0	0	0	0	0	0	0	0	0	0	0	0	0	0
-1	0	-1	0	0	0	0	0	0	0	0	0	0	0	0	0	0	0	0	0	0	0	0	-1	-1	0	-1	-1	0	-1	-1	-1	-1	-1	-1	-1	-1	-1	-1	-1	-1	-1	0	-1	-1	0	-1	-1	0	-1
0	0	0	0	0	0	0	0	0	0	0	0	0	0	0	0	0	0	0	0	0	0	0	0	0	0	0	0	0	0	0	0	0	0	0	0	0	0	0	0	0	0	0	0	0	0	0	0	0	0
0	0	0	0	0	0	0	0	0	0	0	0	0	0	0	0	0	0	0	0	0	0	0	0	0	0	0	0	0	0	0	0	0	0	0	0	0	0	0	0	0	0	0	0	0	0	0	0	0	0
0	0	0	0	0	0	0	0	0	0	0	0	0	0	0	0	0	0	0	0	0	0	0	0	0	0	0	0	0	0	0	0	0	0	0	0	0	0	0	0	0	0	0	0	0	0	0	0	0	0
0	0	0	0	0	0	0	0	0	0	0	0	0	0	0	0	0	0	0	0	0	0	0	0	0	0	0	0	0	0	0	0	0	0	0	0	0	0	0	0	0	0	0	0	0	0	0	0	0	0
0	0	0	0	0	0	0	0	0	0	0	0	0	0	0	0	0	0	0	0	0	0	0	0	0	0	0	0	0	0	0	0	0	0	0	0	0	0	0	0	0	0	0	0	0	0	0	0	0	0
0	0	0	0	0	0	0	0	0	0	0	0	0	0	0	0	0	0	0	0	0	0	0	0	0	0	0	0	0	0	0	0	0	0	0	0	0	0	0	0	0	0	0	0	0	0	0	0	0	0
0	0	0	0	0	0	0	0	0	0	0	0	0	0	0	0	0	0	0	0	0	0	0	0	0	0	0	0	0	0	0	0	0	0	0	0	0	0	0	0	0	0	0	0	0	0	0	0	0	0
0	0	0	0	0	0	0	0	0	0	0	0	0	0	0	0	0	0	0	0	0	0	0	0	0	0	0	0	0	0	0	0	0	0	0	0	0	0	0	0	0	0	0	0	0	0	0	0	0	0
0	0	0	0	0	0	0	0	0	0	0	0	0	0	0	0	0	0	0	0	0	0	0	0	0	0	0	0	0	0	0	0	0	0	0	0	0	0	0	0	0	0	0	0	0	0	0	0	0	0
0	0	0	0	0	0	0	0	0	0	0	0	0	0	0	0	0	0	0	0	0	0	0	0	0	0	0	0	0	0	0	0	0	0	0	0	0	0	0	0	0	0	0	0	0	0	0	0	0	0
0	0	0	0	0	0	0	0	0	0	0	0	0	0	0	0	0	0	0	0	0	0	0	0	0	0	0	0	0	0	0	0	0	0	0	0	0	0	0	0	0	0	0	0	0	0	0	0	0	0
0	0	0	0	0	0	0	0	0	0	0	0	0	0	0	0	0	0	0	0	0	0	0	0	0	0	0	0	0	0	0	0	0	0	0	0	0	0	0	0	0	0	0	0	0	0	0	0	0	0
0	0	0	0	0	0	0	0	0	0	0	0	0	0	0	0	0	0	0	0	0	0	0	0	0	0	0	0	0	0	0	0	0	0	0	0	0	0	0	0	0	0	0	0	0	0	0	0	0	0
0	0	0	0	0	0	0	0	0	0	0	0	0	0	0	0	0	0	0	0	0	0	0	0	0	0	0	0	0	0	0	0	0	0	0	0	0	0	0	0	0	0	0	0	0	0	0	0	0	0
0	0	0	0	0	0	0	0	0	0	0	0	0	0	0	0	0	0	0	0	0	0	0	0	0	0	0	0	0	0	0	0	0	0	0	0	0	0	0	0	0	0	0	0	0	0	0	0	0	0
0	0	0	0	0	0	0	0	0	0	0	0	0	0	0	0	0	0	0	0	0	0	0	0	0	0	0	0	0	0	0	0	0	0	0	0	0	0	0	0	0	0	0	0	0	0	0	0	0	0
0	0	0	0	0	0	0	0	0	0	0	0	0	0	0	0	0	0	0	0	0	0	0	0	0	0	0	0	0	0	0	0	0	0	0	0	0	0	0	0	0	0	0	0	0	0	0	0	0	0
0	0	0	0	0	0	0	0	0	0	0	0	0	0	0	0	0	0	0	0	0	0	0	0	0	0	0	0	0	0	0	0	0	0	0	0	0	0	0	0	0	0	0	0	0	0	0	0	0	0
0	0	0	0	0	0	0	0	0	0	0	0	0	0	0	0	0	0	0	0	0	0	0	0	0	0	0	0	0	0	0	0	0	0	0	0	0	0	0	0	0	0	0	0	0	0	0	0	0	0
0	0	0	0	0	0	0	0	0	0	0	0	0	0	0	0	0	0	0	0	0	0	0	0	0	0	0	0	0	0	0	0	0	0	0	0	0	0	0	0	0	0	0	0	0	0	0	0	0	0
0	0	0	0	0	0	0	0	0	0	0	0	0	0	0	0	0	0	0	0	0	0	0	0	0	0	0	0	0	0	0	0	0	0	0	0	0	0	0	0	0	0	0	0	0	0	0	0	0	0
0	0	0	0	0	0	0	0	0	0	0	0	0	0	0	0	0	0	0	0	0	0	0	0	0	0	0	0	0	0	0	0	0	0	0	0	0	0	0	0	0	0	0	0	0	0	0	0	0	0
0	0	0	0	0	0	0	0	0	0	0	0	0	0	0	0	0	0	0	0	0	0	0	0	0	0	0	0	0	0	0	0	0	0	0	0	0	0	0	0	0	0	0	0	0	0	0	0	0	0
0	0	0	0	0	0	0	0	0	0	0	0	0	0	0	0	1	0	0	0	0	0	0	0	0	0	0	0	0	0	0	0	0	0	0	0	0	0	0	0	0	0	0	0	0	0	0	0	0	0
0	0	0	0	0	0	0	0	0	0	0	0	0	0	0	0	0	0	0	0	0	0	0	0	0	0	0	0	0	0	0	0	0	0	0	0	0	0	0	0	0	0	0	0	0	0	0	0	0	0
0	0	0	0	0	0	0	0	0	0	0	0	0	0	0	0	0	0	0	0	0	0	0	0	0	1	0	0	0	0	0	0	0	0	0	0	0	0	0	0	0	0	0	0	0	0	0	0	0	0
0	0	0	0	0	0	0	0	0	0	0	0	0	0	0	0	0	0	0	0	0	0	0	0	0	0	0	0	0	0	0	0	0	0	0	0	0	0	0	0	0	0	0	0	0	0	0	0	0	0
0	0	0	0	0	0	0	0	0	0	0	0	0	0	0	0	0	0	0	0	0	0	0	0	0	0	0	0	0	0	0	0	0	0	0	0	0	0	0	0	0	0	0	0	0	0	0	0	0	0
-1	-1	-1	0	0	0	0	0	0	0	0	0	0	0	0	0	0	0	0	0	0	0	0	-1	-1	0	-1	-1	0	-1	-1	-1	-1	-1	-1	-1	-1	-1	-1	-1	-1	-1	0	-1	-1	0	-1	-1	-1	-1
0	0	0	0	0	0	0	0	0	0	0	0	0	0	0	0	0	0	0	0	0	0	0	0	0	0	0	0	0	0	0	0	0	0	0	0	0	0	0	0	0	0	0	0	0	0	0	0	0	0
0	0	0	0	0	0	0	0	0	0	0	0	0	0	0	0	0	0	0	0	0	0	0	0	0	0	0	0	0	0	0	0	0	0	0	0	0	0	0	0	0	0	0	0	0	0	0	0	0	0
0	0	0	0	0	0	0	0	0	0	0	0	0	0	0	0	0	0	0	0	0	0	0	0	0	0	0	0	0	0	0	0	0	0	0	0	0	0	0	0	0	0	0	0	0	0	0	0	0	0
0	0	0	0	0	0	0	0	0	0	0	0	0	0	0	0	0	0	0	0	0	0	0	0	0	0	0	0	0	0	0	0	0	0	0	0	0	0	0	0	0	0	0	0	0	0	0	0	0	0
0	0	0	0	0	0	0	0	0	0	0	0	0	0	0	0	0	0	0	0	0	0	0	0	0	0	0	0	0	0	0	0	0	0	0	0	0	0	0	0	0	0	0	0	0	0	0	0	0	0
0	0	0	0	0	0	0	0	0	0	0	0	0	0	0	0	0	0	0	0	0	0	0	0	0	0	0	0	0	0	0	0	0	0	0	0	0	0	0	0	0	0	0	0	0	0	0	0	0	0
0	0	0	0	0	0	0	0	0	0	0	0	0	0	0	0	0	0	0	0	0	0	0	0	0	0	0	0	0	0	0	0	0	0	0	0	0	0	0	0	0	0	0	0	0	0	0	0	0	0
0	0	0	0	0	0	0	0	0	0	0	0	0	0	0	0	0	0	0	0	0	0	0	0	0	0	0	0	0	0	0	0	0	0	0	0	0	0	0	0	0	0	0	0	0	0	0	0	0	0
0	0	0	0	0	0	0	0	0	0	0	0	0	0	0	0	0	0	0	0	0	0	0	0	0	0	0	0	0	0	0	0	0	0	0	0	0	0	0	0	0	0	0	0	0	0	0	0	0	0
0	0	0	0	0	0	0	0	0	0	0	0	0	0	0	0	0	0	0	0	0	0	0	0	0	0	0	0	0	0	0	0	0	0	0	0	0	0	0	0	0	0	0	0	0	0	0	0	0	0
0	0	0	0	0	0	0	0	0	0	0	0	0	0	0	0	0	0	0	0	0	0	-1	0	0	0	0	0	0	0	0	0	0	0	0	0	0	0	0	0	0	0	-1	0	0	0	0	0	0	0
0	0	0	0	0	0	0	0	0	0	0	0	0	0	0	0	0	0	0	0	0	0	0	0	0	0	0	0	0	0	0	0	0	0	0	0	0	0	0	0	0	0	0	0	0	0	0	0	0	0
0	0	0	0	0	0	0	0	0	0	0	0	0	0	0	0	0	0	0	0	0	0	0	0	0	0	0	0	0	0	0	0	0	0	0	0	0	0	0	0	0	0	0	0	0	0	0	0	0	0
0	0	0	0	0	0	0	0	0	0	0	0	0	0	0	0	0	0	0	0	0	0	0	0	0	0	0	0	0	0	0	0	0	0	0	0	0	0	0	0	0	0	0	0	0	0	0	0	0	0
0	0	0	0	0	0	0	0	0	0	0	0	0	0	0	0	0	0	0	0	0	0	0	0	0	0	0	0	0	0	0	0	0	0	0	0	0	0	0	0	0	0	0	0	0	0	0	0	0	0
0	0	0	0	0	0	0	0	0	0	0	0	0	0	0	0	0	0	0	0	0	0	0	0	0	0	0	0	0	0	0	0	0	0	0	0	0	0	0	0	0	0	0	0	0	0	0	0	0	0
0	0	0	0	0	0	0	0	0	0	0	0	0	0	0	0	0	0	0	0	0	0	0	0	0	0	0	0	0	0	0	0	0	0	0	0	0	0	0	0	0	0	0	0	0	0	0	0	0	0
0	0	0	0	0	0	0	0	0	0	0	0	0	0	0	0	0	0	0	0	0	0	0	0	0	0	0	0	0	0	0	0	0	0	0	0	0	0	0	0	0	0	0	0	0	0	0	0	0	0
0	0	0	0	0	0	0	0	0	0	0	0	0	0	0	0	0	0	0	0	0	0	0	0	0	0	0	0	0	0	0	0	0	0	0	0	0	0	0	0	0	0	0	0	0	0	0	0	0	0
0	0	0	0	0	0	0	0	0	0	0	0	0	0	0	0	0	0	0	0	0	0	0	0	0	0	0	0	0	0	0	0	0	0	0	0	0	0	0	0	0	0	0	0	0	0	0	0	0	0
0	0	0	0	0	0	0	0	0	0	0	0	0	0	0	0	0	0	0	0	0	0	0	0	0	0	0	0	0	0	0	0	0	0	0	0	0	0	0	0	0	0	0	-1	0	0	-1	0	0	-1
0	0	0	0	0	0	0	0	0	0	0	0	0	0	0	0	0	0	0	0	0	0	0	0	0	0	0	0	0	0	0	0	0	0	0	0	0	0	0	0	0	0	0	0	0	1	0	0	0	0
0	0	0	0	0	0	0	0	0	0	0	0	0	0	0	0	0	0	0	0	0	0	0	0	0	0	0	0	0	0	0	0	0	0	0	0	0	0	0	0	0	0	0	0	0	0	0	0	0	0
0	0	0	0	0	-1	0	0	0	0	0	0	0	0	0	0	0	0	0	0	0	0	0	0	0	0	0	0	0	1	0	0	0	0	0	0	0	0	0	0	0	0	0	0	0	0	0	0	0	0
0	0	0	0	0	0	0	0	0	0	0	0	0	0	0	0	0	0	0	0	0	0	0	0	0	0	0	0	0	0	0	0	0	0	0	0	0	0	0	0	0	0	0	0	0	0	0	0	0	0
0	0	0	0	0	0	0	0	0	0	0	0	0	0	0	0	0	0	0	0	0	0	0	0	0	0	0	0	0	0	0	0	0	0	0	0	0	0	0	0	0	0	0	0	0	0	0	0	0	0
0	0	0	0	0	0	0	0	0	0	0	0	0	0	0	0	0	0	0	0	0	0	0	0	0	0	0	0	0	0	0	0	0	0	0	0	0	0	0	0	0	0	0	0	0	0	0	0	0	0
0	-1	-1	0	0	0	0	0	0	0	0	0	0	0	0	0	0	0	0	0	0	0	0	-1	0	0	-1	-1	0	-1	-1	0	-1	-1	-1	-1	-1	-1	-1	0	-1	-1	0	-1	-1	0	-1	-1	-1	-1
0	0	0	0	0	0	0	0	0	0	0	0	0	0	0	0	0	0	0	0	0	0	0	0	0	0	0	0	0	0	0	0	0	0	0	0	0	0	0	0	0	0	0	0	0	0	0	0	0	0
0	0	0	0	0	0	0	0	0	0	0	0	0	0	0	0	0	0	0	0	0	0	0	0	0	0	0	0	0	0	0	0	0	0	0	0	0	0	0	0	0	0	0	0	0	0	0	0	0	0
0	0	0	0	0	0	0	0	0	0	0	0	0	0	0	0	0	0	0	0	0	0	0	0	0	0	0	0	0	0	0	0	0	0	0	0	0	0	0	0	0	0	0	0	0	0	0	0	0	0
0	0	0	0	0	0	0	0	0	0	0	0	0	0	0	0	0	0	0	0	0	0	0	0	0	0	0	0	0	0	0	0	0	0	0	0	0	0	0	0	0	0	0	0	0	0	0	0	0	0
0	0	0	0	0	0	0	0	0	0	0	0	0	0	0	0	0	0	0	0	0	0	0	0	0	0	0	0	0	0	0	0	0	0	0	0	0	0	0	0	0	0	0	0	0	0	0	0	0	0
0	0	0	0	0	0	0	0	0	0	0	0	0	0	0	0	0	0	0	0	0	0	0	0	0	0	0	0	0	0	0	0	0	0	0	0	0	0	0	0	0	0	0	0	0	0	0	0	0	0
0	0	0	0	0	0	0	0	0	0	0	0	0	0	0	0	0	0	0	0	0	0	0	0	0	0	0	0	0	0	0	0	0	0	0	0	0	0	0	0	0	0	0	0	0	0	0	0	0	0
0	0	0	0	0	0	0	0	0	0	0	0	0	0	0	0	0	0	0	0	0	0	0	0	0	0	0	0	0	0	0	0	0	0	0	0	0	0	0	0	0	0	0	0	0	0	0	0	0	0
0	0	0	0	0	0	0	0	0	0	0	0	0	0	0	0	0	0	0	0	0	0	0	0	0	0	0	0	0	0	0	0	0	0	0	0	0	0	0	0	0	0	0	0	0	0	0	0	0	0
0	0	0	0	0	0	0	0	0	0	0	0	0	0	0	0	0	0	0	0	0	0	0	0	0	0	0	0	0	0	0	0	0	0	0	0	0	0	0	0	0	0	0	0	0	0	0	0	0	0
0	0	0	0	0	0	0	0	0	0	0	0	0	0	0	0	0	0	0	0	0	0	0	0	0	0	0	0	0	0	0	0	0	0	0	0	0	0	0	0	0	0	0	0	0	0	0	0	0	0
0	0	0	0	0	0	0	0	0	0	0	0	0	0	0	0	0	0	0	0	0	0	0	0	0	0	0	0	0	0	0	0	0	0	0	0	0	0	0	0	0	0	0	0	0	0	0	0	0	0
0	0	0	0	0	0	0	0	0	0	0	0	0	0	0	0	0	0	0	0	0	0	0	0	0	0	0	0	0	0	0	0	0	0	0	0	0	0	0	0	0	0	0	0	0	0	0	0	0	0
0	0	0	0	0	0	0	0	0	0	0	0	0	0	0	0	0	0	0	0	0	0	0	0	0	0	0	0	0	0	0	0	0	0	0	0	0	0	0	0	0	0	0	0	0	0	0	0	0	0
0	0	0	0	0	0	0	0	0	0	0	0	0	0	0	0	0	0	0	0	0	0	0	0	0	0	0	0	0	0	0	0	0	0	0	0	0	0	0	0	0	0	0	0	0	0	0	0	0	0
0	0	0	0	0	0	0	0	0	0	0	0	0	0	0	0	0	0	0	0	0	0	0	0	0	0	0	1	0	0	0	0	0	0	0	0	0	0	1	0	0	0	0	0	0	0	0	0	0	0
0	0	0	0	0	0	0	0	0	0	0	0	0	0	0	0	0	0	0	0	0	0	0	0	0	0	0	0	0	0	0	0	0	0	0	0	0	0	0	0	0	0	0	0	0	0	0	0	0	0
0	0	0	0	0	0	0	0	0	0	0	0	0	0	0	0	0	0	0	0	0	0	0	0	0	0	0	0	0	0	0	0	0	0	0	0	0	0	0	0	0	0	0	0	0	0	0	0	0	0
0	0	0	0	0	0	0	0	0	0	0	0	0	0	0	0	0	0	0	0	0	0	0	0	0	0	0	0	0	0	0	0	0	0	0	0	0	0	0	0	0	0	0	0	0	0	0	0	0	0
0	0	0	0	0	0	0	0	0	0	0	0	0	0	0	0	0	0	0	0	0	0	0	0	0	0	0	0	0	0	0	0	0	0	0	0	0	0	0	0	0	0	0	0	0	0	0	0	0	0
0	0	0	0	0	0	0	0	0	0	0	0	0	0	0	0	0	0	0	0	0	0	0	0	0	0	0	0	0	0	0	0	0	0	0	0	0	0	0	0	0	0	0	0	0	0	0	0	0	0
0	0	0	0	0	0	0	0	0	0	0	0	0	0	0	0	0	0	0	0	0	0	0	0	0	0	0	0	0	0	0	0	0	0	0	0	0	0	0	0	0	0	0	0	0	0	0	0	0	0
0	0	0	0	0	0	0	0	0	0	0	0	0	0	0	0	0	0	0	0	0	0	0	0	0	0	0	0	0	0	0	0	0	0	0	0	0	0	0	0	0	0	0	0	0	0	0	0	0	0
0	0	0	0	0	0	0	0	0	0	0	0	0	0	0	0	0	0	0	0	0	0	0	0	0	0	0	0	0	0	0	0	0	0	0	0	0	0	0	0	0	0	0	0	0	0	0	0	0	0
0	0	0	0	0	0	0	0	0	0	0	0	0	0	0	0	0	0	0	0	0	0	0	0	0	0	0	0	0	0	0	0	0	0	0	0	0	0	0	0	0	0	0	0	0	0	0	0	0	0
0	0	0	0	0	0	0	0	0	0	0	0	0	0	0	0	0	0	0	0	0	0	0	0	0	0	0	0	0	0	0	0	0	0	0	0	0	0	0	0	0	0	0	0	0	0	0	0	0	0
0	0	0	0	0	0	0	0	0	0	0	0	0	0	0	0	0	0	0	0	0	0	0	0	0	0	0	0	0	0	0	0	0	0	0	0	0	0	0	0	0	0	0	0	0	0	0	0	0	0
0	0	0	0	0	0	0	0	0	0	0	0	0	0	0	0	0	0	0	0	0	0	0	0	0	0	0	0	0	0	0	0	0	0	0	0	0	0	0	0	0	0	0	0	0	0	0	0	0	0
0	0	0	0	0	0	0	0	0	0	0	0	0	0	0	0	0	0	0	0	0	0	0	0	0	0	0	0	0	0	0	0	0	0	0	0	0	0	0	0	0	0	0	0	0	0	0	0	0	0
0	0	0	0	0	0	0	0	0	0	0	0	0	0	0	0	0	0	0	0	0	0	0	0	0	0	0	0	0	0	0	0	0	0	0	0	0	0	0	0	0	0	0	0	0	0	0	0	0	0
0	0	0	0	0	0	0	0	0	0	0	0	0	0	0	0	0	0	0	0	0	0	0	0	0	0	0	0	0	0	0	0	0	0	0	0	0	0	0	0	0	0	0	0	0	0	0	0	0	0
0	0	0	0	0	0	0	0	0	0	0	0	0	0	0	0	0	0	0	0	0	0	0	0	0	0	0	0	0	0	0	0	0	0	0	0	0	0	0	0	0	0	0	0	0	0	0	0	0	0
0	0	0	0	0	0	0	0	0	0	0	0	0	0	0	0	0	0	0	0	0	0	0	0	0	0	0	0	0	0	0	0	0	0	0	0	0	0	0	0	0	0	0	0	0	0	0	0	0	0
0	0	0	0	0	0	0	0	0	0	0	0	0	0	0	0	0	0	0	0	0	0	0	0	0	0	0	0	0	0	0	0	0	0	0	0	0	0	0	0	0	0	0	0	0	0	0	0	0	0
0	0	0	0	0	0	0	0	0	0	0	0	0	0	0	0	0	0	0	0	0	0	0	0	0	0	0	0	0	0	0	0	0	0	0	0	0	0	0	0	0	0	0	0	0	0	0	0	0	0
0	0	0	0	0	0	0	0	0	0	0	0	0	0	0	0	0	0	0	0	0	0	0	0	0	0	0	0	0	0	0	0	0	0	0	0	0	0	0	0	0	0	0	0	0	0	0	0	0	0
0	0	0	0	0	0	0	0	0	0	0	0	0	0	0	0	0	0	0	0	0	0	0	0	0	0	0	0	0	0	0	0	0	0	0	0	0	0	0	0	0	0	0	0	0	0	0	0	0	0
0	0	0	0	0	0	0	0	0	0	0	0	0	0	0	0	0	0	0	0	0	0	0	0	0	0	0	0	0	0	0	0	0	0	0	0	0	0	0	0	0	0	0	0	0	0	0	0	0	0
0	0	0	0	0	0	0	0	0	0	0	0	0	0	0	0	0	0	0	0	0	0	0	0	0	0	0	0	0	0	0	0	0	0	0	0	0	0	0	0	0	0	0	0	0	0	0	0	0	0
0	0	0	0	0	0	0	0	0	0	0	0	0	0	0	0	0	0	0	0	0	0	0	0	0	0	0	0	0	0	0	0	0	0	0	0	0	0	0	0	0	0	0	0	0	0	0	0	0	0
0	0	0	0	0	0	0	0	0	0	0	0	0	0	0	0	0	0	0	0	0	0	0	0	0	0	0	0	0	0	0	0	0	0	0	0	0	0	0	0	0	0	0	0	0	0	0	0	0	0
0	0	0	0	0	0	0	0	0	0	0	0	0	0	0	0	0	0	0	0	0	0	0	0	0	0	0	0	0	0	0	0	0	0	0	0	0	0	0	0	0	0	0	0	0	0	0	0	0	0
0	0	0	0	0	0	0	0	0	0	0	0	0	0	0	0	0	0	0	0	0	0	0	0	0	0	0	0	0	0	0	0	0	0	0	0	0	0	0	0	0	0	0	0	0	0	0	0	0	0
0	0	0	0	0	0	0	0	0	0	0	0	0	0	0	0	0	0	0	0	0	0	0	0	0	0	0	0	0	0	0	0	0	0	0	0	0	0	0	0	0	0	0	0	0	0	0	0	0	0
0	0	0	0	0	0	0	0	0	0	0	0	0	0	0	0	0	0	0	0	0	0	0	0	0	0	0	0	0	0	0	0	0	0	0	0	0	0	0	0	0	0	0	0	0	0	0	0	0	0
0	0	0	0	0	0	0	0	0	0	0	0	0	0	0	0	0	0	0	0	0	0	0	0	0	0	0	0	0	0	0	0	0	0	0	0	0	0	0	0	0	0	0	0	0	0	0	0	0	0
0	0	0	0	0	0	0	0	0	0	0	0	0	0	0	0	0	0	0	0	0	0	0	0	0	0	0	0	0	0	0	0	0	0	0	0	0	0	0	0	0	0	0	0	0	0	0	0	0	0
0	0	0	0	0	0	0	0	0	0	0	0	0	0	0	0	0	0	0	0	0	0	0	0	0	0	0	0	0	0	0	0	0	0	0	0	0	0	0	0	0	0	0	0	0	0	0	0	0	0
0	0	0	0	0	0	0	0	0	0	0	0	0	0	0	0	0	0	0	0	0	0	0	0	0	0	0	0	0	0	0	0	0	0	0	0	0	0	0	0	0	0	0	0	0	0	0	0	0	0
0	0	0	0	0	0	0	0	0	0	0	0	0	0	0	0	0	0	0	0	0	0	0	0	0	0	0	1	0	0	0	0	0	0	0	0	0	0	0	0	0	0	0	0	0	0	0	0	0	0
0	0	0	0	0	0	0	0	0	0	0	0	0	0	0	0	0	0	0	0	0	0	0	0	0	0	0	0	0	0	0	0	0	0	0	0	0	0	0	0	0	0	0	0	0	0	-1	0	0	0
0	0	0	0	0	0	0	0	0	0	0	0	0	0	0	0	0	0	0	0	0	0	0	0	0	0	0	0	0	0	0	0	0	0	0	0	0	0	0	0	0	0	0	0	0	0	0	0	0	0
0	0	0	0	0	0	0	0	0	0	0	0	0	0	0	0	0	0	0	0	0	0	0	0	0	0	0	0	0	0	0	0	0	0	0	0	0	0	0	0	0	0	0	0	0	0	0	0	0	0
0	0	0	0	0	0	0	0	0	0	0	0	0	0	0	0	0	0	0	0	0	0	0	0	0	0	0	0	0	0	0	0	0	0	0	0	0	0	0	0	0	0	0	0	0	0	0	0	0	0
0	0	0	0	0	0	0	0	0	0	0	0	0	0	0	0	0	0	0	0	0	0	0	0	0	0	0	0	0	0	0	0	0	0	0	0	0	0	0	0	0	0	0	0	0	0	0	0	0	0
0	0	0	0	0	0	0	0	0	0	0	0	0	0	0	0	0	0	0	0	0	0	0	0	0	0	0	0	0	0	0	0	0	0	0	0	0	0	0	0	0	0	0	0	0	0	0	0	0	0
0	0	0	0	0	0	0	0	0	0	0	0	0	0	0	0	0	0	0	0	0	0	0	0	0	0	0	0	0	0	0	0	0	0	0	0	0	0	0	0	0	0	0	0	0	0	0	0	0	0
0	0	0	0	0	0	0	0	0	0	0	0	0	0	0	0	0	0	0	0	0	0	0	0	0	0	0	0	0	0	0	0	0	0	0	0	0	0	0	0	0	0	0	0	0	0	0	0	0	0
0	0	0	0	0	0	0	0	0	0	0	0	0	0	0	0	0	0	0	0	0	0	0	0	0	0	0	0	0	0	0	0	0	0	0	0	0	0	0	0	0	0	0	0	0	0	0	0	0	0
0	0	0	0	0	0	0	0	0	0	0	0	0	0	0	0	0	0	0	0	0	0	0	0	0	0	0	0	0	0	0	0	0	0	0	0	0	0	0	0	0	0	0	0	0	0	0	0	0	0
0	0	0	0	0	0	0	0	0	0	0	0	0	0	0	0	0	0	0	0	0	0	0	0	0	0	0	0	0	0	0	0	0	0	0	0	0	0	0	0	0	0	0	0	0	0	0	0	0	0
0	0	0	0	0	0	0	0	0	0	0	0	0	0	0	0	0	0	0	0	0	0	0	0	0	0	0	0	0	0	0	0	0	0	0	0	0	0	0	0	0	0	0	0	0	0	0	0	0	0
0	0	0	0	0	0	0	0	0	0	0	0	0	0	0	0	0	0	0	0	0	0	0	0	0	0	0	0	0	0	0	0	0	0	0	0	0	0	0	0	0	0	0	0	0	0	0	0	0	0
0	0	0	0	0	0	0	0	0	0	0	0	0	0	0	0	0	0	0	0	0	0	0	0	0	0	0	0	0	0	0	0	0	0	0	0	0	0	0	0	0	0	0	0	0	0	0	0	0	0
0	0	0	0	0	0	0	0	0	0	0	0	0	0	0	0	0	0	0	0	0	0	0	0	0	0	0	0	0	0	0	0	0	0	0	0	0	0	0	0	0	0	0	0	0	0	0	0	0	0
0	0	0	0	0	0	0	0	0	0	0	0	0	0	0	0	0	0	0	0	0	0	0	0	0	0	0	0	0	0	0	0	0	0	0	0	0	0	0	0	0	0	0	0	0	0	0	0	0	0
0	0	0	0	0	0	0	0	0	0	0	0	0	0	0	0	0	0	0	0	0	0	0	0	0	0	0	0	0	0	0	0	0	0	0	0	0	0	0	0	0	0	0	0	0	0	0	0	0	0
0	0	0	0	0	0	0	0	0	0	0	0	0	0	0	0	0	0	0	0	0	0	0	0	0	0	0	0	0	0	0	0	0	0	0	0	0	0	0	0	0	0	0	0	0	0	0	0	0	0
0	0	0	0	0	0	0	0	0	0	0	0	0	0	0	0	0	0	0	0	0	0	0	0	0	0	0	0	0	0	0	0	0	0	0	0	0	0	0	0	0	0	0	0	0	0	0	0	0	0
0	0	0	0	0	0	0	0	0	0	0	0	0	0	0	0	0	0	0	0	0	0	0	0	0	0	0	0	0	0	0	0	0	0	0	0	0	0	0	0	0	0	0	0	0	0	0	0	0	0
0	0	0	0	0	0	0	0	0	0	0	0	0	0	0	0	0	0	0	0	0	0	0	0	0	0	0	0	0	0	0	0	0	0	0	0	0	0	0	0	0	0	0	0	0	0	0	0	0	0
-1	0	-1	0	0	0	0	0	0	0	0	0	0	0	0	0	0	0	0	0	0	0	0	-1	-1	0	-1	-1	0	-1	-1	-1	-1	-1	-1	-1	-1	-1	-1	-1	-1	-1	0	-1	0	0	-1	0	0	-1
0	0	0	0	0	0	0	0	0	0	0	0	0	0	0	0	0	0	0	0	0	0	0	0	0	0	0	0	0	0	0	0	0	0	0	0	0	0	0	0	0	0	0	0	0	0	0	0	0	0
0	0	0	0	0	0	0	0	0	0	0	0	0	0	0	0	0	0	0	0	0	0	0	0	0	0	0	0	0	0	0	0	0	0	0	0	0	0	0	0	0	0	0	0	0	0	0	0	0	0
0	0	0	0	0	0	0	0	0	0	0	0	0	0	0	0	0	0	0	0	0	0	0	0	0	0	0	0	0	0	0	0	0	0	0	0	0	0	0	0	0	0	0	0	0	0	0	0	0	0
0	0	0	0	0	0	0	0	0	0	0	0	0	0	0	0	0	0	0	0	0	0	0	0	0	0	0	0	0	0	0	0	0	0	0	0	0	0	0	0	0	0	0	0	0	0	0	0	0	0
0	0	0	0	0	0	0	0	0	0	0	0	0	0	0	0	0	0	0	0	0	0	0	0	0	0	0	0	0	0	0	0	0	0	0	0	0	0	0	0	0	0	0	0	0	0	0	0	0	0
0	0	0	0	0	0	0	0	0	0	0	0	0	0	0	0	0	0	0	0	0	0	0	0	0	0	0	0	0	0	0	0	0	0	0	0	0	0	0	0	0	0	0	0	0	0	0	0	0	0
0	0	0	0	0	0	0	0	0	0	0	0	0	0	0	0	0	0	0	0	0	0	0	0	0	0	0	0	0	0	0	0	0	0	0	0	0	0	0	0	0	0	0	0	0	0	0	0	0	0
0	0	0	0	0	0	0	0	0	0	0	0	0	0	0	0	0	0	0	0	0	0	0	0	0	0	0	0	0	0	0	0	0	0	0	0	0	0	0	0	0	0	0	0	0	0	0	0	0	0
0	0	0	0	0	0	0	0	0	0	0	0	0	0	0	0	0	0	0	0	0	0	0	0	0	0	0	0	0	0	0	0	0	0	0	0	0	0	0	0	0	0	0	0	0	0	0	0	0	0
0	0	0	0	0	0	0	0	0	0	0	0	0	0	0	0	0	0	0	0	0	0	0	0	0	0	0	0	0	0	0	0	0	0	0	0	0	0	0	0	0	0	0	0	0	0	0	0	0	0
0	0	0	0	0	0	0	0	0	0	0	0	0	0	0	0	0	0	0	0	0	0	0	0	0	0	0	0	0	0	0	0	0	0	0	0	0	0	0	0	0	0	0	0	0	0	0	0	0	0
0	0	0	0	0	0	0	0	0	0	0	0	0	0	0	0	0	0	0	0	0	0	0	0	0	1	0	0	0	0	0	0	0	0	0	0	0	0	0	0	0	0	0	0	0	0	0	0	0	0
0	0	0	0	0	0	0	0	0	0	0	0	0	0	0	0	0	0	0	0	0	0	0	0	0	0	0	0	0	0	0	0	0	0	0	0	0	0	0	0	0	0	0	0	0	0	0	0	0	0
0	0	0	0	0	0	0	0	0	0	0	0	0	0	0	0	0	0	0	0	0	0	0	0	0	0	0	0	0	0	0	0	0	0	0	0	0	0	0	0	0	0	0	0	0	0	0	0	0	0
0	0	0	0	0	0	0	0	0	0	0	0	0	0	0	0	0	0	0	0	0	0	0	0	0	0	0	0	0	0	0	0	0	0	0	0	0	0	0	0	0	0	0	0	0	0	0	0	0	0
0	0	0	0	0	0	0	0	0	0	0	0	0	0	0	0	0	0	0	0	0	0	0	0	0	0	0	0	0	0	0	0	0	0	0	0	0	0	0	0	0	0	0	0	0	0	0	0	0	0
0	0	0	0	0	0	0	0	0	0	0	0	0	0	0	0	0	0	0	0	0	0	0	0	0	0	0	0	0	0	0	0	0	0	0	0	0	0	0	0	0	0	0	0	0	0	0	0	0	0
0	0	0	0	0	0	0	0	0	0	0	0	0	0	0	0	0	0	0	0	0	0	0	0	0	0	0	0	0	0	0	0	0	0	0	0	0	0	0	0	0	0	0	0	0	0	0	0	0	0
0	0	0	0	0	0	0	0	0	0	0	0	0	0	0	0	0	0	0	0	0	0	0	0	0	0	0	0	0	0	0	0	0	0	0	0	0	0	0	0	0	0	0	0	0	0	0	0	0	0
0	0	0	0	0	0	0	0	0	0	0	0	0	0	0	0	0	0	0	0	0	0	0	0	0	0	0	0	0	0	0	0	0	0	0	0	0	0	0	0	0	0	0	0	0	0	0	0	0	0
0	0	0	0	0	0	0	0	0	0	0	0	0	0	0	0	0	0	0	0	0	0	0	0	0	0	0	0	0	0	0	0	0	0	0	0	0	0	0	0	0	0	0	0	0	0	0	0	0	0
0	0	0	0	0	0	0	0	0	0	0	0	0	0	0	0	0	0	0	0	0	0	0	0	0	0	0	0	0	0	0	0	0	0	0	0	0	0	0	0	0	0	0	0	0	0	0	0	0	0
0	0	0	0	0	0	0	0	0	0	0	0	0	0	0	0	0	0	0	0	0	0	0	0	0	0	0	0	0	0	0	0	0	0	0	0	0	0	0	0	0	0	0	0	0	0	0	0	0	0
0	0	0	0	0	0	0	0	0	0	0	0	0	0	0	0	0	0	0	0	0	0	0	0	0	0	0	0	0	0	0	0	0	0	0	0	0	0	0	0	0	0	0	0	0	0	0	0	0	0
0	0	0	0	0	0	0	0	0	0	0	0	0	0	0	0	0	0	0	0	0	0	0	0	0	0	0	0	0	0	0	0	0	0	0	0	0	0	0	0	0	0	0	0	0	0	0	0	0	0
0	0	0	0	0	0	0	0	0	0	0	0	0	0	0	0	0	0	0	0	0	0	0	0	0	0	0	0	0	0	0	0	0	0	0	0	0	0	0	0	0	0	0	0	0	0	0	0	0	0
0	0	0	0	0	0	0	0	0	0	0	0	0	0	0	0	0	0	0	0	0	0	0	0	0	0	0	0	0	0	0	0	0	0	0	0	0	0	0	0	0	0	0	0	0	0	0	0	0	0
0	0	0	0	0	0	0	0	0	0	0	0	0	0	0	0	0	0	0	0	0	0	0	0	0	0	0	0	0	0	0	0	0	0	0	0	0	0	0	0	0	0	0	0	0	0	0	0	0	0
0	0	0	0	0	0	0	0	0	0	0	0	0	0	0	0	0	0	0	0	0	0	0	0	0	0	0	0	0	0	0	0	0	0	0	0	0	0	0	0	0	0	0	0	0	0	0	0	0	0
0	0	0	0	0	0	0	0	0	0	0	0	0	0	0	0	0	0	0	0	0	0	0	0	0	0	0	0	0	0	0	0	0	0	0	0	0	0	0	0	0	0	0	0	0	0	0	0	0	0
0	0	0	0	0	0	0	0	0	0	0	0	0	0	0	0	0	0	0	0	0	0	0	0	0	0	0	0	0	0	0	0	0	0	0	0	0	0	0	0	0	0	0	0	0	0	0	0	0	0
0	0	0	0	0	0	0	0	0	0	0	0	0	0	0	0	0	0	0	0	0	0	0	0	0	0	0	0	0	0	0	0	0	0	0	0	0	0	0	0	0	0	0	0	0	0	0	0	0	0
0	0	0	0	0	0	0	0	0	0	0	0	0	0	0	0	0	0	0	0	0	0	0	0	0	0	0	0	0	0	0	0	0	0	0	0	0	0	0	0	0	0	0	0	0	0	0	0	0	0
0	0	0	0	0	0	0	0	0	0	0	0	0	0	0	0	0	0	0	0	0	0	0	0	0	0	0	0	0	0	0	0	0	0	0	0	0	0	0	0	0	0	0	0	0	0	0	0	0	0
0	0	0	0	0	0	0	0	0	0	0	0	0	0	0	0	0	0	0	0	0	0	0	0	0	0	0	0	0	0	0	0	0	0	0	0	0	0	0	0	0	0	0	0	0	0	0	0	0	0
0	0	0	0	0	0	0	0	0	0	0	0	0	0	0	0	0	0	0	0	0	0	0	0	0	0	0	0	0	0	0	0	0	0	0	0	0	0	0	0	0	0	0	0	0	0	0	0	0	0
0	0	0	0	0	0	0	0	0	0	0	0	0	0	0	0	0	0	0	0	0	0	0	0	0	0	0	0	0	0	0	0	0	0	0	0	0	0	0	0	0	0	0	0	0	0	0	0	0	0
0	0	0	0	0	0	0	0	0	0	0	0	0	0	0	0	0	0	0	0	0	0	0	0	0	0	0	0	0	0	0	0	0	0	0	0	0	0	0	0	0	0	0	0	0	0	0	0	0	0
0	0	0	0	0	0	0	0	0	0	0	0	0	0	0	0	0	0	0	0	0	0	0	0	0	0	0	0	0	0	0	0	0	0	0	0	0	0	0	0	0	0	0	0	0	0	0	0	0	0
0	0	0	0	0	0	0	0	0	0	0	0	0	0	0	0	0	0	0	0	0	0	0	0	0	0	0	0	0	0	0	0	0	0	0	0	0	0	0	0	0	0	0	0	0	0	0	0	0	0
0	0	0	0	0	0	0	0	0	0	0	0	0	0	0	0	0	0	0	0	0	0	0	0	0	0	0	0	0	0	0	0	0	0	0	0	0	0	0	0	0	0	0	0	0	0	0	0	0	0
0	0	0	0	0	0	0	0	0	0	0	0	0	0	0	0	0	0	0	0	0	0	0	0	0	0	0	0	0	0	0	0	0	0	0	0	0	0	0	0	0	0	0	0	0	0	0	0	0	0
0	0	0	0	0	0	0	0	0	0	0	0	0	0	0	0	0	0	0	0	0	0	0	0	0	0	0	0	0	0	0	0	0	0	0	0	0	0	0	0	0	0	0	0	0	0	0	0	0	0
0	0	0	0	0	0	0	0	0	0	0	0	0	0	0	0	0	0	0	0	0	0	0	0	0	0	0	0	0	0	0	0	0	0	0	0	0	0	0	0	0	0	0	0	0	0	0	0	0	0
0	0	0	0	0	0	0	0	0	0	0	0	0	0	0	0	0	0	0	0	0	0	0	0	0	0	0	0	0	0	0	0	0	0	0	0	0	0	0	0	0	0	0	0	0	0	0	0	0	0
0	0	0	0	0	0	0	0	0	0	0	0	0	0	0	0	0	0	0	0	0	0	0	0	0	0	0	0	0	0	0	0	0	0	0	0	0	0	0	0	0	0	0	0	0	0	0	0	0	0
0	0	0	0	0	0	0	0	0	0	0	0	0	0	0	0	0	0	0	0	0	0	0	0	0	0	0	0	0	0	0	0	0	0	0	0	0	0	0	0	0	0	0	0	0	0	0	0	0	0
0	0	0	0	0	0	0	0	0	0	0	0	0	0	0	0	0	0	0	0	0	0	0	0	0	0	0	0	0	0	0	0	0	0	0	0	0	0	0	0	0	0	0	0	0	0	0	0	0	0
0	0	0	0	0	0	0	0	0	0	0	0	0	0	0	0	0	0	0	0	0	0	0	0	0	0	0	0	0	0	0	0	0	0	0	0	0	0	0	0	0	0	0	0	0	0	0	0	0	0
0	0	0	0	0	0	0	0	0	0	0	0	0	0	0	0	0	0	0	0	0	0	0	0	0	0	0	0	0	0	0	0	0	0	0	0	0	0	0	0	0	0	0	0	0	0	0	0	0	0
0	0	0	0	0	0	0	0	0	0	0	0	0	0	0	0	0	0	0	0	0	0	0	0	0	0	0	0	0	0	0	0	0	0	0	0	0	0	0	0	0	0	0	0	0	0	0	0	0	0
0	0	0	0	0	0	0	0	0	0	0	0	0	0	0	0	0	0	0	0	0	0	0	0	0	0	0	0	0	0	0	0	0	0	0	0	0	0	0	0	0	0	0	0	0	0	0	0	0	0
0	0	0	0	0	0	0	0	0	0	0	0	0	0	0	0	0	0	0	0	0	0	0	0	0	0	0	0	0	0	0	0	0	0	0	0	0	0	0	0	0	0	0	0	0	0	0	0	0	0
0	0	0	0	0	0	0	0	0	0	0	0	0	0	0	0	0	0	0	0	0	0	0	0	0	0	0	0	0	0	0	0	0	0	0	0	0	0	0	0	0	0	0	0	0	0	0	0	0	0
0	0	0	0	0	0	0	0	0	0	0	0	0	0	0	0	0	0	0	0	0	0	0	0	0	0	0	0	0	0	0	0	0	0	0	0	0	0	0	0	0	0	0	0	0	0	0	0	0	0
0	0	0	0	0	0	0	0	0	0	0	0	0	0	0	0	0	0	0	0	0	0	0	0	0	0	0	0	0	0	0	0	0	0	0	0	0	0	0	0	0	0	0	0	0	0	0	0	0	0
0	0	0	0	0	0	0	0	0	0	0	0	0	0	0	0	0	0	0	0	0	0	0	0	0	0	0	0	0	0	0	0	0	0	0	0	0	0	0	0	0	0	0	0	0	0	0	0	0	0
0	0	0	0	0	0	0	0	0	0	0	0	0	0	0	0	0	0	0	0	0	0	0	0	0	0	0	0	0	0	0	0	0	0	0	0	0	0	0	0	0	0	0	0	0	0	0	0	0	0
0	0	0	0	0	0	0	0	0	0	0	0	0	0	0	0	0	0	0	0	0	0	0	0	0	0	0	0	0	0	0	0	0	0	0	0	0	0	0	0	0	0	0	0	0	0	0	0	0	0
0	0	0	0	0	0	0	0	0	0	0	0	0	0	0	0	0	0	0	0	0	0	0	0	0	0	0	0	0	0	0	0	0	0	0	0	0	0	0	0	0	0	0	0	0	0	0	0	0	0
0	0	0	0	0	0	0	0	0	0	0	0	0	0	0	0	0	0	0	0	0	0	0	0	0	0	0	0	0	0	0	0	0	0	0	0	0	0	0	0	0	0	0	0	0	0	0	0	0	0
0	0	0	0	0	0	0	0	0	0	0	0	0	0	0	0	0	0	0	0	0	0	0	0	0	0	0	0	0	0	0	0	0	0	0	0	0	0	0	0	0	0	0	0	0	0	0	0	0	0
0	0	0	0	0	0	0	0	0	0	0	0	0	0	0	0	0	0	0	0	0	0	0	0	0	0	0	0	0	0	0	0	0	0	0	0	0	0	0	0	0	0	0	0	0	0	0	0	0	0
0	0	0	0	0	0	0	0	0	0	0	0	0	0	0	0	0	0	0	0	0	0	0	0	0	0	0	0	0	0	0	0	0	0	0	0	0	0	0	0	0	0	0	0	0	0	0	0	0	0
0	0	0	0	0	0	0	0	0	0	0	0	0	0	0	0	0	0	0	0	0	0	0	0	0	0	0	0	0	0	0	0	0	0	0	0	0	0	0	0	0	0	0	0	0	0	0	0	0	0
0	0	0	0	0	0	0	0	0	0	0	0	0	0	0	0	0	0	0	0	0	0	0	0	0	0	0	0	0	0	0	0	0	0	0	0	0	0	0	0	0	0	0	0	0	0	0	0	0	0
0	0	0	0	0	0	0	0	0	0	0	0	0	0	0	0	0	0	0	0	0	0	0	0	0	0	0	0	0	0	0	0	0	0	0	0	0	0	0	0	0	0	0	0	0	0	0	0	0	0
0	0	0	0	0	0	0	0	0	0	0	0	0	0	0	0	0	0	0	0	0	0	0	0	0	0	0	0	0	0	0	0	0	0	0	0	0	0	0	0	0	0	0	0	0	0	0	0	0	0
0	0	0	0	0	0	0	0	0	0	0	0	0	0	0	0	0	0	0	0	0	0	0	0	0	0	0	0	0	0	0	0	0	0	0	0	0	0	0	0	0	0	0	0	0	0	0	0	0	0
0	0	0	0	0	0	0	0	0	0	0	0	0	0	0	0	0	0	0	0	0	0	0	0	0	0	0	0	0	0	0	0	0	0	0	0	0	0	0	0	0	0	0	0	0	0	0	0	0	0
0	0	0	0	0	0	0	0	0	0	0	0	0	0	0	0	0	0	0	0	0	0	0	0	0	0	0	0	0	0	0	0	0	0	0	0	0	0	0	0	0	0	0	0	0	0	0	0	0	0
0	-1	-1	0	0	-1	0	0	0	0	0	0	0	0	0	0	0	0	0	0	0	0	0	0	0	0	0	0	0	0	0	0	0	0	0	0	0	0	0	0	0	0	0	-1	-1	0	-1	-1	-1	-1
0	0	0	0	0	0	0	0	0	0	0	0	0	0	0	0	0	0	0	0	0	0	0	0	0	0	0	0	0	0	0	0	0	0	0	0	0	0	0	0	0	0	0	0	0	0	0	0	0	0
0	0	0	0	0	0	0	0	0	0	0	0	0	0	0	0	0	0	0	0	0	0	0	0	0	0	0	0	0	0	0	0	0	0	0	0	0	0	0	0	0	0	0	0	0	0	0	0	0	0
0	0	0	0	0	0	0	0	0	0	0	0	0	0	0	0	0	0	0	0	0	0	0	0	0	0	0	0	0	0	0	0	0	0	0	0	0	0	0	0	0	0	0	0	0	0	0	0	0	0
0	0	0	0	0	0	0	0	0	0	0	0	0	0	0	0	0	0	0	0	0	0	0	0	0	0	0	0	0	0	0	0	0	0	0	0	0	0	0	0	0	0	0	0	0	0	0	0	0	0
0	0	0	0	0	0	0	0	0	0	0	0	0	0	0	0	0	0	0	0	0	0	0	0	0	0	0	0	0	0	0	0	0	0	0	0	0	0	0	0	0	0	0	0	0	0	0	0	0	0
0	0	0	0	0	0	0	0	0	0	0	0	0	0	0	0	0	0	0	0	0	0	0	0	0	0	0	0	0	0	0	0	0	0	0	0	0	0	0	0	0	0	0	0	0	0	0	0	0	0
0	0	0	0	0	0	0	0	0	0	0	0	0	0	0	0	0	0	0	0	0	0	0	0	0	0	0	0	0	0	0	0	0	0	0	0	0	0	0	0	0	0	0	0	0	0	0	0	0	0
0	0	0	0	0	0	0	0	0	0	0	0	0	0	0	0	0	0	0	0	0	0	0	0	0	0	0	0	0	0	0	0	0	0	0	0	0	0	0	0	0	0	0	0	0	0	0	0	0	0
0	0	-1	0	0	0	0	0	0	0	0	0	0	0	0	0	0	0	0	0	0	0	0	0	0	0	0	0	0	0	1	0	0	0	0	0	0	0	0	0	0	0	0	-1	-1	0	-1	-1	0	-1
0	0	0	0	0	0	0	0	0	0	0	0	0	0	0	0	0	0	0	0	0	0	0	0	0	0	0	0	0	0	0	0	0	0	0	0	0	0	0	0	0	0	0	0	0	0	0	0	0	0
0	0	0	0	0	0	0	0	0	0	0	0	0	0	0	0	0	0	0	0	0	0	0	0	0	0	0	0	0	0	0	0	0	0	0	0	0	0	0	0	0	0	0	0	0	0	0	0	0	0
0	0	0	0	0	0	0	0	0	0	0	0	0	0	0	0	0	0	0	0	0	0	0	0	0	0	0	0	0	0	0	0	0	0	0	0	0	0	0	0	0	0	0	0	0	0	0	0	0	0
0	0	0	0	0	0	0	0	0	0	0	0	0	0	0	0	0	0	0	0	0	0	0	0	0	0	0	0	0	0	0	0	0	0	0	0	0	0	0	0	0	0	0	0	0	0	0	0	0	0
0	0	0	0	0	0	0	0	0	0	0	0	0	0	0	0	0	0	0	0	0	0	0	0	0	0	0	0	0	0	0	0	0	0	0	0	0	0	0	0	0	0	0	0	0	0	0	0	0	0
0	0	0	0	0	0	0	0	0	0	0	0	0	0	0	0	0	0	0	0	0	0	0	0	0	0	0	0	0	0	0	0	0	0	0	0	0	0	0	0	0	0	0	0	0	0	0	0	0	0
0	0	0	0	0	0	0	0	0	0	0	0	0	0	0	0	0	0	0	0	0	0	0	0	0	0	0	0	0	0	0	0	0	0	0	0	0	0	0	0	0	0	0	0	0	0	0	0	0	0
0	0	0	0	0	0	0	0	0	0	0	0	0	0	0	0	0	0	0	0	0	0	0	0	0	0	0	0	0	0	0	0	0	0	0	0	0	0	0	0	0	0	0	0	0	0	0	0	0	0
0	0	0	0	0	0	0	0	0	0	0	0	0	0	0	0	0	0	0	0	0	0	0	0	0	0	0	0	0	0	0	0	0	0	0	0	0	0	0	0	0	0	0	0	0	0	0	0	0	0
0	0	0	0	0	0	0	0	0	0	0	0	0	0	0	0	0	0	0	0	0	0	0	0	0	0	0	0	0	0	0	0	0	0	0	0	0	0	0	0	0	0	0	0	0	0	0	0	0	0
0	0	0	0	0	0	0	0	0	0	0	0	0	0	0	0	0	0	0	0	0	0	0	0	0	0	0	0	0	0	0	0	0	0	0	0	0	0	0	0	0	0	0	0	0	0	0	0	0	0
0	0	0	0	0	0	0	0	0	0	0	0	0	0	0	0	0	0	0	0	0	0	0	0	0	0	0	0	0	0	0	0	0	0	0	0	0	0	0	0	0	0	0	0	0	0	0	0	0	0
0	0	0	0	0	0	0	0	0	0	0	0	0	0	0	0	0	0	0	0	0	0	0	0	0	0	0	0	0	0	0	0	0	0	0	0	0	0	0	0	0	0	0	0	0	0	0	0	0	0
0	0	0	0	0	0	0	0	0	0	0	0	0	0	0	0	0	0	0	0	0	0	0	0	0	0	0	0	0	0	0	0	0	0	0	0	0	0	0	0	0	0	0	0	0	0	0	0	0	0
0	0	0	0	0	0	0	0	0	0	0	0	0	0	0	0	0	0	0	0	0	0	0	0	0	0	0	0	0	0	0	0	0	0	0	0	0	0	0	0	0	0	0	0	0	0	0	0	0	0
0	0	0	0	0	0	0	0	0	0	0	0	0	0	0	0	0	0	0	0	0	0	0	0	0	0	0	0	0	0	0	0	0	0	0	0	0	0	0	0	0	0	0	0	0	0	0	0	0	0
0	0	0	0	0	0	0	0	0	0	0	0	0	0	0	0	0	0	0	0	0	0	0	0	0	0	0	0	0	0	0	0	0	0	0	0	0	0	0	0	0	0	0	0	0	0	0	0	0	0
0	0	0	0	0	0	0	0	0	0	0	0	0	0	0	0	0	0	0	0	0	0	0	0	0	0	0	0	0	0	0	0	0	0	0	0	0	0	0	0	0	0	0	0	0	0	0	0	0	0
0	0	0	0	0	0	0	0	0	0	0	0	0	0	0	0	0	0	0	0	0	0	0	0	0	0	0	0	0	0	0	0	0	0	0	0	0	0	0	0	0	0	0	0	0	0	0	0	0	0
0	0	0	0	0	0	0	0	0	0	0	0	0	0	0	0	0	0	0	0	0	0	0	0	0	0	0	0	0	0	0	0	0	0	0	0	0	0	0	0	0	0	0	0	0	0	0	0	0	0
0	0	0	0	0	0	0	0	0	0	0	0	0	0	0	0	0	0	0	0	0	0	0	0	0	0	0	0	0	0	0	0	0	0	0	0	0	0	0	0	0	0	0	0	0	0	0	0	0	0
0	0	0	0	0	0	0	0	0	0	0	0	0	0	0	0	0	0	0	0	0	0	0	0	0	0	0	0	0	0	0	0	0	0	0	0	0	0	0	0	0	0	0	0	0	0	0	0	0	0
0	0	0	0	0	0	0	0	0	0	0	0	0	0	0	0	0	0	0	0	0	0	0	0	0	0	0	0	0	0	0	0	0	0	0	0	0	0	0	0	0	0	0	0	0	0	0	0	0	0
0	0	0	0	0	0	0	0	0	0	0	0	0	0	0	0	0	0	0	0	0	0	0	0	0	0	0	0	0	0	0	0	0	0	0	0	0	0	0	0	0	0	0	0	0	0	0	0	0	0
0	0	0	0	0	0	0	0	0	0	0	0	0	0	0	0	0	0	0	0	0	0	0	0	0	0	0	0	0	0	0	0	0	0	0	0	0	0	0	0	0	0	0	0	0	0	0	0	0	0
0	0	0	0	0	0	0	0	0	0	0	0	0	0	0	0	0	0	0	0	0	0	0	0	0	0	0	0	0	0	0	0	0	0	0	0	0	0	0	0	0	0	0	0	0	0	0	0	0	0
0	0	0	0	0	0	0	0	0	0	0	0	0	0	0	0	0	0	0	0	0	0	0	0	0	0	0	0	0	0	0	0	0	0	0	0	0	0	0	0	0	0	0	0	0	0	0	0	0	0
0	0	0	0	0	0	0	0	0	0	0	0	0	0	0	0	0	0	0	0	0	0	0	0	0	0	0	0	0	0	0	0	0	0	0	0	0	0	0	0	0	0	0	0	0	0	0	0	0	0
0	0	0	0	0	0	0	0	0	0	0	0	0	0	0	0	0	0	0	0	0	0	0	0	0	0	0	0	0	0	0	0	0	0	0	0	0	0	0	0	0	0	0	0	0	0	0	0	0	0
0	0	0	0	0	0	0	0	0	0	0	0	0	0	0	0	0	0	0	0	0	0	0	0	0	0	0	0	0	0	0	0	0	0	0	0	0	0	0	0	0	0	0	0	0	0	0	0	0	0
0	0	0	0	0	0	0	0	0	0	0	0	0	0	0	0	0	0	0	0	0	0	0	0	0	0	0	0	0	0	0	0	0	0	0	0	0	0	0	0	0	0	0	0	0	0	0	0	0	0
0	0	0	0	0	0	0	0	0	0	0	0	0	0	0	0	0	0	0	0	0	0	0	0	0	0	0	0	0	0	0	0	0	0	0	0	0	0	0	0	0	0	0	0	0	0	0	0	0	0
0	0	0	0	0	0	0	0	0	0	0	0	0	0	0	0	0	0	0	0	0	0	0	0	0	0	0	0	0	0	0	0	0	0	0	0	0	0	0	0	0	0	0	0	0	1	0	0	0	0
0	0	0	0	0	0	0	0	0	0	0	0	0	0	0	0	0	0	0	0	0	0	0	0	0	0	0	0	0	0	0	0	0	0	0	0	0	0	0	0	0	0	0	0	0	0	0	0	0	0
0	0	0	0	0	0	0	0	0	0	0	0	0	0	0	0	0	0	0	0	0	0	0	0	0	0	0	0	0	0	0	0	0	0	0	0	0	0	0	0	0	0	0	0	0	0	0	0	0	0
0	0	0	0	0	0	0	0	0	0	0	0	0	0	0	0	0	0	0	0	0	0	0	0	0	0	0	0	0	0	0	0	0	0	0	0	0	0	0	0	0	0	0	0	0	0	0	0	0	0
0	0	0	0	0	0	0	0	0	0	0	0	0	0	0	0	0	0	0	0	0	0	0	0	0	0	0	0	0	0	0	0	0	0	0	0	0	0	0	0	0	0	0	0	0	0	0	0	0	0
0	0	0	0	0	0	0	0	0	0	0	0	0	0	0	0	0	0	0	0	0	0	0	0	0	0	0	0	0	0	0	0	0	0	0	0	0	0	0	0	0	0	0	0	0	0	0	0	0	0
0	0	0	0	0	0	0	0	0	0	0	0	0	0	0	0	0	0	0	0	0	0	0	0	0	0	0	0	0	0	0	0	0	0	0	0	0	0	0	0	0	0	0	0	0	0	0	0	0	0
0	0	0	0	-1	-1	0	0	0	0	0	0	0	0	0	0	0	0	0	0	0	0	0	0	0	-1	0	0	0	0	0	0	0	0	0	0	0	0	0	0	0	0	0	0	-1	-1	-1	-1	0	0
0	0	0	0	0	0	0	0	0	0	0	0	0	0	0	0	0	0	0	0	0	0	0	0	0	0	0	0	0	0	0	0	0	0	0	0	0	0	0	0	0	0	0	0	0	0	0	0	0	0
0	0	0	0	0	0	0	0	0	0	0	0	0	0	0	0	0	0	0	0	0	0	0	0	0	0	0	0	0	0	0	0	0	0	0	0	0	0	0	0	0	0	0	0	0	0	0	0	0	0
0	0	0	0	0	0	0	0	0	0	0	0	0	0	0	0	0	0	0	0	0	0	0	0	0	0	0	0	0	0	0	0	0	0	0	0	0	0	0	0	0	0	0	0	0	0	0	0	0	0
0	0	0	0	0	0	0	0	0	0	0	0	0	0	0	0	0	0	0	0	0	0	0	0	0	0	0	0	0	0	0	0	0	0	0	0	0	0	0	0	0	0	0	0	0	0	0	0	0	0
0	0	0	0	0	1	0	0	0	0	0	0	0	0	0	0	0	0	0	0	0	0	0	0	0	0	0	0	0	0	0	0	0	0	0	0	0	0	0	0	0	0	0	0	0	0	0	0	0	0
0	0	0	0	0	0	0	0	0	0	0	0	0	0	0	0	0	0	0	0	0	0	0	0	0	0	0	0	0	0	0	0	0	0	0	0	0	0	0	0	0	0	0	0	0	0	0	0	0	0
0	0	0	0	0	0	0	0	0	0	0	0	0	0	0	0	0	0	0	0	0	0	0	0	0	0	0	0	0	0	0	0	0	0	0	0	0	0	0	0	0	0	0	0	0	0	0	0	0	0
0	0	0	0	0	0	0	0	0	0	0	0	0	0	0	0	0	0	0	0	0	0	0	0	0	0	0	0	0	0	0	0	0	0	0	0	0	0	0	0	0	0	0	0	0	0	0	0	0	0
0	0	0	0	0	0	0	0	0	0	0	0	0	0	0	0	0	0	0	0	0	0	0	0	0	0	0	0	0	0	0	0	0	0	0	0	0	0	0	0	0	0	0	0	0	0	0	0	0	0
0	0	0	0	0	0	0	0	0	0	0	0	0	0	0	0	0	0	0	0	0	0	0	0	0	0	0	0	0	0	0	0	0	0	0	0	0	0	0	0	0	0	0	0	0	0	0	0	0	0
0	0	0	0	0	0	0	0	0	0	0	0	0	0	0	0	0	0	0	0	0	0	0	0	0	0	0	0	0	0	0	0	0	0	0	0	0	0	0	0	0	0	0	0	0	0	0	0	0	0
0	0	0	0	0	0	0	0	0	0	0	0	0	0	0	0	0	0	0	0	0	0	0	0	0	0	0	0	0	0	0	0	0	0	0	0	0	0	0	0	0	0	0	0	0	0	0	0	0	0
0	0	0	0	0	0	0	0	0	0	0	0	0	0	0	0	0	0	0	0	0	0	0	0	0	0	0	0	0	0	0	0	0	0	0	0	0	0	0	0	0	0	0	0	0	0	0	0	0	0
0	0	0	0	0	0	0	0	0	0	0	0	0	0	0	0	0	0	0	0	0	0	0	0	0	0	0	0	0	0	0	0	0	0	0	0	0	0	0	0	0	0	0	0	0	0	0	0	0	0
0	0	0	0	0	0	0	0	0	0	0	0	0	0	0	0	0	0	0	0	0	0	0	0	0	0	0	0	0	0	0	0	0	0	0	0	0	0	0	0	0	0	0	0	0	0	0	0	0	0
0	0	0	0	0	0	0	0	0	0	0	0	0	0	0	0	0	0	0	0	0	0	0	0	0	0	0	0	0	0	0	0	0	0	0	0	0	0	0	0	0	0	0	0	0	0	0	0	0	0
0	0	0	0	0	0	0	0	0	0	0	0	0	0	0	0	0	0	0	0	0	0	0	0	0	0	0	0	0	0	0	0	0	0	0	0	0	0	0	0	0	0	0	0	0	0	0	0	0	0
0	0	0	0	0	0	0	0	0	0	0	0	0	0	0	0	0	0	0	0	0	0	0	0	0	0	0	0	0	0	0	0	0	0	0	0	0	0	0	0	0	0	0	0	0	0	0	0	0	0
0	0	0	0	0	0	0	0	0	0	0	0	0	0	0	0	0	0	0	0	0	0	0	0	0	0	0	0	0	0	0	0	0	0	0	0	0	0	0	0	0	0	0	0	0	0	0	0	0	0
0	0	0	0	0	0	0	0	0	0	0	0	0	0	0	0	0	0	0	0	0	0	0	0	0	0	0	0	0	0	0	0	0	0	0	0	0	0	0	0	0	0	0	0	0	0	0	0	0	0
0	0	0	0	0	0	0	0	0	0	0	0	0	0	0	0	0	0	0	0	0	0	0	0	0	0	0	0	0	0	0	0	0	0	0	0	0	0	0	0	0	0	0	0	0	0	0	0	0	0
0	0	0	0	0	0	0	0	0	0	0	0	0	0	0	0	0	0	0	0	0	0	0	0	0	0	0	0	0	0	0	0	0	0	0	0	0	0	0	0	0	0	0	0	0	0	0	0	0	0
0	0	0	0	0	0	0	0	0	0	0	0	0	0	0	0	0	0	0	0	0	0	0	0	0	0	0	0	0	0	0	0	0	0	0	0	0	0	0	0	0	0	0	0	0	0	0	0	0	0
0	0	0	0	0	0	0	0	0	0	0	0	0	0	0	0	0	0	0	0	0	0	0	0	0	0	0	0	0	0	0	0	0	0	0	0	0	0	0	0	0	0	0	0	0	0	0	0	0	0
0	0	0	0	0	0	0	0	0	0	0	0	0	0	0	0	0	0	0	0	0	0	0	0	0	0	0	0	0	0	0	0	0	0	0	0	0	0	0	0	0	0	0	0	0	0	0	0	0	0
0	0	0	0	0	0	0	0	0	0	0	0	0	0	0	0	0	0	0	0	0	0	0	0	0	0	0	0	0	0	0	0	0	0	0	0	0	0	0	0	0	0	0	0	0	0	0	0	0	0
0	0	0	0	0	0	0	0	0	0	0	0	0	0	0	0	0	0	0	0	0	0	0	0	0	0	0	0	0	0	0	0	0	0	0	0	0	0	0	0	0	0	0	0	0	0	0	0	0	0
0	0	0	0	0	0	0	0	0	0	0	0	0	0	0	0	0	0	0	0	0	0	0	0	0	0	0	0	0	0	0	0	0	0	0	0	0	0	0	0	0	0	0	0	0	0	0	0	0	0
0	0	0	0	0	0	0	0	0	0	0	0	0	0	0	0	0	0	0	0	0	0	0	0	0	0	0	0	0	0	0	0	0	0	0	0	0	0	0	0	0	0	0	0	0	0	0	0	0	0
0	0	0	0	0	0	0	0	0	0	0	0	0	0	0	0	0	0	0	0	0	0	0	0	0	0	0	0	0	0	0	0	0	0	0	0	0	0	0	0	0	0	0	-1	0	0	0	0	0	-1
0	0	0	0	0	0	0	0	0	0	0	0	0	0	0	0	0	0	0	0	0	0	0	0	0	0	0	0	0	0	0	0	0	0	0	0	0	0	0	0	0	0	0	0	0	0	0	0	0	0
0	0	0	0	0	0	0	0	0	0	0	0	0	0	0	0	0	0	0	0	0	0	0	0	0	0	0	0	0	0	0	0	0	0	0	0	0	0	0	0	0	0	0	0	0	0	0	0	0	0
0	0	0	0	0	0	0	0	0	0	0	0	0	0	0	0	0	0	0	0	0	0	0	0	0	0	0	0	0	0	0	0	0	0	0	0	0	0	0	0	0	0	0	0	0	0	0	0	0	0
0	0	0	0	0	0	0	0	0	0	0	0	0	0	0	0	0	0	0	0	0	0	0	0	0	0	0	0	0	0	0	0	0	0	0	0	0	0	0	0	0	0	0	0	0	0	0	0	0	0
0	0	0	0	0	0	0	0	0	0	0	0	0	0	0	0	0	0	0	0	0	0	0	0	0	0	0	0	0	0	0	0	0	0	0	0	0	0	0	0	0	0	0	0	0	0	0	0	0	0
0	0	0	0	0	0	0	0	0	0	0	0	0	0	0	0	0	0	0	0	0	0	0	0	0	0	0	0	0	0	0	0	0	0	0	0	0	0	0	0	0	0	0	0	0	0	0	0	0	0
0	0	0	0	0	0	0	0	0	0	0	0	0	0	0	0	0	0	0	0	0	0	0	0	0	0	0	0	0	0	0	0	0	0	0	0	0	0	0	0	0	0	0	0	0	0	0	0	0	0
0	0	0	0	0	0	0	0	0	0	0	0	0	0	0	0	0	0	0	0	0	0	0	0	0	0	0	0	0	0	0	0	0	0	0	0	0	0	0	0	0	0	0	0	0	0	0	0	0	0
0	0	0	0	0	0	0	0	0	0	0	0	0	0	0	0	0	0	0	0	0	0	0	0	0	0	0	0	0	0	0	0	0	0	0	0	0	0	0	0	0	0	0	0	0	0	0	0	0	0
0	0	0	0	0	0	0	0	0	0	0	0	0	0	0	0	0	0	0	0	0	0	0	0	0	0	0	0	0	0	0	0	0	0	0	0	0	0	0	0	0	0	0	0	0	0	0	0	0	0
0	0	0	0	0	0	0	0	0	0	0	0	0	0	0	0	0	0	0	0	0	0	0	0	0	0	0	0	0	0	0	0	0	0	0	0	0	0	0	0	0	0	0	0	0	0	0	0	0	0
0	0	0	0	0	0	0	0	0	0	0	0	0	0	0	0	0	0	0	0	0	0	0	0	0	0	0	0	0	0	0	0	0	0	0	0	0	0	0	0	0	0	0	0	0	0	0	0	0	0
0	0	0	0	0	0	0	0	0	0	0	0	0	0	0	0	0	0	0	0	0	0	0	0	0	0	0	0	0	0	0	0	0	0	0	0	0	0	0	0	0	0	0	0	0	0	0	0	0	0
0	0	0	0	0	0	0	0	0	0	0	0	0	0	0	0	0	0	0	0	0	0	0	0	0	0	0	0	0	0	0	0	0	0	0	0	0	0	0	0	0	0	0	0	0	0	0	0	0	0
0	0	0	0	0	0	0	0	0	0	0	0	0	0	0	0	0	0	0	0	0	0	0	0	0	0	0	0	0	0	0	0	0	0	0	0	0	0	0	0	0	0	0	0	0	0	0	0	0	0
0	0	0	0	0	0	0	0	0	0	0	0	0	0	0	0	0	0	0	0	0	0	0	0	0	0	0	0	0	0	0	0	0	0	0	0	0	0	0	0	0	0	0	0	0	0	0	0	0	0
0	0	0	0	0	0	0	0	0	0	0	0	0	0	0	0	0	0	0	0	0	0	0	0	0	0	0	0	0	0	0	0	0	0	0	0	0	0	0	0	0	0	0	0	0	0	0	0	0	0
0	0	0	0	0	0	0	0	0	0	0	0	0	0	0	0	0	0	0	0	0	0	0	0	0	0	0	0	0	0	0	0	0	0	0	0	0	0	0	0	0	0	0	0	0	0	0	0	0	0
0	0	0	0	0	0	0	0	0	0	0	0	0	0	0	0	0	0	0	0	0	0	0	0	0	0	0	0	0	0	0	0	0	0	0	0	0	0	0	0	0	0	0	0	0	0	0	0	0	0
0	0	0	0	0	0	0	0	0	0	0	0	0	0	0	0	0	0	0	0	0	0	0	0	0	0	0	0	0	0	0	0	0	0	0	0	0	0	0	0	0	0	0	0	0	0	0	0	0	0
0	0	0	0	0	0	0	0	0	0	0	0	0	0	0	0	0	0	0	0	0	0	0	0	0	0	0	0	0	0	0	0	0	0	0	0	0	0	0	0	0	0	0	0	0	0	0	0	0	0
0	0	0	0	0	0	0	0	0	0	0	0	0	0	0	0	0	0	0	0	0	0	0	0	0	0	0	0	0	0	0	0	0	0	0	0	0	0	0	0	0	0	0	0	0	0	0	0	0	0
0	0	0	0	0	0	0	0	0	0	0	0	0	0	0	0	0	0	0	0	0	0	0	0	0	0	0	0	0	0	0	0	0	0	0	0	0	0	0	0	0	0	0	0	0	0	0	0	0	0
0	0	0	0	0	0	0	0	0	0	0	0	0	0	0	0	0	0	0	0	0	0	0	0	0	0	0	0	0	0	0	0	0	0	0	0	0	0	0	0	0	0	0	0	0	0	0	0	0	0
0	0	0	0	0	0	0	0	0	0	0	0	0	0	0	0	0	0	0	0	0	0	0	0	0	0	0	0	0	0	0	0	0	0	0	0	0	0	0	0	0	0	0	0	0	0	0	0	0	0
0	0	0	0	0	0	0	0	0	0	0	0	0	0	0	0	0	0	0	0	0	0	0	0	0	0	0	0	0	0	0	0	0	0	0	0	0	0	0	0	0	0	0	0	0	0	0	0	0	0
0	0	0	0	0	0	0	0	0	0	0	0	0	0	0	0	0	0	0	0	0	0	0	0	0	0	0	0	0	0	0	0	0	0	0	0	0	0	0	0	0	0	0	0	0	0	0	0	0	0
0	0	0	0	0	0	0	0	0	0	0	0	0	0	0	0	0	0	0	0	0	0	0	0	0	0	0	0	0	0	0	0	0	0	0	0	0	0	0	0	0	0	0	0	0	0	0	0	0	0
0	0	0	0	0	0	0	0	0	0	0	0	0	0	0	0	0	0	0	0	0	0	0	0	0	0	0	0	0	0	0	0	0	0	0	0	0	0	0	0	0	0	0	0	0	0	0	0	0	0
0	0	0	0	0	0	0	0	0	0	0	0	0	0	0	0	0	0	0	0	0	0	0	0	0	0	0	0	0	0	0	0	0	0	0	0	0	0	0	0	0	0	0	0	0	0	0	0	0	0
0	0	0	0	0	0	0	0	0	0	0	0	0	0	0	0	0	0	0	0	0	0	0	0	0	0	0	0	0	0	0	0	0	0	0	0	0	0	0	0	0	0	0	0	0	0	0	0	0	0
0	0	0	0	0	0	0	0	0	0	0	0	0	0	0	0	0	0	0	0	0	0	0	0	0	0	0	0	0	0	0	0	0	0	0	0	0	0	0	0	0	0	0	0	0	0	0	0	0	0
0	0	0	0	0	0	0	0	0	0	0	0	0	0	0	0	0	0	0	0	0	0	0	0	0	0	0	0	0	0	0	0	0	0	0	0	0	0	0	0	0	0	0	0	0	0	0	0	0	0
0	0	0	0	0	0	0	0	0	0	0	0	0	0	0	0	0	0	0	0	0	0	0	0	0	0	0	0	0	0	0	0	0	0	0	0	0	0	0	0	0	0	0	0	0	0	0	0	0	0
0	0	0	0	0	0	0	0	0	0	0	0	0	0	0	0	0	0	0	0	0	0	0	0	0	0	0	0	0	0	0	0	0	0	0	0	0	0	0	0	0	0	0	0	0	0	0	0	0	0
0	0	0	0	0	0	0	0	0	0	0	0	0	0	0	0	0	0	0	0	0	0	0	0	0	0	0	0	0	0	0	0	0	0	0	0	0	0	0	0	0	0	0	0	0	0	0	0	0	0
0	0	0	0	0	0	0	0	0	0	0	0	0	0	0	0	0	0	0	0	0	0	0	0	0	0	0	0	0	0	0	0	0	0	0	0	0	0	0	0	0	0	0	0	0	0	0	0	0	0
0	0	0	0	0	0	0	0	0	0	0	0	0	0	0	0	0	0	0	0	0	0	0	0	0	0	0	0	0	0	0	0	0	0	0	0	0	0	0	0	0	0	0	0	0	0	0	0	0	0
0	0	0	0	0	0	0	0	0	0	0	0	0	0	0	0	0	0	0	0	0	0	0	0	0	0	0	0	0	0	0	0	0	0	0	0	0	0	0	0	0	0	0	0	0	0	0	0	0	0
0	0	0	0	0	0	0	0	0	0	0	0	0	0	0	0	0	0	0	0	0	0	0	0	0	0	0	0	0	0	0	0	0	0	0	0	0	0	0	0	0	0	0	0	0	0	0	0	0	0
0	0	0	0	0	0	0	0	0	0	0	0	0	0	0	0	0	0	0	0	0	0	0	0	0	0	0	0	0	0	0	0	0	0	0	0	0	0	0	0	0	0	0	0	0	0	0	0	0	0
0	0	0	0	0	0	0	0	0	0	0	0	0	0	0	0	0	0	0	0	0	0	0	0	0	0	0	0	0	0	0	0	0	0	0	0	0	0	0	0	0	0	0	0	0	0	0	0	0	0
0	0	0	0	0	0	0	0	0	0	0	0	0	0	0	0	0	0	0	0	0	0	0	0	0	0	0	0	0	0	0	0	0	0	0	0	0	0	0	0	0	0	0	0	0	0	0	0	0	0
0	0	0	0	0	0	0	0	0	0	0	0	0	0	0	0	0	0	0	0	0	0	0	0	0	0	0	0	0	0	0	0	0	0	0	0	0	0	0	0	0	0	0	0	0	0	0	0	0	0
0	0	0	0	0	0	0	0	0	0	0	0	0	0	0	0	0	0	0	0	0	0	0	0	0	0	0	0	0	0	0	0	0	0	0	0	0	0	0	0	0	0	0	0	0	1	0	0	0	0
0	0	0	0	0	0	0	0	0	0	0	0	0	0	0	0	0	0	0	0	0	0	0	0	0	0	0	0	0	0	0	0	0	0	0	0	0	0	0	0	0	0	0	0	0	0	0	0	0	0
0	0	0	0	0	0	0	0	0	0	0	0	0	0	0	0	0	0	0	0	0	0	0	0	0	0	0	0	0	0	0	0	0	0	0	1	0	1	1	0	0	0	0	0	1	0	1	1	0	1
0	0	0	0	0	0	0	0	0	0	0	0	0	0	0	0	0	0	0	0	0	0	0	0	0	0	0	0	0	0	0	0	0	0	0	0	0	0	0	0	0	0	0	0	0	0	0	0	0	0
0	0	0	0	0	0	0	0	0	0	0	0	0	0	0	0	0	0	0	0	0	0	0	0	0	0	0	0	0	0	0	0	0	0	0	0	0	0	0	0	0	0	0	0	0	0	0	0	0	0
0	0	0	0	0	0	0	0	0	0	0	0	0	0	0	0	0	0	0	0	0	0	0	0	0	0	0	0	0	0	0	0	0	0	0	0	0	0	0	0	0	0	0	0	0	0	0	0	0	0
0	0	0	0	0	0	0	0	0	0	0	0	0	0	0	0	0	0	0	0	0	0	0	0	0	0	0	0	0	0	0	0	0	0	0	0	0	0	0	0	0	0	0	0	0	0	0	0	0	0
0	0	0	0	0	0	0	0	0	0	0	0	0	0	0	0	0	0	0	0	0	0	0	0	0	0	0	0	0	0	0	0	0	0	0	0	0	0	0	0	0	0	0	0	0	0	0	0	0	1
0	0	0	0	0	0	0	0	0	0	0	0	0	0	0	0	0	0	0	0	0	0	0	0	0	0	0	0	0	0	0	0	0	0	0	0	0	0	0	0	0	0	0	0	0	0	0	0	0	0
0	0	0	0	0	1	0	0	0	0	0	0	0	0	0	0	0	0	0	0	0	0	0	0	0	0	0	0	0	0	0	0	0	0	0	0	0	0	0	0	0	0	0	0	0	0	0	0	0	0
0	0	0	0	0	0	0	0	0	0	0	0	0	0	0	0	0	0	0	0	0	0	0	0	0	0	0	0	0	0	0	0	0	0	0	0	0	0	0	0	0	0	0	0	0	0	0	0	0	0
0	0	0	0	0	0	0	0	0	0	0	0	0	0	0	0	0	0	0	0	0	0	0	0	0	0	0	0	0	0	0	0	0	0	0	0	0	0	0	0	0	0	0	0	0	0	0	0	0	0
0	0	0	0	0	0	0	0	0	0	0	0	0	0	0	0	0	0	0	0	0	0	0	0	0	0	0	0	0	0	0	0	0	0	0	0	0	0	0	0	0	0	0	0	0	0	0	0	0	0
0	0	0	0	0	0	0	0	0	0	0	0	0	0	0	0	0	0	0	0	0	0	0	0	0	0	0	0	0	0	0	0	0	0	0	0	0	0	0	0	0	0	0	0	0	0	0	0	0	0
0	0	0	0	0	0	0	0	0	0	0	0	0	0	0	0	0	0	0	0	0	0	0	0	0	0	0	0	0	0	0	0	0	0	0	0	0	0	0	0	0	0	0	0	0	0	0	0	0	0
0	0	0	0	0	0	0	0	0	0	0	0	0	0	0	0	0	0	0	0	0	0	0	0	0	0	0	0	0	0	0	0	0	0	0	0	0	0	0	0	0	0	0	0	0	0	0	0	0	0
0	0	0	0	0	0	0	0	0	0	0	0	0	0	0	0	0	0	0	0	0	0	0	0	0	0	0	0	0	0	0	0	0	0	0	0	0	0	0	0	0	0	0	0	0	0	0	0	0	0
0	0	0	0	0	0	0	0	0	0	0	0	0	0	0	0	0	0	0	0	0	0	0	0	0	0	0	0	0	0	0	0	0	0	0	0	0	0	0	0	0	0	0	0	0	0	0	0	0	0
0	0	0	0	0	0	0	0	0	0	0	0	0	0	0	0	0	0	0	0	0	0	0	0	0	0	0	0	0	0	0	0	0	0	0	0	0	0	0	0	0	0	0	0	0	0	0	0	0	0
0	0	0	0	0	0	0	0	0	0	0	0	0	0	0	0	0	0	0	0	0	0	0	0	0	0	0	0	0	0	0	0	0	0	0	0	0	0	0	0	0	0	0	0	0	0	0	0	0	0
0	0	0	0	0	0	0	0	0	0	0	0	0	0	0	0	0	0	0	0	0	0	0	0	0	0	0	0	0	0	0	0	0	0	0	0	0	0	0	0	0	0	0	0	0	0	0	0	0	0
0	0	0	0	0	0	0	0	0	0	0	0	0	0	0	0	0	0	0	0	0	0	0	0	0	0	0	0	0	0	0	0	0	0	0	0	0	0	0	0	0	0	0	0	0	1	0	0	0	0
0	0	0	0	0	0	0	0	0	0	0	0	0	0	0	0	0	0	0	0	0	0	0	0	0	0	0	0	0	0	0	0	0	0	0	0	0	0	0	0	0	0	0	0	0	0	0	0	0	0
0	0	0	0	0	0	0	0	0	0	0	0	0	0	0	0	0	0	0	0	0	0	0	0	0	0	0	0	0	0	0	0	0	0	0	0	0	0	0	0	0	0	0	0	0	0	0	0	0	0
0	0	0	0	0	0	0	0	0	0	0	0	0	0	0	0	0	0	0	0	0	0	0	0	0	0	0	0	0	0	0	0	0	0	0	0	0	0	0	0	0	0	0	0	0	0	0	0	0	0
0	0	0	0	0	0	0	0	0	0	0	0	0	0	0	0	0	0	0	0	0	0	0	0	0	0	0	0	0	0	0	0	0	0	0	0	0	0	0	0	0	0	0	0	0	0	0	0	0	0
0	0	0	0	0	0	0	0	0	0	0	0	0	0	0	0	0	0	0	0	0	0	0	0	0	0	0	0	0	0	0	0	0	0	0	0	0	0	0	0	0	0	0	0	0	0	0	0	0	0
0	0	0	0	0	0	0	0	0	0	0	0	0	0	0	0	0	0	0	0	0	0	0	0	0	0	0	0	0	0	0	0	0	0	0	0	0	0	0	0	0	0	0	0	0	0	0	0	0	0
0	0	0	0	0	1	0	0	0	0	0	0	0	0	0	0	0	0	0	0	0	0	0	0	0	1	0	0	0	0	0	0	0	0	0	0	0	0	0	0	0	0	0	0	0	1	0	0	0	0
0	0	0	0	0	0	0	0	0	0	0	0	0	0	0	0	0	0	0	0	0	0	0	0	0	0	0	0	0	0	0	0	0	0	0	0	0	0	0	0	0	0	0	0	0	0	0	0	0	0
0	0	0	0	0	0	0	0	0	0	0	0	0	0	0	0	0	0	0	0	0	0	0	0	0	0	0	0	0	0	0	0	0	0	0	0	0	0	0	0	0	0	0	0	0	0	0	0	0	0
0	0	0	0	0	0	0	0	0	0	0	0	0	0	0	0	0	0	0	0	0	0	0	0	0	0	0	0	0	0	0	0	0	0	0	0	0	0	0	0	0	0	0	0	0	0	0	0	0	0
0	0	0	0	0	0	0	0	0	0	0	0	0	0	0	0	0	0	0	0	0	0	0	0	0	0	0	0	0	0	0	0	0	0	0	0	0	0	0	0	0	0	0	0	0	0	0	0	0	0
0	0	0	0	0	0	0	0	0	0	0	0	0	0	0	0	0	0	0	0	0	0	0	0	0	0	0	0	0	0	0	0	0	0	0	0	0	0	0	0	0	0	0	0	0	0	0	0	0	0
0	0	0	0	0	0	0	0	0	0	0	0	0	0	0	0	0	0	0	0	0	0	0	0	0	0	0	0	0	0	0	0	0	0	0	0	0	0	0	0	0	0	0	0	0	0	0	0	0	0
0	0	0	0	0	0	0	0	0	0	0	0	0	0	0	0	0	0	0	0	0	0	0	0	0	0	0	0	0	0	0	0	0	0	0	0	0	0	0	0	0	0	0	0	0	0	0	0	0	0
0	0	0	0	0	0	0	0	0	0	0	0	0	0	0	0	0	0	0	0	0	0	0	0	0	0	0	0	0	0	0	0	0	0	0	0	0	0	0	0	0	0	0	0	0	0	0	0	0	0
0	0	0	0	0	0	0	0	0	0	0	0	0	0	0	0	0	0	0	0	0	0	0	0	0	0	0	0	0	0	0	0	0	0	0	0	0	0	0	0	0	0	0	0	0	0	0	0	0	0
0	0	0	0	0	0	0	0	0	0	0	0	0	0	0	0	0	0	0	0	0	0	0	0	0	0	0	0	0	0	0	0	0	0	0	0	0	0	0	0	0	0	0	0	0	0	0	0	0	0
0	0	0	0	0	0	0	0	0	0	0	0	0	0	0	0	0	0	0	0	0	0	0	0	0	0	0	0	0	0	0	0	0	0	0	0	0	0	0	0	0	0	0	0	0	0	0	0	0	0
0	0	0	0	0	0	0	0	0	0	0	0	0	0	0	0	0	0	0	0	0	0	0	0	0	0	0	0	0	0	0	0	0	0	0	0	0	0	0	0	0	0	0	0	0	0	0	0	0	0
0	0	0	0	0	0	0	0	0	0	0	0	0	0	0	0	0	0	0	0	0	0	0	0	0	0	0	0	0	0	0	0	0	0	0	0	0	0	0	0	0	0	0	0	0	0	0	0	0	0
0	0	0	0	0	0	0	0	0	0	0	0	0	0	0	0	0	0	0	0	0	0	0	0	0	0	0	0	0	0	0	0	0	0	0	0	0	0	0	0	0	0	0	0	0	0	0	0	0	0
0	0	0	0	0	0	0	0	0	0	0	0	0	0	0	0	0	0	0	0	0	0	0	0	0	0	0	0	0	0	0	0	0	0	0	0	0	0	0	0	0	0	0	0	0	0	0	0	0	0
0	0	0	0	0	0	0	0	0	0	0	0	0	0	0	0	0	0	0	0	0	0	0	0	0	0	0	0	0	0	0	0	0	0	0	0	0	0	0	0	0	0	0	0	0	0	0	0	0	0
0	0	0	0	0	0	0	0	0	0	0	0	0	0	0	0	0	0	0	0	0	0	0	0	0	0	0	0	0	0	0	0	0	0	0	0	0	0	0	0	0	0	0	0	0	0	0	0	0	0
0	0	0	0	0	0	0	0	0	0	0	0	0	0	0	0	0	0	0	0	0	0	0	0	0	0	0	0	0	0	0	0	0	0	0	0	0	0	0	0	0	0	0	0	0	0	0	0	0	0
0	0	0	0	0	0	0	0	0	0	0	0	0	0	0	0	0	0	0	0	0	0	0	0	0	0	0	0	0	0	0	0	0	0	0	0	0	0	0	0	0	0	0	0	0	0	0	0	0	0
0	0	0	0	0	0	0	0	0	0	0	0	0	0	0	0	0	0	0	0	0	0	0	0	0	0	0	0	0	0	0	0	0	0	0	0	0	0	0	0	0	0	0	0	0	0	0	0	0	0
-1	-1	-1	0	-1	0	0	0	0	0	0	0	0	0	0	0	-1	-1	0	0	0	0	0	-1	-1	0	-1	-1	0	-1	-1	-1	-1	-1	-1	-1	-1	-1	-1	-1	-1	-1	-1	-1	-1	0	-1	-1	-1	-1
0	0	0	0	0	0	0	0	0	0	0	0	0	0	0	0	0	0	0	0	0	0	0	0	0	0	0	0	0	0	0	0	0	0	0	0	0	0	0	0	0	0	0	0	0	0	0	0	0	0
0	0	0	0	0	0	0	0	0	0	0	0	0	0	0	0	0	0	0	0	0	0	0	0	0	0	0	0	0	0	0	0	0	0	0	0	0	0	0	0	0	0	0	0	0	0	0	0	0	0
0	0	0	0	0	0	0	0	0	0	0	0	0	0	0	0	0	0	0	0	0	0	0	0	0	0	0	0	0	0	0	0	0	0	0	0	0	0	0	0	0	0	0	0	0	0	0	0	0	0
0	0	0	0	0	0	0	0	0	0	0	0	0	0	0	0	0	0	0	0	0	0	0	0	0	0	0	0	0	0	0	0	0	0	0	0	0	0	0	0	0	0	0	0	0	0	0	0	0	0
0	0	0	0	0	0	0	0	0	0	0	0	0	0	0	0	0	0	0	0	0	0	0	0	0	0	0	0	0	0	0	0	0	0	0	0	0	0	0	0	0	0	0	0	0	0	0	0	0	0
0	0	0	0	0	0	0	0	0	0	0	0	0	0	0	0	0	0	0	0	0	0	0	0	0	0	0	0	0	0	0	0	0	0	0	0	0	0	0	0	0	0	0	0	0	0	0	0	0	0
0	0	0	0	0	0	0	0	0	0	0	0	0	0	0	0	0	0	0	0	0	0	0	0	0	0	0	0	0	0	0	0	0	0	0	0	0	0	0	0	0	0	0	0	0	0	0	0	0	0
0	0	0	0	0	0	0	0	0	0	0	0	0	0	0	0	0	0	0	0	0	0	0	0	0	0	0	0	0	0	0	0	0	0	0	0	0	0	0	0	1	0	0	0	0	0	0	0	0	0
0	0	0	0	0	0	0	0	0	0	0	0	0	0	0	0	0	0	0	0	0	0	0	0	0	0	0	0	0	0	0	0	0	0	0	0	0	0	0	0	0	0	0	0	0	0	0	0	0	0
0	0	0	0	0	0	0	0	0	0	0	0	0	0	0	0	0	0	0	0	0	0	0	0	0	0	0	0	0	0	0	0	0	0	0	0	0	0	0	0	0	0	0	0	0	0	0	0	0	0
0	0	0	0	0	0	0	0	0	0	0	0	0	0	0	0	0	0	0	0	0	0	0	0	0	0	0	0	0	0	0	0	0	0	0	0	0	0	0	0	0	0	0	0	0	0	0	0	0	0
0	0	0	0	0	0	0	0	0	0	0	0	0	0	0	0	0	0	0	0	0	0	0	0	0	0	0	0	0	0	0	0	0	0	0	0	0	0	0	0	0	0	0	0	0	0	0	0	0	0
0	0	0	0	0	0	0	0	0	0	0	0	0	0	0	0	0	0	0	0	0	0	0	0	0	0	0	0	0	0	0	0	0	0	0	0	0	0	0	0	0	0	0	0	0	0	0	0	0	0
0	0	1	0	0	0	0	0	0	0	0	0	0	0	0	0	0	0	0	0	0	0	0	1	0	0	0	0	0	0	1	0	0	0	0	0	0	0	0	0	0	0	0	0	0	0	0	1	0	1
0	0	0	0	0	0	0	0	0	0	0	0	0	0	0	0	0	0	0	0	0	0	0	0	0	0	0	0	0	0	0	0	0	0	0	0	0	0	0	0	0	0	0	0	0	0	0	0	0	0
0	0	0	0	0	0	0	0	0	0	0	0	0	0	0	0	0	0	0	0	0	0	0	0	0	0	0	0	0	0	0	0	0	0	0	0	0	0	0	0	0	0	0	0	0	0	0	0	0	0
0	0	0	0	0	0	0	0	0	0	0	0	0	0	0	0	0	0	0	0	0	0	0	0	0	0	0	0	0	0	0	0	0	0	0	0	0	0	0	0	0	0	0	0	0	0	0	0	0	0
0	0	0	0	0	0	0	0	0	0	0	0	0	0	0	0	0	0	0	0	0	0	0	0	0	0	0	0	0	0	0	0	0	0	0	0	0	0	0	0	0	0	0	0	0	0	0	0	0	0
0	0	0	0	0	0	0	0	0	0	0	0	0	0	0	0	0	0	0	0	0	0	0	0	0	0	0	0	0	0	0	0	0	0	0	0	0	0	0	0	0	0	0	0	0	0	0	0	0	0
0	0	0	0	0	0	0	0	0	0	0	0	0	0	0	0	0	0	0	0	0	0	0	0	0	0	0	0	0	0	0	0	0	0	0	0	0	0	0	0	0	0	0	0	0	0	0	0	0	0
0	0	0	0	0	0	0	0	0	0	0	0	0	0	0	0	0	0	0	0	0	0	0	0	0	0	0	0	0	0	0	0	0	0	0	0	0	0	0	0	0	0	0	0	0	0	0	0	0	0
0	0	0	0	0	0	0	0	0	0	0	0	0	0	0	0	0	0	0	0	0	0	0	0	0	0	0	0	0	0	0	0	0	0	0	0	0	0	0	0	0	0	0	0	0	0	0	0	0	0
0	0	0	0	0	0	0	0	0	0	0	0	0	0	0	0	0	0	0	0	0	0	0	0	0	0	0	0	0	0	0	0	0	0	0	0	0	0	0	0	0	0	0	0	0	0	0	0	0	0
0	0	0	0	0	0	0	0	0	0	0	0	0	0	0	0	0	0	0	0	0	0	0	0	0	0	0	0	0	0	0	0	0	0	0	0	0	0	0	0	0	0	0	0	0	0	0	0	0	0
0	0	0	0	0	0	0	0	0	0	0	0	0	0	0	0	0	0	0	0	0	0	0	0	0	0	0	0	0	0	0	0	0	0	0	0	0	0	0	0	0	0	0	0	0	0	0	0	0	0
0	0	0	0	0	0	0	0	0	0	0	0	0	0	0	0	0	0	0	0	0	0	0	0	0	1	0	0	0	0	0	0	0	0	0	0	0	0	0	0	0	0	0	0	0	0	0	0	0	0
0	0	0	0	0	0	0	0	0	0	0	0	0	0	0	0	0	0	0	0	0	0	0	0	0	0	0	0	0	0	0	0	0	0	0	0	0	0	0	0	0	0	0	0	0	0	0	0	0	0
0	0	0	0	0	0	0	0	0	0	0	0	0	0	0	0	0	0	0	0	0	0	0	0	0	0	0	0	0	0	0	0	0	0	0	0	0	0	0	0	0	0	0	0	0	0	0	0	0	0
0	0	0	0	0	0	0	0	0	0	0	0	0	0	0	0	0	0	0	0	0	0	0	0	0	0	0	0	0	0	0	0	0	0	1	0	0	0	0	0	0	0	1	0	0	0	0	0	0	0
0	0	0	0	0	0	0	0	0	0	0	0	0	0	0	0	0	0	0	0	0	0	0	0	0	0	0	0	0	0	0	0	0	0	0	0	0	0	0	0	0	0	0	0	0	0	0	0	0	0
0	0	0	0	0	0	0	0	0	0	0	0	0	0	0	0	0	0	0	0	0	0	0	0	0	0	0	0	0	0	0	0	0	0	0	0	0	0	0	0	0	0	0	0	0	0	0	0	0	0
0	0	0	0	0	0	0	0	0	0	0	0	0	0	0	0	0	0	0	0	0	0	0	0	0	0	0	0	0	0	0	0	0	0	0	0	0	0	0	0	0	0	0	0	0	0	0	0	0	0
0	0	0	0	0	0	0	0	0	0	0	0	0	0	0	0	0	0	0	0	0	0	0	0	0	0	0	0	0	0	0	0	0	0	0	0	0	0	0	0	0	0	0	0	0	0	0	0	0	0
0	0	0	0	0	0	0	0	0	0	0	0	0	0	0	0	0	0	0	0	0	0	0	0	0	1	0	0	0	0	0	0	0	0	0	0	0	0	0	0	0	0	0	0	0	1	0	0	0	0
0	0	0	0	0	0	0	0	0	0	0	0	0	0	0	0	0	0	0	0	0	0	0	0	0	0	0	0	0	0	0	0	0	0	0	0	0	0	0	0	0	0	0	0	0	0	0	0	0	0
0	0	0	0	0	0	0	0	0	0	0	0	0	0	0	0	0	0	0	0	0	0	0	0	0	0	0	0	0	0	0	0	0	0	0	0	0	0	0	0	0	0	0	0	0	0	0	0	0	0
0	0	0	0	0	0	0	0	0	0	0	0	0	0	0	0	0	0	0	0	0	0	0	0	0	0	0	0	0	0	0	0	0	0	0	0	0	0	0	0	0	0	0	0	0	0	0	0	0	0
0	0	0	0	0	0	0	0	0	0	0	0	0	0	0	0	0	0	0	0	0	0	0	0	0	0	0	0	0	0	0	0	0	0	0	0	0	0	0	0	0	0	0	0	0	0	0	0	0	0
0	-1	0	0	0	0	0	0	0	0	0	0	0	0	0	0	0	0	0	0	0	0	0	0	0	0	0	0	0	0	0	0	0	0	0	0	0	0	0	0	0	0	0	0	0	0	0	0	0	0
0	0	0	0	0	0	0	0	0	0	0	0	0	0	0	0	0	0	0	0	0	0	0	0	0	0	0	0	0	0	0	0	0	0	0	0	0	0	0	0	0	0	0	0	0	0	0	0	0	0
0	0	0	0	0	0	0	0	0	0	0	0	0	0	0	0	0	0	0	0	0	0	0	0	0	0	0	0	0	0	0	0	0	0	0	0	0	0	0	0	0	0	0	0	0	0	0	0	0	0
0	0	0	0	0	0	0	0	0	0	0	0	0	0	0	0	0	0	0	0	0	0	0	0	0	0	0	0	0	0	0	0	0	0	0	0	0	0	0	0	0	0	0	0	0	0	0	0	0	0
0	0	0	0	0	0	0	0	0	0	0	0	0	0	0	0	0	0	0	0	0	0	0	0	0	0	0	0	0	0	0	0	0	0	0	0	0	0	0	0	0	0	0	0	0	0	0	0	0	0
0	0	0	0	0	0	0	0	0	0	0	0	0	0	0	0	0	0	0	0	0	0	0	0	0	0	0	0	0	0	0	0	0	0	0	0	0	0	0	0	0	0	0	0	0	0	0	0	0	0
0	0	0	0	0	0	0	0	0	0	0	0	0	0	0	0	0	0	0	0	0	0	0	0	0	0	0	0	0	0	0	0	0	0	0	0	0	0	0	0	0	0	0	0	0	0	0	0	0	0
0	0	0	0	0	0	0	0	0	0	0	0	0	0	0	0	0	0	0	0	0	0	0	0	0	0	0	0	0	0	0	0	0	0	0	0	0	0	0	0	0	0	0	0	0	0	0	0	0	0
0	0	0	0	0	0	0	0	0	0	0	0	0	0	0	0	0	0	0	0	0	0	0	0	0	0	0	0	0	0	0	0	0	0	0	0	0	0	0	0	0	0	0	0	0	0	0	0	0	0
0	0	0	0	0	0	0	0	0	0	0	0	0	0	0	0	0	0	0	0	0	0	0	0	0	0	0	0	0	0	0	0	0	0	0	0	0	0	0	0	0	0	0	0	0	0	0	0	0	0
0	0	0	0	0	0	0	0	0	0	0	0	0	0	0	0	0	0	0	0	0	0	0	0	0	1	0	0	0	0	0	0	0	0	0	0	0	0	0	0	0	0	0	0	0	0	0	0	0	0
0	0	0	0	0	0	0	0	0	0	0	0	0	0	0	0	0	0	0	0	0	0	0	0	0	0	0	0	0	0	0	0	0	0	0	0	0	0	0	0	0	0	0	0	0	0	0	0	0	0
0	0	0	0	0	0	0	0	0	0	0	0	0	0	0	0	0	0	0	0	0	0	0	0	0	0	0	0	0	0	0	0	0	0	0	0	0	0	0	0	0	0	0	0	0	0	0	0	0	0
0	0	0	0	0	0	0	0	0	0	0	0	0	0	0	0	0	0	0	0	0	0	0	0	0	0	0	0	0	0	0	0	0	0	0	0	0	0	0	0	0	0	0	0	0	0	0	0	0	0
0	0	0	0	0	0	0	0	0	0	0	0	0	0	0	0	0	0	0	0	0	0	0	0	0	0	0	0	0	0	0	0	0	0	0	0	0	0	0	0	0	0	0	0	0	0	0	0	0	0
0	0	0	0	0	0	0	0	0	0	0	0	0	0	0	0	0	0	0	0	0	0	0	0	0	0	0	0	0	0	0	0	0	0	0	0	0	0	0	0	0	0	0	0	0	0	0	0	0	0
0	0	0	0	0	0	0	0	0	0	0	0	0	0	0	0	0	0	0	0	0	0	0	0	0	0	0	0	0	0	0	0	0	0	0	0	0	0	0	0	0	0	0	0	0	0	0	0	0	0
0	0	0	0	0	0	0	0	0	0	0	0	0	0	0	0	0	0	0	0	0	0	0	0	0	0	0	0	0	0	0	0	0	0	0	0	0	0	0	0	0	0	0	0	0	0	0	0	0	0
0	0	0	0	0	0	0	0	0	0	0	0	0	0	0	0	0	0	0	0	0	0	0	0	0	0	0	0	0	0	0	0	0	0	0	0	0	0	0	0	0	0	0	0	0	0	0	0	0	0
0	0	0	0	0	0	0	0	0	0	0	0	0	0	0	0	0	0	0	0	0	0	0	0	0	0	0	0	0	0	0	0	0	0	0	0	0	0	0	0	0	0	0	0	0	0	0	0	0	0
0	0	0	0	0	0	0	0	0	0	0	0	0	0	0	0	0	0	0	0	0	0	0	0	0	0	0	0	0	0	0	0	0	0	0	0	0	0	0	0	0	0	0	0	0	0	0	0	0	0
-1	0	-1	0	0	0	0	0	0	0	0	0	0	0	0	0	0	0	0	0	0	0	0	-1	0	0	0	0	0	0	0	0	0	0	0	0	0	0	-1	0	0	0	0	-1	-1	0	-1	-1	0	-1
0	0	0	0	0	0	0	0	0	0	0	0	0	0	0	0	0	0	0	0	0	0	0	0	0	0	0	0	0	0	0	0	0	0	0	0	0	0	0	0	0	0	0	0	0	0	0	0	0	0
0	0	0	0	0	0	0	0	0	0	0	0	0	0	0	0	0	0	0	0	0	0	0	0	0	0	0	0	0	0	0	0	0	0	0	0	0	0	0	0	0	0	0	0	0	0	0	0	0	0
0	0	0	0	0	0	0	0	0	0	0	0	0	0	0	0	0	0	0	0	0	0	0	0	0	0	0	0	0	0	0	0	0	0	0	0	0	0	0	0	0	0	0	0	0	0	0	0	0	0
0	0	0	0	0	0	0	0	0	0	0	0	0	0	0	0	0	0	0	0	0	0	0	0	0	0	0	0	0	0	0	0	0	0	0	0	0	0	0	0	0	0	0	0	0	0	0	0	0	0
0	0	0	0	0	0	0	0	0	0	0	0	0	0	0	0	0	0	0	0	0	0	0	0	0	0	0	0	0	0	0	0	0	0	0	0	0	0	0	0	0	0	0	0	0	0	0	0	0	0
0	0	0	0	0	0	0	0	0	0	0	0	0	0	0	0	0	0	0	0	0	0	0	0	0	0	0	0	0	0	0	0	0	0	0	0	0	0	0	0	0	0	0	0	0	0	0	0	0	0
0	0	0	0	0	0	0	0	0	0	0	0	0	0	0	0	0	0	0	0	0	0	0	0	0	0	0	0	0	0	0	0	0	0	0	0	0	0	0	0	0	0	0	0	0	0	0	0	0	0
0	0	0	0	0	0	0	0	0	0	0	0	0	0	0	0	0	0	0	0	0	0	0	0	0	0	0	0	0	0	0	0	0	0	0	0	0	0	0	0	0	0	0	0	0	0	0	0	0	0
0	0	0	0	0	0	0	0	0	0	0	0	0	0	0	0	0	0	0	0	0	0	0	0	0	0	0	0	0	0	0	0	0	0	0	0	0	0	0	0	0	0	0	0	0	0	0	0	0	0
0	0	0	0	0	0	0	0	0	0	0	0	0	0	0	0	0	0	0	0	0	0	0	0	0	0	0	0	0	0	0	0	0	0	0	0	0	0	0	0	0	0	0	0	0	0	0	0	0	0
0	0	0	0	0	0	0	0	0	0	0	0	0	0	0	0	0	0	0	0	0	0	0	0	0	0	0	0	0	0	0	1	0	0	0	0	0	0	0	0	0	0	0	0	0	0	0	0	0	0
0	0	0	0	0	0	0	0	0	0	0	0	0	0	0	0	0	0	0	0	0	0	0	0	0	0	0	0	0	0	0	0	0	0	0	0	0	0	0	0	0	0	0	0	0	0	0	0	0	0
0	0	0	0	0	0	0	0	0	0	0	0	0	0	0	0	0	0	0	0	0	0	0	0	0	0	0	0	0	0	0	0	0	0	0	0	0	0	0	0	0	0	0	0	0	0	0	0	0	0
0	0	0	0	0	0	0	0	0	0	0	0	0	0	0	0	0	0	0	0	0	0	0	0	0	0	0	0	0	0	0	0	0	0	0	0	0	0	0	0	0	0	0	0	0	0	0	0	0	0
0	0	0	0	0	0	0	0	0	0	0	0	0	0	0	0	0	0	0	0	0	0	0	0	0	0	0	0	0	0	0	0	0	0	0	0	0	0	0	0	0	0	0	0	0	0	0	0	0	0
0	0	0	0	0	0	0	0	0	0	0	0	0	0	0	0	0	0	0	0	0	0	0	0	0	0	0	0	0	0	0	0	0	0	0	0	0	0	0	0	0	0	0	0	0	0	0	0	0	0
0	0	0	0	0	0	0	0	0	0	0	0	0	0	0	0	0	0	0	0	0	0	0	0	0	0	0	0	0	0	0	0	0	0	0	0	0	0	0	0	0	0	0	0	0	0	0	0	0	0
0	0	0	0	0	0	0	0	0	0	0	0	0	0	0	0	0	1	0	0	0	0	0	0	0	0	0	0	0	0	0	0	0	0	0	0	0	0	0	0	0	0	0	1	0	0	1	0	0	0
0	0	0	0	0	0	0	0	0	0	0	0	0	0	0	0	0	0	0	0	0	0	0	0	0	0	0	0	0	0	0	0	0	0	0	0	0	-1	0	0	0	0	0	0	0	0	0	0	0	0
0	0	0	0	0	0	0	0	0	0	0	0	0	0	0	0	0	0	0	0	0	0	0	0	0	0	0	0	0	0	0	0	0	0	0	0	0	0	0	0	0	0	0	0	0	0	0	0	0	0
0	0	0	0	0	0	0	0	0	0	0	0	0	0	0	0	0	0	0	0	0	0	0	0	0	0	0	0	0	0	0	0	0	0	0	0	0	0	0	0	0	0	0	0	0	0	0	0	0	0
0	0	0	0	0	0	0	0	0	0	0	0	0	0	0	0	0	0	0	0	0	0	0	0	0	0	0	0	0	0	0	0	0	0	0	0	0	0	0	0	0	0	0	0	0	0	0	0	0	0
0	0	0	0	0	0	0	0	0	0	0	0	0	0	0	0	0	0	0	0	0	0	0	0	0	0	0	0	0	0	0	0	0	0	0	0	0	0	0	0	0	0	0	0	0	0	0	0	0	0
0	0	0	0	0	0	0	0	0	0	0	0	0	0	0	0	0	0	0	0	0	0	0	0	0	0	0	0	0	0	0	0	0	0	0	0	0	0	0	0	0	0	0	0	0	0	0	0	0	0
0	0	0	0	0	0	0	0	0	0	0	0	0	0	0	0	0	0	0	0	0	0	0	0	0	0	0	0	0	0	0	0	0	0	0	0	0	0	0	0	0	0	0	0	0	0	0	0	0	0
0	0	0	0	0	0	0	0	0	0	0	0	0	0	0	0	0	0	0	0	0	0	0	0	0	0	0	0	0	0	0	0	0	0	0	0	0	0	0	0	0	0	0	0	0	0	0	0	0	0
0	0	0	0	0	0	0	0	0	0	0	0	0	0	0	0	0	0	0	0	0	0	0	0	0	0	0	0	0	0	0	0	0	0	0	0	0	0	0	0	0	0	0	0	0	0	0	0	0	0
0	0	0	0	0	0	0	0	0	0	0	0	0	0	0	0	0	0	0	0	0	0	0	0	0	0	0	0	0	0	0	0	0	0	0	0	0	0	0	0	0	0	0	0	0	0	0	0	0	0
0	0	0	0	0	0	0	0	0	0	0	0	0	0	0	0	0	0	0	0	0	0	0	0	0	0	0	0	0	0	0	0	0	0	0	0	0	0	0	0	0	0	0	0	0	0	0	0	0	0
0	0	0	0	0	0	0	0	0	0	0	0	0	0	0	0	0	0	0	0	0	0	0	0	0	0	0	0	0	0	0	0	0	0	0	0	0	0	0	0	0	0	0	0	0	0	0	0	0	0
0	0	0	0	0	0	0	0	0	0	0	0	0	0	0	0	0	0	0	0	0	0	0	0	0	0	0	0	0	0	0	0	0	0	0	0	0	0	0	0	0	0	0	0	0	0	0	0	0	0
0	0	0	0	0	0	0	0	0	0	0	0	0	0	0	0	0	0	0	0	0	0	0	0	0	0	0	0	0	0	0	0	0	0	0	0	0	0	0	0	0	0	0	0	0	0	0	0	0	0
0	0	0	0	0	0	0	0	0	0	0	0	0	0	0	0	0	0	0	0	0	0	0	0	0	0	0	0	0	0	0	0	0	0	0	0	0	0	0	0	0	0	0	0	0	0	0	0	0	0
0	0	0	0	0	0	0	0	0	0	0	0	0	0	0	0	0	0	0	0	0	0	0	0	0	0	0	0	0	0	0	0	0	0	0	0	0	0	0	0	0	0	0	0	0	0	0	0	0	0
0	0	0	0	0	0	0	0	0	0	0	0	0	0	0	0	0	0	0	0	0	0	0	0	0	0	0	0	0	0	0	0	0	0	0	0	0	0	0	0	0	0	0	0	0	0	0	0	0	0
0	0	0	0	0	0	0	0	0	0	0	0	0	0	0	0	0	0	0	0	0	0	0	0	0	0	0	0	0	0	0	0	0	0	0	0	0	0	0	0	0	0	0	0	0	0	0	0	0	0
0	0	0	0	0	0	0	0	0	0	0	0	0	0	0	0	0	0	0	0	0	0	0	0	0	0	0	0	0	0	0	0	0	0	0	0	0	0	0	0	0	0	0	0	0	0	0	0	0	0
0	0	0	0	0	0	0	0	0	0	0	0	0	0	0	0	0	0	0	0	0	0	0	0	0	0	0	0	0	0	0	0	0	0	0	0	0	0	0	0	0	0	0	0	0	0	0	0	0	0
0	0	0	0	0	0	0	0	0	0	0	0	0	0	0	0	0	0	0	0	0	0	0	0	0	0	0	0	0	0	0	0	0	0	0	0	0	0	0	0	0	0	0	0	0	0	0	0	0	0
0	0	0	0	0	0	0	0	0	0	0	0	0	0	0	0	0	0	0	0	0	0	0	0	0	0	0	0	0	0	0	0	0	0	0	0	0	0	0	0	0	0	0	0	0	-1	0	0	0	0
0	0	0	0	0	0	0	0	0	0	0	0	0	0	0	0	0	0	0	0	0	0	0	0	0	0	0	0	0	0	0	0	0	0	0	0	0	0	0	0	0	0	0	0	0	0	0	0	0	0
0	0	0	0	0	0	0	0	0	0	0	0	0	0	0	0	0	0	0	0	0	0	0	0	0	0	0	0	0	0	0	0	0	0	0	0	0	0	0	0	0	0	0	0	0	0	0	0	0	0
0	0	0	0	0	0	0	0	0	0	0	0	0	0	0	0	0	0	0	0	0	0	0	0	0	0	0	0	0	0	0	0	0	0	0	0	0	0	0	0	0	0	0	0	0	0	0	0	0	0
0	0	0	0	0	0	0	0	0	0	0	0	0	0	0	0	0	0	0	0	0	0	0	0	0	0	0	0	0	0	0	0	0	0	0	0	0	0	0	0	0	0	0	0	0	0	0	0	0	0
0	0	0	0	0	0	0	0	0	0	0	0	0	0	0	0	0	0	0	0	0	0	0	0	0	0	0	0	0	0	0	0	0	0	0	0	0	0	0	0	0	0	0	0	0	0	0	0	0	0
0	0	0	0	0	0	0	0	0	0	0	0	0	0	0	0	0	0	0	0	0	0	0	0	0	0	0	0	0	0	0	0	0	0	0	0	0	0	0	0	0	0	0	0	0	0	0	0	0	0
0	0	0	0	0	0	0	0	0	0	0	0	0	0	0	0	0	0	0	0	0	0	0	0	0	0	0	0	0	0	0	0	0	0	0	0	0	0	0	0	0	0	0	0	0	0	0	0	0	0
0	0	0	0	0	0	1	0	0	0	0	0	0	0	0	0	0	0	0	0	0	0	0	0	0	0	0	0	0	0	0	0	0	0	0	0	0	0	0	0	0	0	0	0	0	0	0	0	0	0
0	0	0	0	0	0	0	0	0	0	0	0	0	0	0	0	0	0	0	0	0	0	0	0	0	0	0	0	0	0	0	0	0	0	0	0	0	0	0	0	0	0	0	0	0	0	0	0	0	0
0	0	0	0	0	0	0	0	0	0	0	0	0	0	0	0	0	0	0	0	0	0	0	0	0	0	0	0	0	0	0	0	0	0	0	0	0	0	0	0	0	0	0	0	0	0	0	0	0	0
0	0	0	0	0	0	0	0	0	0	0	0	0	0	0	0	0	0	0	0	0	0	0	0	0	0	0	0	0	0	0	0	0	0	0	0	0	0	0	0	0	0	0	0	0	0	0	0	0	0
0	0	0	0	0	0	0	0	0	0	0	0	0	0	0	0	0	0	0	0	0	0	0	0	0	0	0	0	0	0	0	0	0	0	0	0	0	0	0	0	0	0	0	0	0	0	0	0	0	0
0	0	0	0	0	0	0	0	0	0	0	0	0	0	0	0	0	0	0	0	0	0	0	0	0	0	0	0	0	0	0	0	0	0	0	0	0	0	0	0	0	0	0	0	0	0	0	0	0	0
0	0	0	0	0	0	0	0	0	0	0	0	0	0	0	0	0	0	0	0	0	0	0	0	0	0	0	0	0	0	0	0	0	0	0	0	0	0	0	0	0	0	0	0	0	0	0	0	0	0
0	0	0	0	0	0	0	0	0	0	0	0	0	0	0	0	0	0	0	0	0	0	0	0	0	0	0	0	0	0	0	0	0	0	0	0	0	0	0	0	0	0	0	0	0	0	0	0	0	0
0	0	0	0	0	0	0	0	0	0	0	0	0	0	0	0	0	0	0	0	0	0	0	0	0	0	0	0	0	0	0	0	0	0	0	0	0	0	0	0	0	0	0	0	0	0	0	0	0	0
0	0	0	0	0	0	0	0	0	0	0	0	0	0	0	0	0	0	0	0	0	0	0	0	0	0	0	0	0	0	0	0	0	0	0	0	0	0	0	0	0	0	0	0	0	0	0	0	0	0
0	0	0	0	0	0	0	0	0	0	0	0	0	0	0	0	0	0	0	0	0	0	0	0	0	0	0	0	0	0	0	0	0	0	0	0	0	0	0	0	0	0	0	0	0	0	0	0	0	0
0	0	0	0	0	0	0	0	0	0	0	0	0	0	0	0	0	0	0	0	0	0	0	0	0	0	0	0	0	0	0	0	0	0	0	0	0	0	0	0	0	0	0	0	0	0	0	0	0	0
-1	-1	-1	0	0	0	0	0	0	0	0	0	0	0	0	0	0	0	0	0	0	0	0	-1	-1	0	-1	-1	0	-1	-1	-1	-1	-1	-1	-1	-1	-1	-1	-1	-1	-1	0	-1	-1	-1	-1	-1	-1	-1
-1	0	-1	0	0	0	0	0	0	0	0	0	0	0	0	0	0	0	0	0	0	0	0	-1	-1	0	-1	-1	0	-1	-1	-1	-1	-1	-1	-1	-1	-1	-1	-1	-1	-1	0	-1	-1	0	-1	-1	-1	-1
0	0	0	0	0	0	0	0	0	0	0	0	0	0	0	0	0	0	0	0	0	0	0	0	0	0	0	0	0	0	0	0	0	0	0	0	0	0	0	0	0	0	0	0	0	0	0	0	0	0
0	0	0	0	0	0	0	0	0	0	0	0	0	0	0	0	0	0	0	0	0	0	0	0	0	0	0	0	0	0	0	0	0	0	0	0	0	0	0	0	0	0	0	0	0	0	0	0	0	0
0	0	0	0	0	0	0	0	0	0	0	0	0	0	0	0	0	0	0	0	0	0	0	0	0	0	0	0	0	0	0	0	0	0	0	0	0	0	0	0	0	0	0	-1	0	0	0	0	0	0
0	0	0	0	-1	0	0	0	0	0	0	0	0	0	0	0	0	0	0	0	0	0	0	0	-1	0	0	0	0	0	0	0	0	0	0	0	0	0	0	0	0	0	0	0	0	0	0	0	0	0
0	0	0	0	0	0	0	0	0	0	0	0	0	0	0	0	0	0	0	0	0	0	0	0	0	0	0	0	0	0	0	0	0	0	0	0	0	0	0	0	0	0	0	0	0	0	0	0	0	0
0	0	0	0	0	0	0	0	0	0	0	0	0	0	0	0	0	0	0	0	0	0	0	0	0	0	0	0	0	0	0	0	0	0	0	0	0	0	0	0	0	0	0	0	0	0	0	0	0	0
0	0	-1	0	0	0	0	0	0	0	0	0	0	0	0	0	0	0	0	0	0	0	0	0	0	-1	0	0	0	0	0	0	0	0	0	0	0	0	0	0	0	0	-1	0	-1	0	0	0	0	0
0	0	0	0	0	0	0	0	0	0	0	0	0	0	0	0	0	0	0	0	0	0	0	0	0	0	0	0	0	0	0	0	0	0	0	0	0	0	0	0	0	0	0	0	0	0	0	0	0	0
0	0	0	0	0	0	0	0	0	0	0	0	0	0	0	0	0	0	0	0	0	0	0	0	0	0	0	0	0	0	0	0	0	0	0	0	0	0	0	0	0	0	0	0	0	0	0	0	0	0
0	0	0	-1	-1	0	-1	-1	-1	0	0	0	0	-1	-1	-1	-1	-1	0	-1	0	-1	-1	-1	-1	0	-1	-1	0	0	0	0	-1	-1	0	-1	-1	-1	0	0	0	-1	-1	-1	-1	-1	-1	-1	0	0
0	-1	0	0	0	0	0	0	0	0	0	0	0	0	0	0	0	0	0	0	0	0	0	0	0	0	0	0	0	0	0	0	0	0	0	0	0	0	0	0	0	0	0	0	0	0	0	0	0	0
0	0	0	0	0	0	0	0	0	0	0	0	0	0	0	0	0	0	0	0	0	0	0	0	0	0	0	0	0	0	0	0	0	0	0	0	0	0	0	0	0	0	0	0	0	0	0	0	0	0
0	0	0	0	0	0	0	0	0	0	0	0	0	0	0	0	0	0	0	0	0	0	0	0	0	0	0	0	0	0	0	0	0	0	0	0	0	0	0	0	0	0	0	-1	-1	0	0	0	0	0
0	0	0	0	0	0	0	0	0	0	0	0	0	0	0	0	0	0	0	0	0	0	0	0	0	0	0	0	0	0	0	0	0	0	0	0	0	0	0	0	0	0	0	0	0	0	0	0	0	0
0	0	0	0	0	0	0	0	0	0	0	0	0	0	0	0	0	0	0	0	0	0	0	0	0	0	0	0	0	0	0	0	0	0	0	0	0	0	0	0	0	0	0	0	0	0	0	0	0	0
0	0	0	0	0	1	0	0	0	0	0	0	0	0	0	0	0	0	0	0	0	0	0	0	0	0	0	0	0	0	0	0	0	0	0	0	0	0	0	0	0	0	0	0	0	0	0	0	0	0
0	0	0	0	0	0	0	0	0	0	0	0	0	0	0	0	0	0	0	0	0	0	0	0	0	0	0	0	0	0	0	0	0	0	0	0	0	0	0	0	0	0	0	0	0	0	0	0	0	0
0	0	0	0	0	0	0	0	0	0	0	0	0	0	0	0	0	0	0	0	0	0	0	0	0	0	0	0	0	0	0	0	0	0	0	0	0	0	0	0	0	0	0	0	0	0	0	0	0	0
0	0	0	0	0	0	0	0	0	0	0	0	0	0	0	0	0	0	0	0	0	0	0	0	0	0	0	0	0	0	0	0	0	0	0	0	0	0	0	0	0	0	0	0	0	0	0	0	0	0
0	0	0	0	0	0	0	0	0	0	0	0	0	0	0	0	0	0	0	0	0	0	0	0	0	0	0	0	0	0	0	0	0	0	0	0	0	0	0	0	0	0	0	0	0	0	0	0	0	0
0	0	0	0	0	0	0	0	0	0	0	0	0	0	0	0	0	0	0	0	0	0	0	0	0	0	0	0	0	0	0	0	0	0	0	0	0	0	0	0	0	0	0	0	0	0	0	0	0	0
0	0	0	0	0	0	0	0	0	0	0	0	0	0	0	0	0	0	0	0	0	0	0	0	0	0	0	0	0	0	0	0	0	0	0	0	0	0	0	0	0	0	0	0	0	0	0	0	0	0
0	0	1	0	0	0	0	0	0	0	0	0	0	0	0	0	0	1	0	0	0	1	1	1	1	0	0	1	0	1	1	0	1	0	1	1	0	0	0	0	0	1	1	1	1	0	1	1	0	1
0	0	0	0	0	0	0	0	0	0	0	0	0	0	0	0	0	0	0	0	0	0	0	0	0	0	0	0	0	0	0	0	0	0	0	0	0	0	0	0	0	0	0	0	0	0	0	0	0	0
0	0	0	0	0	0	0	0	0	0	0	0	0	0	0	0	0	0	0	0	0	0	0	0	0	0	0	0	0	0	0	0	0	0	0	0	0	0	0	0	0	0	0	0	0	0	0	0	0	0
0	0	0	0	0	0	0	0	0	0	0	0	0	0	0	0	0	0	0	0	0	0	0	0	0	0	0	0	0	0	0	0	0	0	0	0	0	0	0	0	0	0	0	0	0	0	0	0	0	0
0	0	0	0	0	0	0	0	0	0	0	0	0	0	0	0	0	0	0	0	0	0	0	0	0	0	0	0	0	0	0	0	0	0	0	0	0	0	0	0	0	0	0	0	0	0	0	0	0	0
0	0	1	0	0	0	0	0	0	0	0	0	0	0	0	0	0	0	0	0	0	0	0	0	0	0	0	0	0	0	0	0	0	0	0	0	0	0	0	0	0	0	0	0	1	0	0	0	0	0
0	0	0	0	0	0	0	0	0	0	0	0	0	0	0	0	0	0	0	0	0	0	0	0	0	0	0	0	0	0	0	0	0	0	0	0	0	0	0	0	0	0	0	0	0	0	0	0	0	0
0	0	0	0	0	0	0	0	0	0	0	0	0	0	0	0	0	0	0	0	0	0	0	0	0	0	0	0	0	0	0	0	0	0	0	0	0	0	0	0	0	0	0	0	0	0	0	0	0	0
0	0	0	0	0	0	0	0	0	0	0	0	0	0	0	0	0	0	0	0	0	0	0	0	0	0	0	0	0	0	0	0	0	0	0	0	0	0	0	0	0	0	0	0	0	0	0	0	0	0
0	0	0	0	0	0	0	0	0	0	0	0	0	0	0	0	0	0	0	0	0	0	0	0	0	0	0	0	0	0	0	0	0	0	0	0	0	0	0	0	0	0	0	1	0	0	1	0	0	1
0	-1	-1	0	0	0	0	0	0	0	0	0	0	0	0	0	0	0	0	0	0	0	0	0	0	0	0	0	0	0	0	0	0	0	0	0	0	0	0	0	0	0	0	-1	-1	0	-1	-1	0	-1
0	0	0	0	0	0	0	0	0	0	0	0	0	0	0	0	0	0	0	0	0	0	0	0	0	0	0	0	0	0	0	0	0	0	0	0	0	0	0	0	0	0	0	0	0	0	0	0	0	0
0	0	0	0	0	0	0	0	0	0	0	0	0	0	0	0	0	0	0	0	0	0	0	0	0	0	0	0	0	0	0	0	0	0	0	0	0	0	0	0	0	0	0	0	0	0	0	0	0	0
0	0	0	0	0	0	0	0	0	0	0	0	0	0	0	0	0	0	0	0	0	0	0	0	0	0	0	0	0	0	0	0	0	0	0	0	0	0	0	0	0	0	0	0	0	0	0	0	0	0
0	1	1	0	0	0	0	0	0	0	0	0	0	0	0	0	0	0	0	0	0	0	0	0	0	0	0	0	0	0	0	0	0	0	0	0	0	0	0	0	0	0	0	1	1	0	1	1	0	1
0	0	0	0	0	0	0	0	0	0	0	0	0	0	0	0	0	0	0	0	0	0	0	0	0	0	0	0	0	0	0	0	0	0	0	0	0	0	0	0	0	0	0	0	0	0	0	0	0	0
0	0	0	0	0	0	0	0	0	0	0	0	0	0	0	0	0	0	0	0	0	0	0	0	0	0	0	0	0	0	0	0	0	0	0	0	0	0	0	0	0	0	0	0	0	0	0	0	0	0
0	0	0	0	0	0	0	0	0	0	0	0	0	0	0	0	0	0	0	0	0	0	0	0	0	0	0	0	0	0	0	0	0	0	0	0	0	0	0	0	0	0	0	0	0	0	0	0	0	0
-1	-1	-1	0	0	0	0	0	0	0	0	0	0	0	0	0	0	0	0	0	0	0	0	-1	-1	0	-1	-1	0	-1	-1	0	-1	-1	-1	-1	-1	-1	-1	0	-1	-1	0	-1	-1	0	-1	-1	-1	-1
0	0	0	0	0	0	0	0	0	0	0	0	0	0	0	0	0	0	0	0	0	0	0	0	0	0	0	0	0	0	0	0	0	0	0	0	0	0	0	0	0	0	0	0	0	0	0	0	0	0
0	0	0	0	0	0	0	0	0	0	0	0	0	0	0	0	0	0	0	0	0	0	0	0	0	0	0	0	0	0	0	0	0	0	0	0	0	0	0	0	0	0	0	0	0	1	0	0	0	0
0	0	0	0	0	0	0	0	0	0	0	0	0	0	0	0	0	0	0	0	0	0	0	0	0	0	0	0	0	0	0	0	0	0	0	0	0	0	0	0	0	0	0	0	0	0	0	0	0	0
0	0	0	0	0	0	0	0	0	0	0	0	0	0	0	0	0	0	0	0	0	0	0	0	0	0	0	0	0	0	0	1	0	0	0	0	0	0	0	0	0	0	0	0	0	0	0	0	0	0
0	0	0	0	0	0	0	0	0	0	0	0	0	0	0	0	0	0	0	0	0	0	0	0	0	0	0	0	0	0	0	0	0	0	0	0	0	0	0	0	0	0	0	0	0	0	0	0	0	0
0	0	0	0	0	0	0	0	0	0	0	0	0	0	0	0	0	0	0	0	0	0	0	0	0	0	0	0	0	0	0	0	0	0	0	0	0	0	0	0	0	0	0	0	0	0	0	0	0	0
0	0	0	0	0	0	0	0	0	0	0	0	0	0	0	0	0	0	0	0	0	0	0	0	0	0	0	0	0	0	0	0	0	0	0	0	0	0	0	0	0	0	0	0	0	0	0	0	0	0
0	0	0	0	0	0	0	0	0	0	0	0	0	0	0	0	0	0	0	0	0	0	0	0	0	0	0	0	0	0	0	0	0	0	0	0	0	0	0	0	0	0	0	0	0	0	0	0	0	0
0	0	0	0	0	0	0	0	0	0	0	0	0	0	0	0	0	0	0	0	0	0	0	0	0	0	0	0	0	0	0	0	0	0	0	0	0	0	0	0	0	0	0	0	0	0	0	0	0	0
0	0	0	0	0	0	0	0	0	0	0	0	0	0	0	0	0	0	0	0	0	0	0	0	0	0	0	0	0	0	0	0	0	0	0	0	0	0	0	0	0	0	0	0	0	0	0	0	0	0
0	0	0	0	0	0	0	0	0	0	0	0	0	0	0	0	0	0	0	0	0	0	0	0	0	0	0	0	0	0	0	0	0	0	0	0	0	0	0	0	0	0	0	0	0	0	0	0	0	0
0	0	0	0	0	0	0	0	0	0	0	0	0	0	0	0	0	0	0	0	0	0	0	0	0	0	0	0	0	0	0	0	0	0	0	0	0	0	0	0	0	0	0	0	0	0	0	0	0	0
0	0	0	0	0	0	0	0	0	0	0	0	0	0	0	0	0	0	0	0	0	0	0	0	0	0	0	0	0	0	0	0	0	0	0	0	0	0	0	0	0	0	0	0	0	0	0	0	0	0
0	0	0	0	0	0	0	0	0	0	0	0	0	0	0	0	0	0	0	0	0	0	0	0	0	0	0	0	0	0	0	0	0	0	0	0	0	0	0	0	0	0	0	0	0	0	0	0	0	0
0	0	0	0	0	0	0	0	0	0	0	0	0	0	0	0	0	0	0	0	0	0	0	0	0	0	0	0	0	0	0	0	0	0	0	0	0	0	0	0	0	0	0	0	0	0	0	-1	-1	0
0	0	0	0	0	0	0	0	0	0	0	0	0	0	0	0	0	0	0	0	0	0	0	0	0	0	0	0	0	0	0	0	0	0	0	0	0	0	0	0	0	0	0	0	0	0	0	0	0	0
0	0	0	0	0	0	0	0	0	0	0	0	0	0	0	0	0	0	0	0	0	0	0	0	0	0	0	0	0	0	0	0	0	0	0	0	0	0	0	0	0	0	0	0	0	0	0	0	0	0
0	0	0	0	0	0	0	0	0	0	0	0	0	0	0	0	0	0	0	0	0	0	0	0	0	0	0	0	0	0	0	0	0	0	0	0	0	0	0	0	0	0	0	0	0	0	0	0	0	0
-1	0	-1	0	0	0	0	0	0	0	0	0	0	0	0	0	0	0	0	0	0	0	0	-1	0	0	-1	0	0	-1	-1	-1	-1	-1	-1	-1	-1	-1	-1	-1	-1	-1	0	-1	-1	0	-1	-1	0	-1
0	0	0	0	0	0	0	0	0	0	0	0	0	0	0	0	0	0	0	0	0	0	0	0	0	0	0	0	0	0	0	0	0	0	0	0	0	0	0	0	0	0	0	0	0	0	0	0	0	0
0	0	0	0	0	0	0	0	0	0	0	0	0	0	0	0	0	0	0	0	0	0	0	0	0	0	0	0	0	0	0	0	0	0	0	0	0	0	0	0	0	0	0	0	0	0	0	0	0	0
0	0	0	0	0	0	0	0	0	0	0	0	0	0	0	0	0	0	0	0	0	0	0	0	0	0	0	0	0	0	0	0	0	0	0	0	0	0	0	0	0	0	0	0	0	0	0	0	0	0
0	0	0	0	0	0	0	0	0	0	0	0	0	0	0	0	0	0	0	0	0	0	0	0	0	0	0	0	0	0	0	0	0	0	0	0	0	0	0	0	0	0	0	0	0	0	0	0	0	0
0	-1	-1	0	0	0	0	0	0	0	0	0	0	0	0	0	0	0	0	0	0	0	0	0	0	0	0	0	0	0	0	0	0	0	-1	0	0	0	0	0	0	0	0	-1	-1	-1	-1	-1	-1	-1
0	0	0	0	0	0	0	0	0	0	0	0	0	0	0	0	0	0	0	0	0	0	0	0	0	0	0	0	0	0	0	0	0	0	0	0	0	0	0	0	0	0	0	0	0	0	0	0	0	0
0	0	0	0	0	0	0	0	0	0	0	0	0	0	0	0	0	0	0	0	0	0	0	0	0	0	0	0	0	0	0	0	0	0	0	0	0	0	0	0	0	0	0	0	0	0	0	0	0	0
0	0	0	0	0	0	0	0	0	0	0	0	0	0	0	0	0	0	0	0	0	0	0	0	0	0	0	0	0	0	0	0	0	0	0	0	0	0	0	0	0	0	0	0	0	0	0	0	0	0
0	0	0	0	0	0	0	0	0	0	0	0	0	0	0	0	0	0	0	0	0	0	0	0	0	0	0	0	0	0	0	0	0	0	0	0	0	0	0	0	0	0	0	0	0	0	0	0	0	0
0	0	0	0	0	0	0	0	0	0	0	0	0	0	0	0	0	0	0	0	0	0	0	0	0	0	0	0	0	0	0	0	0	0	0	0	0	0	0	0	0	0	0	0	0	0	0	0	0	0
0	0	0	0	0	0	0	0	0	0	0	0	0	0	0	0	0	0	0	0	0	0	0	0	0	0	0	0	0	0	0	0	0	0	0	0	0	0	0	0	0	0	0	0	0	0	0	0	0	0
0	0	0	0	0	0	0	0	0	0	0	0	0	0	0	0	0	0	0	0	0	0	0	0	0	0	0	0	0	0	0	0	0	0	0	0	0	0	0	0	0	0	0	0	0	0	0	0	0	0
0	0	0	0	0	0	0	0	0	0	0	0	0	0	0	0	0	0	0	0	0	0	0	0	0	0	0	0	0	0	0	0	0	0	0	0	0	0	0	0	0	0	0	0	0	0	0	0	0	0
0	0	0	0	0	0	0	0	0	0	0	0	0	0	0	0	0	0	0	0	0	0	0	0	0	0	0	0	0	0	0	0	0	0	0	0	0	0	0	0	0	0	0	0	0	0	0	0	0	0
0	0	0	0	0	0	0	0	0	0	0	0	0	0	0	0	0	0	0	0	0	0	0	0	0	0	0	0	0	0	0	0	0	0	0	0	0	0	0	0	0	0	0	0	0	0	0	0	0	0
0	0	0	0	0	0	0	0	0	0	0	0	0	0	0	0	0	0	0	0	0	0	0	0	0	0	0	0	0	0	0	0	0	0	0	0	0	0	0	0	0	0	0	0	0	0	0	0	0	0
0	0	0	0	0	0	0	0	0	0	0	0	0	0	0	0	0	0	0	0	0	0	0	0	0	0	0	0	0	0	0	0	0	0	0	0	0	0	0	0	0	0	0	0	0	0	0	0	0	0
0	0	0	0	0	0	0	0	0	0	0	0	0	0	0	0	0	0	0	0	0	0	0	0	0	0	0	0	0	0	0	0	0	0	0	0	0	0	0	0	0	0	0	0	0	1	0	0	0	0
0	0	0	0	0	0	0	0	0	0	0	0	0	0	0	0	0	0	0	0	0	0	0	0	0	0	0	0	0	0	0	0	0	0	0	0	0	0	0	0	0	0	0	0	0	0	0	0	0	0
0	0	0	0	0	0	0	0	0	0	0	0	0	0	0	0	0	0	0	0	0	0	0	0	0	0	0	0	0	0	0	0	0	0	0	0	0	0	0	0	0	0	0	0	0	0	0	0	0	0
0	0	0	0	0	0	0	0	0	0	0	0	0	0	0	0	0	0	0	0	0	0	0	0	0	0	0	0	0	0	0	0	0	0	0	0	0	0	0	0	0	0	0	0	0	0	0	0	0	0
0	0	0	0	0	0	0	0	0	0	0	0	0	0	0	0	0	0	0	0	0	0	0	0	0	0	0	0	0	0	0	0	0	0	0	0	0	0	0	0	0	0	0	0	0	0	0	0	0	0
0	0	0	0	0	0	0	0	0	0	0	0	0	0	0	0	0	0	0	0	0	0	0	0	0	0	0	0	0	0	0	0	0	0	0	0	0	0	0	0	0	0	0	0	0	0	0	0	0	0
0	0	0	0	0	0	0	0	0	0	0	0	0	0	0	0	0	0	0	0	0	0	0	0	0	0	0	0	0	0	0	0	0	0	0	0	0	0	0	0	0	0	0	0	0	0	0	0	0	0
0	0	0	0	0	0	0	0	0	0	0	0	0	0	0	0	0	0	0	0	0	0	0	0	0	0	0	0	0	0	0	0	0	0	0	0	0	0	0	0	0	0	0	0	0	0	0	0	0	0
0	0	0	0	0	0	0	0	0	0	0	0	0	0	0	0	0	0	0	0	0	0	0	0	0	0	0	0	0	0	0	0	0	0	0	0	0	0	0	0	0	0	0	0	0	0	0	0	0	0
0	0	0	0	0	0	0	0	0	0	0	0	0	0	0	0	0	0	0	0	0	0	0	0	0	0	0	0	0	0	0	0	0	0	0	0	0	0	0	0	0	0	0	0	0	0	0	0	0	0
0	0	0	0	0	0	0	0	0	0	0	0	0	0	0	0	0	0	0	0	0	0	0	0	0	0	0	0	0	0	0	0	0	0	0	0	0	0	0	0	0	0	0	0	0	0	0	0	0	0
0	0	0	0	0	0	0	0	0	0	0	0	0	0	0	0	0	0	0	0	0	0	0	0	0	0	0	0	0	0	0	0	0	0	0	0	0	0	0	0	0	0	0	0	0	0	0	0	0	0
0	0	0	0	0	0	0	0	0	0	0	0	0	0	0	0	0	0	0	0	0	0	0	0	0	0	0	0	0	0	0	0	0	0	0	0	0	0	0	0	0	0	0	0	0	0	0	0	0	0
0	0	0	0	0	0	0	0	0	0	0	0	0	0	0	0	0	0	0	0	0	0	0	0	0	0	0	0	0	0	0	0	0	0	0	0	0	0	0	0	0	0	0	0	0	0	0	0	0	0
0	0	0	0	0	0	0	0	0	0	0	0	0	0	0	0	0	0	0	0	0	0	0	0	0	0	0	0	0	0	0	0	0	0	0	0	0	0	0	0	0	0	0	0	0	0	0	0	0	0
0	0	0	0	0	0	0	0	0	0	0	0	0	0	0	0	0	0	0	0	0	0	0	0	0	0	0	0	0	0	0	0	0	0	0	0	0	0	0	0	0	0	0	0	0	0	0	0	0	0
0	0	0	0	0	0	0	0	0	0	0	0	0	0	0	0	0	0	0	0	0	0	0	0	0	0	0	0	0	0	0	0	0	0	0	0	0	0	0	0	0	0	0	0	0	0	0	0	0	0
0	0	0	0	-1	0	0	0	0	-1	0	0	-1	0	0	0	0	0	0	0	0	-1	0	0	0	0	0	0	0	0	0	0	0	0	0	0	0	0	0	0	0	0	0	1	0	0	1	0	0	1
0	0	0	0	0	0	0	0	0	0	0	0	0	0	0	0	0	0	0	0	0	0	0	0	0	0	0	0	0	0	0	0	0	0	0	0	0	0	0	0	0	0	0	0	0	0	0	0	0	0
0	0	0	0	0	0	0	0	0	0	0	0	0	0	0	0	0	0	0	0	0	0	0	0	0	0	0	0	0	0	0	0	0	0	0	0	0	0	0	0	0	0	0	0	0	0	0	0	0	0
0	0	0	0	0	0	0	0	0	0	0	0	0	0	0	0	0	0	0	0	0	0	0	0	0	0	0	0	0	0	0	0	0	0	0	0	0	0	0	0	0	0	0	0	0	0	0	0	0	0
0	0	0	0	0	0	0	0	0	0	0	0	0	0	0	0	0	0	0	0	0	0	0	0	0	0	0	0	0	0	0	0	0	0	0	0	0	0	0	0	0	0	0	0	0	0	0	0	0	0
0	0	0	0	0	0	0	0	0	0	0	0	0	0	0	0	0	0	0	0	0	0	0	0	0	0	0	0	0	0	0	0	0	0	0	0	0	0	0	0	0	0	0	0	0	0	0	0	0	0
0	0	0	0	0	0	0	0	0	0	0	0	0	0	0	0	0	0	0	0	0	0	0	0	0	0	0	0	0	0	0	0	0	0	0	0	0	0	0	0	0	0	0	0	0	0	0	0	0	0
0	0	0	0	0	0	0	0	0	0	0	0	0	0	0	0	0	0	0	0	0	0	0	0	0	0	0	0	0	0	0	0	0	0	0	0	0	0	0	0	0	0	0	0	0	0	0	0	0	0
0	0	0	0	0	0	0	0	0	0	0	0	0	0	0	0	0	0	0	0	0	0	0	0	0	0	0	0	0	0	0	0	0	0	0	0	0	0	0	0	0	0	0	0	0	0	0	0	0	0
0	0	0	0	0	0	0	0	0	0	0	0	0	0	0	0	0	0	0	0	0	0	0	0	0	0	0	0	0	0	0	0	0	0	0	0	0	0	0	0	0	0	0	0	0	0	0	0	0	0
0	0	0	0	0	0	0	0	0	0	0	0	0	0	0	0	0	0	0	0	0	0	0	0	0	0	0	0	0	0	0	0	0	0	0	0	0	0	0	0	0	0	0	0	0	0	0	0	0	0
0	0	0	0	0	0	0	0	0	0	0	0	0	0	0	0	0	0	0	0	0	0	0	0	0	0	0	0	0	0	0	0	0	0	0	0	0	0	0	0	0	0	0	0	0	0	0	0	0	0
0	0	0	0	0	0	0	0	0	0	0	0	0	0	0	0	0	0	0	0	0	0	0	0	0	0	0	0	0	0	0	0	0	0	0	0	0	0	0	0	0	0	0	0	0	0	0	0	0	0
0	0	0	0	0	0	0	0	0	0	0	0	0	0	0	0	0	0	0	0	0	0	0	0	0	0	0	0	0	0	0	0	0	0	0	0	0	0	0	0	0	0	0	0	0	0	0	0	0	0
0	0	0	0	0	0	0	0	0	0	0	0	0	0	0	0	0	0	0	0	0	0	0	0	0	0	0	0	0	0	0	0	0	0	0	0	0	0	0	0	0	0	0	-1	-1	0	-1	-1	-1	-1
0	0	0	0	0	0	0	0	0	0	0	0	0	0	0	0	0	0	0	0	0	0	0	0	0	0	0	0	0	0	0	0	0	0	0	0	0	0	0	0	0	0	0	0	0	0	0	0	0	0
0	0	0	0	0	0	0	0	0	0	0	0	0	0	0	0	0	0	0	0	0	0	0	0	0	0	0	0	0	0	0	0	0	0	0	0	0	0	0	0	0	0	0	0	0	0	0	0	0	0
0	0	1	0	0	0	0	0	0	0	0	0	0	0	0	0	0	0	0	0	0	0	0	0	0	0	0	0	0	0	0	0	0	0	0	0	0	0	0	0	0	0	0	1	0	0	1	0	0	0
0	0	0	0	0	0	0	0	0	0	0	0	0	0	0	0	0	0	0	0	0	0	0	0	0	0	0	0	0	0	0	0	0	0	0	0	0	0	0	0	0	0	0	0	0	0	0	0	0	0
0	0	0	0	0	0	0	0	0	0	0	0	0	0	0	0	0	0	0	0	0	0	0	0	0	0	0	0	0	0	0	0	0	0	0	0	0	0	0	0	0	0	0	0	0	0	0	0	0	0
0	0	0	0	0	0	0	0	0	0	0	0	0	0	0	0	0	0	0	0	0	0	0	0	0	0	0	0	0	0	0	0	0	0	0	0	0	0	0	0	0	0	0	0	0	0	0	0	0	0
0	0	0	0	0	0	0	0	0	0	0	0	0	0	0	0	0	0	0	0	0	0	0	0	0	0	0	0	0	0	0	0	0	0	0	0	0	0	0	0	0	0	0	0	0	0	0	0	0	0
0	0	0	0	0	0	0	0	0	0	0	0	0	0	0	0	0	0	0	0	0	0	0	0	0	0	0	0	0	0	0	0	0	0	0	0	0	0	0	0	0	0	0	0	0	0	0	0	0	0
0	0	0	0	0	0	0	0	0	0	0	0	0	0	0	0	0	0	0	0	0	0	0	0	0	0	0	0	0	0	0	0	0	0	0	0	0	0	0	0	0	0	0	0	0	0	0	0	0	0
0	0	0	0	0	0	0	0	0	0	0	0	0	0	0	0	0	0	0	0	0	0	0	0	0	0	0	0	0	0	0	0	0	0	0	0	0	0	0	0	0	0	0	0	0	0	0	0	0	0
0	0	0	0	0	0	0	0	0	0	0	0	0	0	0	0	0	0	0	0	0	0	0	0	0	0	0	0	0	0	0	0	0	0	0	0	0	0	0	0	0	0	0	0	0	0	0	0	0	0
0	0	0	0	0	0	0	0	0	0	0	0	0	0	0	0	0	0	0	0	0	0	0	0	0	0	0	0	0	0	0	0	0	0	0	0	0	0	0	0	0	0	0	0	0	0	0	0	0	0
0	0	0	0	0	0	0	0	0	0	0	0	0	0	0	0	0	0	0	0	0	0	0	0	0	0	0	0	0	0	0	0	0	0	0	0	0	0	0	0	0	0	0	0	0	0	0	0	0	0
0	0	0	0	0	0	0	0	0	0	0	0	0	0	0	0	0	0	0	0	0	0	0	0	0	0	0	0	0	0	0	0	0	0	0	0	0	0	0	0	0	0	0	0	0	0	0	0	0	0
0	0	0	0	0	0	0	0	0	0	0	0	0	0	0	0	0	0	0	0	0	0	0	0	0	0	0	0	0	0	0	0	0	0	0	0	0	0	0	0	0	0	0	0	0	0	0	0	0	0
0	0	0	0	0	0	0	0	0	0	0	0	0	0	0	0	0	0	0	0	0	0	0	0	0	0	0	0	0	0	0	0	0	0	0	0	0	0	0	0	0	0	0	0	0	0	0	0	0	0
0	0	0	0	0	0	0	0	0	0	0	0	0	0	0	0	0	0	0	0	0	0	0	0	0	0	0	0	0	0	0	0	0	0	0	0	0	0	0	0	0	0	0	0	0	0	0	0	0	0
0	0	0	0	0	0	0	0	0	0	0	0	0	0	0	0	0	0	0	0	0	0	0	0	0	0	0	0	0	0	0	0	0	0	0	0	0	0	0	0	0	0	0	0	0	0	0	0	0	0
0	0	0	0	0	0	0	0	0	0	0	0	0	0	0	0	0	0	0	0	0	0	0	0	0	0	0	0	0	0	0	0	0	0	0	0	0	0	0	0	0	0	0	0	0	0	0	0	0	0
0	0	0	0	0	0	0	0	0	0	0	0	0	0	0	0	0	0	0	0	0	0	0	0	0	0	0	0	0	0	0	0	0	0	0	0	0	0	0	0	0	0	0	0	0	0	0	0	0	0
0	0	0	0	0	0	0	0	0	0	0	0	0	0	0	0	0	0	0	0	0	0	0	0	0	0	0	0	0	0	0	0	0	0	0	0	0	0	0	0	0	0	0	0	0	0	0	0	0	0
0	0	0	0	0	0	0	0	0	0	0	0	0	0	0	0	0	0	0	0	0	0	0	0	0	0	0	0	0	0	0	0	0	0	0	0	0	0	0	0	0	0	0	0	0	0	0	0	0	0
0	0	0	0	0	0	0	0	0	0	0	0	0	0	0	0	0	0	0	0	0	0	0	0	0	0	0	0	0	0	0	0	0	0	0	0	0	0	0	0	0	0	0	0	0	0	0	0	0	0
0	0	0	0	0	0	0	0	0	0	0	-1	0	0	0	0	0	0	0	0	0	0	-1	0	0	0	0	0	0	0	0	-1	0	0	0	0	0	0	0	0	0	0	-1	0	0	0	0	0	0	0
0	0	0	0	0	0	0	0	0	0	0	0	0	0	0	0	0	0	0	0	0	0	0	0	0	0	0	0	0	0	0	0	0	0	0	0	0	0	0	0	0	0	0	0	0	0	0	0	0	0
0	0	0	0	0	0	0	0	0	0	0	0	0	0	0	0	0	0	0	0	0	0	0	0	0	0	0	0	0	0	0	0	0	0	0	0	0	0	0	0	0	0	0	0	0	0	0	0	0	0
0	0	0	0	0	0	0	-1	-1	0	-1	0	0	-1	-1	-1	-1	-1	0	0	0	0	0	0	0	0	0	0	-1	0	0	0	0	0	0	0	0	0	0	0	0	0	0	0	0	0	0	0	0	0
0	0	0	0	0	0	0	0	0	0	0	0	0	0	0	0	0	0	0	0	0	0	0	0	0	0	0	0	0	0	0	0	0	0	0	0	0	0	0	0	0	0	0	0	0	0	0	0	0	0
0	0	0	0	0	0	0	0	0	0	0	0	0	0	0	0	0	0	0	0	0	0	0	0	0	0	0	0	0	0	0	0	0	0	0	0	0	0	0	0	0	0	0	0	0	0	0	0	0	0
0	0	0	0	0	0	0	0	0	0	0	0	0	0	0	0	0	0	0	0	0	0	0	0	0	0	0	0	0	0	0	0	0	0	0	0	0	0	0	0	0	0	0	0	0	0	0	0	0	0
0	0	0	0	0	0	0	0	0	0	0	0	0	0	0	0	0	0	0	0	0	0	0	0	0	0	0	0	0	0	0	0	0	0	0	0	0	0	0	0	0	0	0	0	0	0	0	0	0	0
0	0	0	0	0	0	0	0	0	0	0	0	0	0	0	0	0	0	0	0	0	0	0	0	0	0	0	0	0	0	0	0	0	0	0	0	0	0	0	0	0	0	0	0	0	0	0	0	0	0
-1	0	-1	0	0	0	0	0	0	0	0	0	0	0	0	0	0	0	0	0	0	0	0	-1	-1	0	-1	-1	0	-1	-1	-1	-1	-1	-1	-1	-1	-1	-1	-1	-1	-1	0	-1	0	0	-1	0	0	-1
0	0	0	0	0	0	0	0	0	0	0	0	0	0	0	0	0	0	0	0	0	0	0	0	0	0	0	0	0	0	0	0	0	0	0	0	0	0	0	0	0	0	0	0	0	0	0	0	0	0
0	0	0	0	0	0	0	0	0	0	0	0	0	0	0	0	0	0	0	0	0	0	0	0	0	0	0	0	0	0	0	0	0	0	0	0	0	0	0	0	0	0	0	0	0	0	0	0	0	0
0	0	0	0	0	0	0	0	0	0	0	0	0	0	0	0	0	0	0	0	0	0	0	0	0	0	0	0	0	0	0	0	0	0	0	0	0	0	0	0	0	0	0	0	0	0	0	0	0	0
0	0	0	0	0	0	0	0	0	0	0	0	0	0	0	0	0	0	0	0	0	0	0	0	0	0	0	0	0	0	0	0	0	0	0	0	0	0	0	0	0	0	0	0	0	0	0	0	0	0
0	0	0	0	0	0	0	0	0	0	0	0	0	0	0	0	0	0	0	0	0	0	0	0	0	0	0	0	0	0	0	0	0	0	0	0	0	0	0	0	0	0	0	0	0	0	0	0	0	0
0	0	0	0	0	0	0	0	0	0	0	0	0	0	0	0	0	0	0	0	0	0	0	0	0	0	0	0	0	0	0	0	0	0	0	0	0	0	0	0	0	0	0	0	0	0	0	0	0	0
0	0	0	0	0	0	0	0	0	0	0	0	0	0	0	0	0	0	0	0	0	0	0	0	0	0	0	0	0	0	0	0	0	0	0	0	0	0	0	0	0	0	0	0	0	1	0	0	0	0
0	0	0	0	0	0	0	0	0	0	0	0	0	0	0	0	0	0	0	0	0	0	0	0	0	0	0	0	0	0	0	0	0	0	0	0	0	0	0	0	0	0	0	0	0	0	0	0	0	0
0	0	0	0	0	0	0	0	0	0	0	0	0	0	0	0	0	0	0	0	0	0	0	0	0	0	0	0	0	0	0	0	0	0	0	0	0	0	0	0	0	0	0	0	0	0	0	0	0	0
0	0	0	0	0	0	0	0	0	0	0	0	0	0	0	0	0	0	0	0	0	0	0	0	0	0	0	0	0	0	0	0	0	0	0	0	0	0	0	0	0	0	0	0	0	0	0	0	0	0
0	0	0	0	0	0	0	0	0	0	0	0	0	0	0	0	0	0	0	0	0	0	0	0	0	0	0	0	0	0	0	0	0	0	0	0	0	0	0	0	0	0	0	0	0	0	0	0	0	0
0	0	0	0	0	0	0	0	0	0	0	0	0	0	0	0	0	0	0	0	0	0	0	0	0	0	0	0	0	0	0	0	0	0	0	0	0	0	0	0	0	0	0	0	0	0	0	0	0	0
0	0	0	0	0	0	0	0	0	0	0	0	0	0	0	0	0	0	0	0	0	0	0	0	0	0	0	0	0	0	0	0	0	0	0	0	0	0	0	0	0	0	0	0	0	0	0	0	0	0
0	0	0	0	0	0	0	0	0	0	0	0	0	0	0	0	0	0	0	0	0	0	0	0	0	0	0	0	0	0	0	0	0	0	0	0	0	0	0	0	0	0	0	0	0	0	0	0	0	0
0	0	0	0	0	0	0	0	0	0	0	0	0	0	0	0	0	0	0	0	0	0	0	0	0	0	0	0	0	0	0	0	0	0	0	0	0	0	0	0	0	0	0	0	0	0	0	0	0	0
0	0	0	0	0	0	0	0	0	0	0	0	0	0	0	0	0	0	0	0	0	0	0	0	0	0	0	0	0	0	0	0	0	0	0	0	0	0	0	0	0	0	0	0	0	0	0	0	0	0
0	0	0	0	0	0	0	0	0	0	0	0	0	0	0	0	0	0	0	0	0	0	0	0	0	0	0	0	0	0	0	0	0	0	0	0	0	0	0	0	0	0	0	0	0	0	0	0	0	0
0	0	0	0	0	0	0	0	0	0	0	0	0	0	0	0	0	0	0	0	0	0	0	0	0	0	0	0	0	0	0	0	0	0	0	0	0	0	0	0	0	0	0	0	0	0	0	0	0	0
0	0	0	0	0	0	0	0	0	0	0	0	0	0	0	0	0	0	0	0	0	0	0	0	0	0	0	0	0	0	0	0	0	0	0	0	0	0	0	0	0	0	0	0	0	0	0	0	0	0
0	0	0	0	0	0	0	0	0	0	0	0	0	0	0	0	0	0	0	0	0	0	0	0	0	0	0	0	0	0	0	0	0	0	0	0	0	0	0	0	0	0	0	0	0	0	0	0	0	0
0	0	0	0	0	0	0	0	0	0	0	0	0	0	0	0	0	0	0	0	0	0	0	0	0	0	0	0	0	0	0	0	0	0	0	0	0	0	0	0	0	0	0	0	0	0	0	0	0	0
0	0	0	0	0	0	0	0	0	0	0	0	0	0	0	0	0	0	0	0	0	0	0	0	0	0	0	0	0	0	0	0	0	0	0	0	0	0	0	0	0	0	0	0	0	0	0	0	0	0
0	0	0	0	0	0	0	0	0	0	0	0	0	0	0	0	0	0	0	0	0	0	0	0	0	0	0	0	0	0	0	0	0	0	0	0	0	0	0	0	0	0	0	0	0	0	0	0	0	0
0	0	0	0	0	0	0	0	0	0	0	0	0	0	0	0	0	0	0	0	0	0	0	0	0	0	0	0	0	0	0	0	0	0	0	0	0	0	0	0	0	0	0	0	0	0	0	0	0	0
0	0	0	0	0	0	0	0	0	0	0	0	0	0	0	0	0	0	0	0	0	0	0	0	0	0	0	0	0	0	0	0	0	0	0	0	0	0	0	0	0	0	0	0	0	0	0	0	0	0
0	0	0	0	0	0	0	0	0	0	0	0	0	0	0	0	0	0	0	0	0	0	0	0	0	0	0	0	0	0	0	0	0	0	0	0	0	0	0	0	0	0	0	0	0	0	0	0	0	0
0	0	0	0	0	-1	0	0	0	0	-1	-1	0	0	0	0	0	0	0	-1	0	0	0	0	0	-1	0	0	0	0	0	-1	0	0	1	0	0	0	0	-1	0	0	0	0	0	0	0	0	0	0
-1	-1	-1	0	0	-1	0	0	0	0	0	0	0	0	0	0	0	0	0	0	0	0	0	-1	-1	-1	-1	-1	0	-1	-1	-1	-1	-1	-1	-1	-1	-1	-1	-1	-1	-1	0	-1	-1	-1	-1	-1	-1	-1
0	0	0	0	0	0	0	0	0	0	0	0	0	0	0	0	0	0	0	0	0	0	0	0	0	0	0	0	0	0	0	0	0	0	0	0	0	0	0	0	0	0	0	0	0	0	0	0	0	0
0	0	0	0	0	0	0	0	0	0	0	0	0	0	0	0	0	0	0	0	0	0	0	0	0	0	0	0	0	0	0	0	0	0	0	0	0	0	0	0	0	0	0	0	0	0	0	0	0	0
0	0	0	0	0	0	0	0	0	0	0	0	0	0	0	0	0	0	0	0	0	0	0	0	0	0	0	0	0	0	0	0	0	0	0	0	0	0	0	0	0	0	0	0	0	0	0	0	0	0
0	0	0	0	0	0	0	0	0	0	0	0	0	0	0	0	0	0	0	0	0	0	0	0	0	0	0	0	0	0	0	0	0	0	0	0	0	0	0	0	0	0	0	0	0	0	0	0	0	0
0	0	0	0	0	0	0	0	0	0	0	0	0	0	0	0	0	0	0	0	0	0	0	0	0	0	0	0	0	0	0	0	0	0	0	0	0	0	0	0	0	0	0	0	0	0	0	0	0	0
0	0	0	0	0	0	0	0	0	0	0	0	0	0	0	0	0	0	0	0	0	0	0	0	0	0	0	0	0	0	0	0	0	0	0	0	0	0	0	0	0	0	0	0	0	0	0	0	0	0
0	0	0	0	0	0	0	0	0	0	0	0	0	0	0	0	0	0	0	0	0	0	0	0	0	0	0	0	0	0	0	0	0	0	0	0	0	0	0	0	0	0	0	0	0	0	0	0	0	0
0	0	0	0	0	0	0	0	0	0	0	0	0	0	0	0	0	0	0	0	0	0	0	0	0	0	0	0	0	0	0	0	0	0	0	0	0	0	0	0	0	0	0	0	0	0	0	0	0	0
0	0	0	0	0	0	0	0	0	0	0	0	0	0	0	0	0	0	0	0	0	0	0	0	0	0	0	0	0	0	0	0	0	0	0	0	0	0	0	0	0	0	0	0	0	0	0	0	0	0
0	0	0	0	0	0	0	0	0	0	0	0	0	0	0	0	0	0	0	0	0	0	0	0	0	0	0	0	0	0	0	0	0	0	0	0	0	0	0	0	0	0	0	0	0	0	0	0	0	0
0	0	0	0	0	1	0	0	0	0	0	0	0	0	0	0	0	0	0	0	0	0	0	0	0	0	0	0	0	0	0	0	0	0	0	0	0	0	0	0	0	0	0	0	0	1	0	0	0	0
0	0	0	0	0	0	0	0	0	0	0	0	0	0	0	0	0	0	0	0	0	0	0	0	0	0	0	0	0	0	0	0	0	0	0	0	0	0	0	0	0	0	0	0	0	0	0	0	0	0
0	0	0	0	0	0	0	0	0	0	0	0	0	0	0	0	0	0	0	0	0	0	0	0	0	0	0	0	0	0	0	0	0	0	0	0	0	0	0	0	0	0	0	0	0	0	0	0	0	0
0	0	0	0	0	0	0	0	0	0	0	0	0	0	0	0	0	0	0	0	0	0	0	0	0	0	0	0	0	0	0	0	0	0	0	0	0	0	0	0	0	0	0	0	0	0	0	0	0	0
0	0	0	0	0	0	0	0	0	0	0	0	0	0	0	0	0	0	0	0	0	0	0	0	0	0	0	0	0	0	0	0	0	0	0	0	0	0	0	0	0	0	0	0	0	0	0	0	0	0
0	0	0	0	0	0	0	0	0	0	0	0	0	0	0	0	0	0	0	0	0	0	0	0	0	0	0	0	0	0	0	0	0	0	0	0	0	0	0	0	0	0	0	0	0	0	0	0	0	0
0	0	0	0	0	0	0	0	0	0	0	0	0	0	0	0	0	0	0	0	0	0	0	0	0	0	0	0	0	0	0	0	0	0	0	0	0	0	0	0	0	0	0	0	0	0	0	0	0	0
0	0	0	0	0	0	0	0	0	0	0	0	0	0	0	0	0	0	0	0	0	0	0	0	0	0	0	0	0	0	0	0	0	0	0	0	0	0	0	0	0	0	0	0	0	0	0	0	0	0
-1	-1	-1	0	0	0	0	0	0	0	0	0	0	0	0	0	0	0	0	0	0	0	0	-1	-1	0	-1	-1	0	-1	-1	-1	-1	-1	-1	-1	-1	-1	-1	0	-1	-1	0	-1	-1	0	-1	-1	-1	-1
0	0	0	0	0	0	0	0	0	0	0	0	0	0	0	0	0	0	0	0	0	0	0	0	0	0	0	0	0	0	0	0	0	0	0	0	0	0	0	0	0	0	0	0	0	0	0	0	0	0
0	0	1	0	0	0	0	0	0	0	0	0	0	0	0	0	0	0	0	0	0	0	0	0	0	0	0	0	0	0	0	0	0	0	0	0	0	0	0	0	0	0	0	0	0	1	0	1	0	0
0	0	0	0	0	0	0	0	0	0	0	0	0	0	0	0	0	0	0	0	0	0	0	0	0	0	0	0	0	0	0	0	0	0	0	0	0	0	0	0	0	0	0	0	0	0	0	0	0	0
0	0	0	0	0	0	0	0	0	0	0	0	0	0	0	0	0	0	0	0	0	0	0	0	0	0	0	0	0	0	0	0	0	0	0	0	0	0	0	0	0	0	0	0	0	0	0	0	0	0
0	0	0	0	0	0	0	0	0	0	0	0	0	0	0	0	0	0	0	0	0	0	0	0	0	0	0	0	0	0	0	0	0	0	0	0	0	0	0	0	0	0	0	0	0	0	0	0	0	0
0	0	0	0	0	0	0	0	0	0	0	0	0	0	0	0	0	0	0	0	0	0	0	0	0	0	0	0	0	0	0	0	0	0	0	0	0	0	0	0	0	0	0	0	0	0	0	0	0	0
0	0	0	0	0	0	0	0	0	0	0	0	0	0	0	0	0	0	0	0	0	0	0	0	0	0	0	0	0	0	0	0	0	0	0	0	0	0	0	0	0	0	0	0	0	0	0	0	0	0
0	0	0	0	0	0	0	0	0	0	0	0	0	0	0	0	0	0	0	0	0	0	0	0	0	0	0	0	0	0	0	0	0	0	0	0	0	0	0	0	0	0	0	0	0	0	0	0	0	0
0	-1	0	0	0	0	0	0	0	0	0	0	0	0	0	0	0	0	0	0	0	0	0	0	0	0	0	0	0	0	0	0	0	0	0	0	0	0	0	0	0	0	0	0	0	0	0	0	0	0
0	0	0	0	0	0	0	0	0	0	0	0	0	0	0	0	0	0	0	0	0	0	0	0	0	0	0	0	0	0	0	0	0	0	0	0	0	0	0	0	0	0	0	0	0	0	0	0	0	0
0	0	0	0	0	0	0	0	0	0	0	0	0	0	0	0	0	0	0	0	0	0	0	0	0	0	0	0	0	0	0	0	0	0	0	0	0	0	0	0	0	0	0	0	0	0	0	0	0	0
0	0	0	0	0	0	0	0	0	0	0	0	0	0	0	0	0	0	0	0	0	0	0	0	0	0	0	0	0	0	0	0	0	0	0	0	0	0	0	0	0	0	0	0	0	0	0	0	0	0
0	0	0	0	0	0	0	0	0	0	0	0	0	0	0	0	0	0	0	0	0	0	0	0	0	0	0	0	0	0	0	0	0	0	0	0	0	0	0	0	0	0	0	0	0	0	0	0	0	0
0	0	0	0	0	0	0	0	0	0	0	0	0	0	0	0	0	0	0	0	0	0	0	0	0	0	0	0	0	0	0	0	0	0	0	0	0	0	0	0	0	0	0	-1	0	0	-1	0	0	-1
0	0	0	0	0	0	0	0	0	0	0	0	0	0	0	0	0	0	0	0	0	0	0	0	0	0	0	0	0	0	0	0	0	0	0	0	0	0	0	0	0	0	0	0	0	0	0	0	0	0
0	0	0	0	0	0	0	0	0	0	0	0	0	0	0	0	0	0	0	0	0	0	0	0	0	0	0	0	0	0	0	0	0	0	0	0	0	0	0	0	0	0	0	0	0	0	0	0	0	0
0	0	0	0	0	0	0	0	0	0	0	0	0	0	0	0	0	0	0	0	0	0	0	0	0	0	0	0	0	0	0	0	0	0	0	0	0	0	0	0	0	0	0	0	0	0	0	0	0	0
0	0	0	0	0	0	0	0	0	0	0	0	0	0	0	0	0	0	0	0	0	0	0	0	0	0	0	0	0	0	0	0	0	0	0	0	0	0	0	0	0	0	0	0	0	0	0	0	0	0
0	0	0	0	0	0	0	0	0	0	0	0	0	0	0	0	0	0	0	0	0	0	0	0	0	0	0	0	0	0	0	0	0	0	0	0	0	0	0	0	0	0	0	0	0	0	0	0	0	0
0	0	0	0	0	0	0	0	0	0	0	0	0	0	0	0	0	0	0	0	0	0	0	0	0	0	0	0	0	0	0	0	0	0	0	0	0	0	0	0	0	0	0	0	0	0	0	0	0	0
0	0	0	0	0	0	0	0	0	0	0	0	0	0	0	0	0	0	0	0	0	0	0	0	0	0	0	0	0	0	0	0	0	0	0	0	0	0	0	0	0	0	0	0	0	0	0	0	0	0
0	0	0	0	0	0	0	0	0	0	0	0	0	0	0	0	0	0	0	0	0	0	0	0	0	0	0	0	0	0	0	0	0	0	0	0	0	0	0	0	0	0	0	0	0	0	0	0	0	0
0	0	0	0	0	0	0	0	0	0	0	0	0	0	0	0	0	0	0	0	0	0	0	0	0	0	0	0	0	0	0	0	0	0	0	0	0	0	0	0	0	0	0	0	0	0	0	0	0	0
0	0	0	0	0	0	0	0	0	0	0	0	0	0	0	0	0	0	0	0	0	0	0	0	0	0	0	0	0	0	0	0	0	0	0	0	0	0	0	0	0	0	0	0	0	0	0	0	0	0
0	0	0	0	0	0	0	0	0	0	0	0	0	0	0	0	0	0	0	0	0	0	0	0	0	0	0	0	0	0	0	0	0	0	0	0	0	0	0	0	0	0	0	0	0	0	0	0	0	0
0	0	0	0	0	0	0	0	0	0	0	0	0	0	0	0	0	0	0	0	0	0	0	0	0	0	0	0	0	0	0	0	0	0	0	0	0	0	0	0	0	0	0	0	0	0	0	0	1	0
0	0	0	0	0	0	0	0	0	0	0	0	0	0	0	0	0	0	0	0	0	0	0	0	0	0	0	0	0	0	0	0	0	0	0	0	0	0	0	0	0	0	0	0	0	0	0	0	0	0
0	0	0	0	0	0	0	0	0	0	0	0	0	0	0	0	0	0	0	0	0	0	0	0	0	0	0	0	0	0	0	0	0	0	0	0	0	0	0	0	0	0	0	0	0	0	0	0	0	0
0	0	0	0	0	0	0	0	0	0	0	0	0	0	0	0	0	0	0	0	0	0	0	0	0	0	0	0	0	0	0	0	0	0	0	0	0	0	0	0	0	0	0	0	0	0	0	0	0	0
0	0	0	0	0	0	0	0	0	0	0	0	0	0	0	0	0	0	0	0	0	0	0	0	0	0	0	0	0	0	0	0	0	0	0	0	0	0	0	0	0	0	0	0	0	0	0	0	0	0
0	0	1	0	0	0	0	0	0	0	0	0	0	0	0	0	0	0	0	0	0	0	0	0	0	0	0	0	0	0	0	0	0	0	0	0	0	0	0	0	0	0	0	0	0	1	0	0	0	0
0	0	0	0	0	0	0	0	0	0	0	0	0	0	0	0	0	0	0	0	0	0	0	0	0	0	0	0	0	0	0	0	0	0	0	0	0	0	0	0	0	0	0	0	0	0	0	0	0	0
0	0	0	0	0	0	0	0	0	0	0	0	0	0	0	0	0	0	0	0	0	0	0	0	0	0	0	0	0	0	0	0	0	0	0	0	0	0	0	0	0	0	0	0	0	0	0	0	0	0
0	0	0	0	0	0	0	0	0	0	0	0	0	0	0	0	0	0	0	0	0	0	0	0	0	0	0	0	0	0	0	0	0	0	0	0	0	0	0	0	0	0	0	0	0	0	0	0	0	0
0	0	0	0	0	0	0	0	0	0	0	0	0	0	0	0	0	0	0	0	0	0	0	0	0	0	0	0	0	0	0	0	0	0	0	0	0	0	0	0	0	0	0	0	0	0	0	0	0	0
0	0	0	0	0	0	0	0	0	0	0	0	0	0	0	0	0	0	0	0	0	0	0	0	0	0	0	0	0	0	0	0	0	0	0	0	0	0	0	0	0	0	0	0	0	0	0	0	0	0
0	0	0	0	0	0	0	0	0	0	0	0	0	0	0	0	0	0	0	0	0	0	0	0	0	0	0	0	0	0	0	0	0	0	0	0	0	0	0	0	0	0	0	0	0	0	0	0	0	0
0	0	0	0	0	0	0	0	0	0	0	0	0	0	0	0	0	0	0	0	0	0	0	0	0	0	0	0	0	0	0	0	0	0	0	0	0	0	0	0	0	0	0	0	0	0	0	0	0	0
0	0	0	0	0	0	0	0	0	0	0	0	0	0	0	0	0	0	0	0	0	0	0	0	0	0	0	0	0	0	0	0	0	0	0	0	0	0	0	0	0	0	0	0	0	0	0	0	0	0
0	0	0	0	0	0	0	0	0	0	0	0	0	0	0	0	0	0	0	0	0	0	0	0	0	0	0	0	0	0	0	0	0	0	0	0	0	0	0	0	0	0	0	0	0	0	0	0	0	0
0	0	0	0	0	0	0	0	0	0	0	0	0	0	0	0	0	0	0	0	0	0	0	0	0	0	0	0	0	0	0	0	0	0	0	0	0	0	0	0	0	0	0	0	0	0	0	0	0	0
0	0	0	0	0	0	0	0	0	0	0	0	0	0	0	0	0	0	0	0	0	0	0	0	0	0	0	0	0	0	0	0	0	0	0	0	0	0	0	0	0	0	0	0	0	0	0	0	0	0
0	0	0	0	0	0	0	0	0	0	0	0	0	0	0	0	0	0	0	0	0	0	0	0	0	0	0	0	0	0	0	0	0	0	0	0	0	0	0	0	0	0	0	0	0	0	0	0	0	0
0	0	1	0	0	0	0	0	0	0	0	0	0	0	0	0	0	0	0	0	0	0	0	0	0	0	0	0	0	0	0	0	0	0	0	0	0	0	0	0	0	0	0	0	0	0	0	0	0	0
0	0	0	0	0	0	0	0	0	0	0	0	0	0	0	0	0	0	0	0	0	0	0	0	0	0	0	0	0	0	0	0	0	0	0	0	0	0	0	0	0	0	0	0	0	0	0	0	0	0
0	0	0	0	0	0	0	0	0	0	0	0	0	0	0	0	0	0	0	0	0	0	0	0	0	0	0	0	0	0	0	0	0	0	0	0	0	0	0	0	0	0	0	0	0	0	0	0	0	0
0	0	0	0	0	0	0	0	0	0	0	0	0	0	0	0	0	0	0	0	0	0	0	0	0	0	0	0	0	0	0	0	0	0	0	0	0	0	0	0	0	0	0	0	0	0	0	0	0	0
0	0	0	0	0	0	0	0	0	0	0	0	0	0	0	0	0	0	0	0	0	0	0	0	0	0	0	0	0	0	0	0	0	0	0	0	0	0	0	0	0	0	0	0	0	0	0	0	0	0
0	0	0	0	0	0	0	0	0	0	0	0	0	0	0	0	0	0	0	0	0	0	0	0	0	0	0	0	0	0	0	0	0	0	0	0	0	0	0	0	0	0	0	0	0	0	0	0	0	0
0	0	0	0	0	0	0	0	0	0	0	0	0	0	0	0	0	0	0	0	0	0	0	0	0	0	0	0	0	0	0	0	0	0	0	0	0	0	0	0	0	0	0	0	0	0	0	0	0	0
0	0	0	0	0	0	0	0	0	0	0	0	0	0	0	0	0	0	0	0	0	0	0	0	0	0	0	0	0	0	0	0	0	0	0	0	0	0	0	0	0	0	0	0	0	0	0	0	0	0
0	0	0	0	0	0	0	0	0	0	0	0	0	0	0	0	0	0	0	0	0	0	0	0	0	0	0	0	0	0	0	0	0	0	0	0	0	0	0	0	0	0	0	0	0	0	0	0	0	0
0	0	0	0	0	0	0	0	0	0	0	0	0	0	0	0	0	0	0	0	0	0	0	0	0	0	0	0	0	0	0	0	0	0	0	0	0	0	0	0	0	0	0	0	0	0	0	0	0	0
0	0	0	0	0	0	0	0	0	0	0	0	0	0	0	0	0	0	0	0	0	0	0	0	0	0	0	0	0	0	0	0	0	0	0	0	0	0	0	0	0	0	0	0	0	0	0	0	0	0
0	0	0	0	0	0	0	0	0	0	0	0	0	0	0	0	0	0	0	0	0	0	0	0	0	0	0	0	0	0	0	0	0	0	0	0	0	0	0	0	0	0	0	0	0	0	0	0	0	0
0	0	0	0	0	0	0	0	0	0	0	0	0	0	0	0	0	0	0	0	0	0	0	0	0	0	0	0	0	0	0	0	0	0	0	0	0	0	0	0	0	0	0	0	0	0	0	0	0	0
0	0	0	0	0	0	0	0	0	0	0	0	0	0	0	0	0	0	0	0	0	0	0	0	0	0	0	0	0	0	0	0	0	0	0	0	0	0	0	0	0	0	0	0	0	0	0	0	0	0
0	0	0	0	0	0	0	0	0	0	0	0	0	0	0	0	0	0	0	0	0	0	0	0	0	0	0	0	0	0	0	0	0	0	0	0	0	0	0	0	0	0	0	0	0	0	0	0	0	0
0	0	0	0	0	0	0	0	0	0	0	0	0	0	0	0	0	0	0	0	0	0	0	0	0	0	0	0	0	0	0	0	0	0	0	0	0	0	0	0	0	0	0	0	0	0	0	0	0	0
0	0	0	0	0	0	0	0	0	0	0	0	0	0	0	0	0	0	0	0	0	0	0	0	0	0	0	0	0	0	0	0	0	0	0	0	0	0	0	0	0	0	0	0	0	0	0	0	0	0
0	0	0	0	0	0	0	0	0	0	0	0	0	0	0	0	0	0	0	0	0	0	0	0	0	0	0	0	0	0	0	0	0	0	0	0	0	0	0	0	0	0	0	0	0	0	0	0	0	0
0	0	0	0	0	0	0	0	0	0	0	0	0	0	0	0	0	0	0	0	0	0	0	0	0	0	0	0	0	0	0	0	0	0	0	0	0	0	0	0	0	0	0	0	0	0	0	0	0	0
0	0	0	0	0	0	0	0	0	0	0	0	0	0	0	0	0	0	0	0	0	0	0	0	0	0	0	0	0	0	0	0	0	0	0	0	0	0	0	0	0	0	0	0	0	0	0	0	0	0
0	0	0	0	0	0	0	0	0	0	0	0	0	0	0	0	0	0	0	0	0	0	0	0	0	0	0	0	0	0	0	0	0	0	0	0	0	0	0	0	0	0	0	0	0	0	0	0	0	0
0	0	0	0	0	0	0	0	0	0	0	0	0	0	0	0	0	0	0	0	0	0	0	0	0	0	0	0	0	0	0	0	0	0	0	0	0	0	0	0	0	0	0	0	0	0	0	0	0	0
0	0	0	0	0	0	0	0	0	0	0	0	0	0	0	0	0	0	0	0	0	0	0	0	0	0	0	0	0	0	0	0	0	0	0	0	0	0	0	0	0	0	0	0	0	0	0	0	0	0
0	0	0	0	0	0	0	0	0	0	0	0	0	0	0	0	0	0	0	0	0	0	0	0	0	0	0	0	0	0	0	0	0	0	0	0	0	0	0	0	0	0	0	0	0	0	0	0	0	0
0	0	0	0	0	0	0	0	-1	0	0	0	0	0	0	0	0	0	0	0	0	0	0	0	0	0	0	0	0	0	0	0	0	0	0	0	0	0	0	0	0	0	0	0	0	0	0	0	0	0
0	0	0	0	0	0	0	0	0	0	0	0	0	0	0	0	0	0	0	0	0	0	0	0	0	0	0	0	0	0	0	0	0	0	0	0	0	0	0	0	0	0	0	0	0	0	0	0	0	0
0	0	0	0	0	0	0	0	0	0	0	0	0	0	0	0	0	0	0	0	0	0	0	0	0	0	0	0	0	0	0	0	0	0	0	0	0	0	0	0	0	0	0	0	0	0	0	0	0	0
-1	0	0	0	0	0	0	0	0	0	0	0	0	0	0	0	0	0	0	0	0	0	0	-1	0	0	-1	0	0	-1	-1	-1	-1	-1	-1	-1	-1	-1	-1	-1	-1	-1	0	0	0	0	0	0	0	0
0	0	0	0	0	0	0	0	0	0	0	0	0	0	0	0	0	0	0	0	0	0	0	0	0	0	0	0	0	0	0	0	0	0	0	0	0	0	0	0	0	0	0	0	0	0	0	0	0	0
0	0	0	0	0	0	0	0	0	0	0	0	0	0	0	0	0	0	0	0	0	0	0	0	0	0	0	0	0	0	0	0	0	0	0	0	0	0	0	0	0	0	0	0	0	0	0	0	0	0
-1	0	-1	0	0	0	0	0	0	0	0	0	0	0	0	0	0	0	0	0	0	0	0	0	0	0	0	0	0	0	-1	-1	0	0	0	0	0	0	0	-1	0	0	0	0	0	0	0	0	0	0
0	0	0	0	0	0	0	0	0	0	0	0	0	0	0	0	0	0	0	0	0	0	0	0	0	0	0	0	0	0	0	0	0	0	0	0	0	0	0	0	0	0	0	0	0	0	0	0	0	0
0	0	0	0	0	0	0	0	0	0	0	0	0	0	0	0	0	0	0	0	0	0	0	0	0	0	0	0	0	0	0	0	0	0	0	0	0	0	0	0	0	0	0	0	0	0	0	0	0	0
0	0	0	0	0	0	0	0	0	0	0	0	0	0	0	0	0	0	0	0	0	0	0	0	0	0	0	0	0	0	0	0	0	0	0	0	0	0	0	0	0	0	0	0	0	0	0	0	0	0
0	0	0	0	0	0	0	0	0	0	0	0	0	0	0	0	0	0	0	0	0	0	0	0	0	0	0	0	0	0	0	0	0	0	0	0	0	0	0	0	0	0	0	0	0	0	0	0	0	0
0	0	0	0	0	0	0	0	0	0	0	0	0	0	0	0	0	0	0	0	0	0	0	0	0	0	0	0	0	0	0	0	0	0	0	0	0	0	0	0	0	0	0	0	0	0	0	0	0	0
0	0	0	0	0	0	0	0	0	0	0	0	0	0	0	0	0	0	0	0	0	0	0	0	0	0	0	0	0	0	0	0	0	0	0	0	0	0	0	0	0	0	0	0	0	0	0	0	0	0
0	0	0	0	0	0	0	0	0	0	0	0	0	0	0	0	0	0	0	0	0	0	0	0	0	0	0	0	0	0	0	0	0	0	0	0	0	0	0	0	0	0	0	0	0	0	0	0	0	0
0	0	0	0	0	0	0	0	0	0	0	0	0	0	0	0	0	0	0	0	0	0	0	0	0	0	0	0	0	0	0	0	0	0	0	0	0	0	0	0	0	0	0	0	0	0	0	0	0	0
0	0	0	0	0	0	0	0	0	0	0	0	0	0	0	0	0	0	0	0	0	0	-1	0	0	0	0	0	0	0	0	0	0	0	0	0	0	0	0	0	0	0	-1	0	0	0	0	0	0	0
0	0	0	0	0	0	0	0	0	0	0	0	0	0	0	0	0	0	0	0	0	0	0	0	0	0	0	0	0	0	0	0	0	0	0	0	0	0	0	0	0	0	0	0	0	0	0	0	0	0
0	0	0	0	0	0	0	0	0	0	0	0	0	0	0	0	0	0	0	0	0	0	0	0	0	0	0	0	0	0	0	0	0	0	0	0	0	0	0	0	0	0	0	0	0	0	0	0	0	0
0	0	0	0	0	0	0	0	0	0	0	0	0	0	0	0	0	0	0	0	0	0	0	0	0	0	0	0	0	0	0	0	0	0	0	0	0	0	0	0	0	0	0	0	0	0	0	0	0	0
0	0	0	0	0	0	0	0	0	0	0	0	0	0	0	0	0	0	0	0	0	0	0	0	0	0	0	0	0	0	0	0	0	0	0	0	0	0	0	0	0	0	0	0	0	0	0	0	0	0
0	0	0	0	0	0	0	0	0	0	0	0	0	0	0	0	0	0	0	0	0	0	0	0	0	0	0	0	0	0	0	0	0	0	0	0	0	0	0	0	0	0	0	0	0	0	0	0	0	0
0	0	0	0	0	0	0	0	0	0	0	0	0	0	0	0	0	0	0	0	0	0	0	0	0	0	0	0	0	0	0	0	0	0	0	0	0	0	0	0	0	0	0	0	0	0	0	0	0	0
0	0	0	0	0	0	0	0	0	0	0	0	0	0	0	0	0	0	0	0	0	0	0	0	0	0	0	0	0	0	0	0	0	0	0	0	0	0	0	0	0	0	0	0	0	0	0	0	0	0
0	0	0	0	0	0	0	0	0	0	0	0	0	0	0	0	0	0	0	0	0	0	0	0	0	0	0	0	0	0	0	0	0	0	0	0	0	0	0	0	0	0	0	0	0	0	0	0	0	0
0	0	0	0	0	0	0	0	0	0	0	0	0	0	0	0	0	0	0	0	0	0	0	0	0	0	0	0	0	0	0	0	0	0	0	0	0	0	0	0	0	0	0	0	0	0	0	0	0	0
0	0	0	0	0	0	0	0	0	0	0	0	0	0	0	0	0	0	0	0	0	0	0	0	0	0	0	0	0	0	0	0	0	0	0	0	0	0	0	0	0	0	0	0	0	0	0	0	0	0
0	0	0	0	0	0	0	0	0	0	0	0	0	0	0	0	0	0	0	0	0	0	0	0	0	0	0	0	0	0	0	0	0	0	0	0	0	0	0	0	0	0	0	0	0	0	0	0	0	0
0	0	0	0	0	0	0	0	0	0	0	0	0	0	0	0	0	0	0	0	0	0	0	0	0	0	0	0	0	0	0	0	0	0	0	0	0	0	0	0	0	0	0	0	0	0	0	0	0	0
0	0	0	0	0	0	0	0	0	0	0	0	0	0	0	0	0	0	0	0	0	0	0	0	0	0	0	0	0	0	0	0	0	0	0	0	0	0	0	0	0	0	0	0	0	0	0	0	0	0
0	0	0	0	0	0	0	0	0	0	0	0	0	0	0	0	0	0	0	0	0	0	0	0	0	0	0	0	0	0	0	0	0	0	0	0	0	0	0	0	0	0	0	0	0	0	0	0	0	0
0	0	0	0	0	0	0	0	0	0	0	0	0	0	0	0	0	0	0	0	0	0	0	0	0	0	0	0	0	0	0	0	0	0	0	0	0	0	0	0	0	0	0	0	0	0	0	0	0	0
0	0	0	0	0	0	0	0	0	0	0	0	0	0	0	0	0	0	0	0	0	0	0	0	0	0	0	0	0	0	0	0	0	0	0	0	0	0	0	0	0	0	0	0	0	0	0	0	0	0
0	0	0	0	0	0	0	0	0	0	0	0	0	0	0	0	0	0	0	0	0	0	0	0	0	0	0	0	0	0	0	0	0	0	0	0	0	0	0	0	0	0	0	0	0	0	0	0	0	0
0	0	1	0	0	0	0	0	0	0	0	0	0	0	0	0	0	0	0	0	0	0	0	0	0	0	0	0	0	0	0	0	0	0	0	0	0	0	0	0	0	0	0	1	1	0	1	1	0	1
0	0	0	0	0	0	0	0	0	0	0	0	0	0	0	0	0	0	0	0	0	0	0	0	0	0	0	0	0	0	0	0	0	0	0	0	0	0	0	0	0	0	0	0	0	0	0	0	0	0
0	0	0	0	0	0	0	0	0	0	0	0	0	0	0	0	0	0	0	0	0	0	0	0	0	0	0	0	0	0	0	0	0	0	0	0	0	0	0	0	0	0	0	0	0	0	0	0	0	0
0	0	0	0	0	0	0	0	0	0	0	0	0	0	0	0	0	0	0	0	0	0	0	0	0	0	0	0	0	0	0	0	0	0	0	0	0	0	0	0	0	0	0	0	0	0	0	0	0	0
0	0	0	0	0	0	0	0	0	0	0	0	0	0	0	0	0	0	0	0	0	0	0	0	0	0	0	0	0	0	0	0	0	0	0	0	0	0	0	0	0	0	0	0	0	0	0	0	0	0
0	0	-1	0	0	0	0	0	0	0	0	0	0	0	0	0	0	0	0	0	0	0	0	0	0	0	0	0	0	0	0	0	0	0	0	0	0	0	0	0	0	0	0	0	0	0	0	0	0	0
0	0	0	0	0	0	0	0	0	0	0	0	0	0	0	0	0	0	0	0	0	0	0	0	0	0	0	0	0	0	0	0	0	0	0	0	0	0	0	0	0	0	0	0	0	0	0	0	0	0
0	0	0	0	0	0	0	0	0	0	0	0	0	0	0	0	0	0	0	0	0	0	0	0	0	0	0	0	0	0	0	0	0	0	0	0	0	0	0	0	0	0	0	0	0	0	0	0	0	0
0	0	0	0	0	0	0	0	0	0	0	0	0	0	0	0	0	0	0	0	0	0	0	0	0	0	0	0	0	0	0	0	0	0	0	0	0	0	0	0	0	0	0	0	0	0	0	0	0	0
0	0	0	0	0	0	0	0	0	0	0	0	0	0	0	0	0	0	0	0	0	0	0	0	0	0	0	0	0	0	0	0	0	0	0	0	0	0	0	0	0	0	0	0	0	0	0	0	0	0
0	0	0	0	0	0	0	0	0	0	0	0	0	0	0	0	0	0	0	0	0	0	0	0	0	0	0	0	0	0	0	0	0	0	0	0	0	0	0	0	0	0	0	0	0	0	0	0	0	0
0	0	0	0	0	0	0	0	0	0	0	0	0	0	0	0	0	0	0	0	0	0	0	0	0	0	0	0	0	0	0	0	0	0	0	0	0	0	0	0	0	0	0	0	0	0	0	0	0	0
0	0	0	0	0	0	0	0	0	0	0	0	0	0	0	0	0	0	0	0	0	0	0	0	0	0	0	0	0	0	0	0	0	0	0	0	0	0	0	0	0	0	0	0	0	0	0	0	0	0
0	0	0	0	0	0	0	0	0	0	0	0	0	0	0	0	0	0	0	0	0	0	0	0	0	0	0	0	0	0	0	0	0	0	0	0	0	0	0	0	0	0	0	0	0	0	0	0	0	0
0	0	0	0	0	0	0	0	0	0	0	0	0	0	0	0	0	0	0	0	0	0	0	0	0	0	0	0	0	0	0	0	0	0	0	0	0	0	0	0	0	0	0	0	0	0	0	0	0	0
0	0	0	0	0	0	0	0	0	0	0	0	0	0	0	0	0	0	0	0	0	0	0	0	0	0	0	0	0	0	0	0	0	0	0	0	0	0	0	0	0	0	0	0	0	0	0	0	0	0
0	0	0	0	0	0	0	0	0	0	0	0	0	0	0	0	0	0	0	0	0	0	0	0	0	0	0	0	0	0	0	0	0	0	0	0	0	0	0	0	0	0	0	0	0	0	0	0	0	0
0	0	0	0	0	0	0	0	0	0	0	0	0	0	0	0	0	0	0	0	0	0	0	0	0	0	0	0	0	0	0	0	0	0	0	0	0	0	0	0	0	0	0	0	0	0	0	0	0	0
0	0	0	0	0	0	0	0	0	0	0	0	0	0	0	0	0	0	0	0	0	0	0	0	0	0	0	0	0	0	0	0	0	0	0	0	0	0	0	0	0	0	0	0	0	0	0	0	0	0
0	0	0	0	0	0	0	0	0	0	0	0	0	0	0	0	0	0	0	0	0	0	0	0	0	0	0	0	0	0	0	0	0	0	0	0	0	0	0	0	0	0	0	0	0	0	0	0	0	0
0	0	0	0	0	0	0	0	0	0	0	0	0	0	0	0	0	0	0	0	0	0	0	0	0	0	0	0	0	0	0	0	0	0	0	0	0	0	0	0	0	0	0	0	0	0	0	0	0	0
0	0	0	0	0	0	0	0	0	0	0	0	0	0	0	0	0	0	0	0	0	0	0	0	0	0	0	0	0	0	0	0	0	0	0	0	0	0	0	0	0	0	0	0	0	0	0	1	0	0
0	0	0	0	0	0	0	0	0	0	0	0	0	0	0	0	0	0	0	0	0	0	0	0	0	0	0	0	0	0	0	0	0	0	0	0	0	0	0	0	0	0	0	0	0	0	0	0	0	0
0	0	0	0	0	0	0	0	0	0	0	0	0	0	0	0	0	0	0	0	0	0	0	0	0	0	0	0	0	0	0	0	0	0	0	0	0	0	0	0	0	0	0	0	0	0	0	0	0	0
0	0	0	0	0	0	0	0	0	0	0	0	0	0	0	0	0	0	0	0	0	0	0	0	0	0	0	0	0	0	0	0	0	0	0	0	0	0	0	0	0	0	0	0	0	0	0	0	0	0
0	0	0	0	0	0	0	0	0	0	0	0	0	0	0	0	0	0	0	0	0	0	0	0	0	0	0	0	0	0	0	0	0	0	0	0	0	0	0	0	0	0	0	0	0	0	0	0	0	0
0	0	0	0	0	0	0	0	0	0	0	0	0	0	0	0	0	0	0	0	0	0	0	0	0	0	0	0	0	0	0	0	0	0	0	0	0	0	0	0	0	0	0	0	0	0	0	0	0	0
0	0	0	0	0	0	0	0	0	0	0	0	0	0	0	0	0	0	0	0	0	0	0	0	0	0	0	0	0	0	0	0	0	0	0	0	0	0	0	0	0	0	0	0	0	0	0	0	0	0
0	0	0	0	0	0	0	0	0	0	0	0	0	0	0	0	0	0	0	0	0	0	0	0	0	0	0	0	0	0	0	0	0	0	0	0	0	0	0	0	0	0	0	0	0	0	1	0	0	0
0	0	0	0	0	0	0	0	0	0	0	0	0	0	0	0	0	0	0	0	0	0	0	0	0	0	0	0	0	0	0	0	0	0	0	0	0	0	0	0	0	0	0	0	0	0	0	0	0	0
0	0	0	0	0	0	0	0	0	0	0	0	0	0	0	0	0	0	0	0	0	0	0	0	0	0	0	0	0	0	0	0	0	0	0	0	0	0	0	0	0	0	0	0	0	0	0	0	0	0
0	0	0	0	0	0	0	0	0	0	0	0	0	0	0	0	0	0	0	0	0	0	0	0	0	0	0	0	0	0	0	0	0	0	0	0	0	0	0	0	0	0	0	0	0	0	0	0	0	0
0	0	0	0	0	0	0	0	0	0	0	0	0	0	0	0	0	0	0	0	0	0	0	0	0	0	0	0	0	0	0	0	0	0	0	0	0	0	0	0	0	0	0	0	0	0	0	0	0	0
0	0	0	0	0	0	0	0	0	0	0	0	0	0	0	0	0	0	0	0	0	0	0	0	0	0	0	0	0	0	0	0	0	0	0	0	0	0	0	0	0	0	0	0	0	0	0	0	0	0
0	0	0	0	0	0	0	0	0	0	0	0	0	0	0	0	0	0	0	0	0	0	0	0	0	0	0	0	0	0	0	0	0	0	0	0	0	0	0	0	0	0	0	0	0	0	0	0	0	0
0	0	0	0	0	0	0	0	0	0	0	0	0	0	0	0	0	0	0	0	0	0	0	0	0	0	0	0	0	0	0	0	0	0	0	0	0	0	0	0	0	0	0	0	0	0	0	0	0	0
0	0	0	0	0	0	0	0	0	0	0	0	0	0	0	0	0	0	0	0	0	0	0	0	0	0	0	0	0	0	0	0	0	0	0	0	0	0	0	0	0	0	0	0	0	0	0	0	0	0
0	0	0	0	0	0	0	0	0	0	0	0	0	0	0	0	0	0	0	0	0	0	0	0	0	0	0	0	0	0	0	0	0	0	0	0	0	0	0	0	0	0	0	0	0	0	0	0	0	0
0	0	0	0	0	0	0	0	0	0	0	0	0	0	0	0	0	0	0	0	0	0	0	0	0	0	0	0	0	0	0	0	0	0	0	0	0	0	0	0	0	0	0	0	0	0	0	0	0	0
0	0	0	0	0	0	0	0	0	0	0	0	0	0	0	0	0	0	0	-1	0	0	0	0	0	0	0	0	0	0	0	0	0	0	0	0	0	0	0	0	0	0	0	0	0	0	0	0	0	0
0	0	0	0	0	0	0	0	0	0	0	0	0	0	0	0	0	0	0	0	0	0	0	0	0	0	0	0	0	0	0	0	0	0	0	0	0	0	0	0	0	0	0	0	0	0	0	0	0	0
0	0	0	0	0	0	0	0	0	0	0	0	0	0	0	0	0	0	0	0	0	0	0	0	0	0	0	0	0	0	0	0	0	0	0	0	0	0	0	0	0	0	0	0	0	0	0	0	0	0
0	0	0	0	0	0	0	0	0	0	0	0	0	0	0	0	0	0	0	0	0	0	0	0	0	0	0	0	0	0	0	0	0	0	0	0	0	0	0	0	0	0	0	0	0	0	0	0	0	0
0	0	0	0	0	0	0	0	0	0	0	0	0	0	0	0	0	0	0	0	0	0	0	0	0	0	0	0	0	0	0	0	0	0	0	0	0	0	0	0	0	0	0	0	0	0	0	0	0	0
0	0	0	0	0	0	0	0	0	0	0	0	0	0	0	0	0	0	0	0	0	0	0	0	0	0	0	0	0	0	0	0	0	0	0	0	0	0	0	0	0	0	0	0	0	0	0	0	0	0
0	0	0	0	0	1	0	0	0	0	0	0	0	0	0	0	0	0	0	0	0	0	0	0	0	1	0	0	0	0	0	0	0	0	0	0	0	0	0	0	0	0	0	1	1	1	0	0	0	1
0	0	0	0	0	0	0	0	0	0	0	0	0	0	0	0	0	0	0	0	0	0	0	0	0	0	0	0	0	0	0	0	0	0	0	0	0	0	0	0	0	0	0	0	0	0	0	0	0	0
0	0	0	0	0	0	0	0	0	0	0	0	0	0	0	0	0	0	0	0	0	0	0	0	0	0	0	0	0	0	0	0	0	0	0	0	0	0	0	0	0	0	0	0	0	0	0	0	0	0
0	0	0	0	0	0	0	0	0	0	0	0	0	0	0	0	0	0	0	0	0	0	0	0	0	0	0	0	0	0	0	0	0	0	0	0	0	0	0	0	0	0	0	0	0	0	0	0	0	0
0	0	0	0	0	0	0	0	0	0	0	0	0	0	0	0	0	0	0	0	0	0	0	0	0	0	0	0	0	0	0	0	0	0	0	0	0	0	0	0	0	0	0	0	0	0	0	0	0	0
0	0	0	0	0	0	0	0	0	0	0	0	0	0	0	0	0	0	0	0	0	0	0	0	0	0	0	0	0	0	0	0	0	0	0	0	0	0	0	0	0	0	0	0	0	0	0	0	0	0
0	0	0	0	0	0	0	0	0	0	0	0	0	0	0	0	0	0	0	0	0	0	0	0	0	0	0	0	0	0	0	0	0	0	0	0	0	0	0	0	0	0	0	0	0	0	0	0	0	0
0	0	0	0	0	0	0	0	0	0	0	0	0	0	0	0	0	0	0	0	0	0	0	0	0	0	0	0	0	0	0	0	0	0	0	0	0	0	0	0	0	0	0	0	0	0	0	0	1	0
0	0	0	0	0	0	0	0	0	0	0	0	0	0	0	0	0	0	0	0	0	0	0	0	0	0	0	0	0	0	0	0	0	0	0	0	0	0	0	0	0	0	0	0	0	0	0	0	0	0
0	0	0	0	0	0	0	0	0	0	0	0	0	0	0	0	0	0	0	0	0	0	0	0	0	0	0	0	0	0	0	0	0	0	0	0	0	0	0	0	0	0	0	0	0	0	0	0	0	0
0	0	0	0	0	0	0	0	0	0	0	0	0	0	0	0	0	0	0	0	0	0	0	0	0	0	0	0	0	0	0	0	0	0	0	0	0	0	0	0	0	0	0	0	0	0	0	0	0	0
0	0	0	0	0	0	0	0	0	0	0	0	0	0	0	0	0	0	0	0	0	0	0	0	0	0	0	0	0	0	0	0	0	0	0	0	0	0	0	0	0	0	0	0	0	0	0	0	0	0
0	0	0	0	0	0	0	0	0	0	0	0	0	0	0	0	0	0	0	0	0	0	0	0	0	0	0	0	0	0	0	0	0	0	0	0	0	0	0	0	0	0	0	0	0	0	0	0	0	0
0	0	0	0	0	0	0	0	0	0	0	0	0	0	0	0	0	0	0	0	0	0	0	0	0	0	0	0	0	0	0	0	0	0	0	0	0	0	0	0	0	0	0	0	0	0	0	0	0	0
0	0	0	0	0	0	0	0	0	0	0	0	0	0	0	0	0	0	0	0	0	0	0	0	0	0	0	0	0	0	0	0	0	0	0	0	0	0	0	0	0	0	0	0	0	0	0	0	0	0
0	0	0	0	0	0	0	0	0	0	0	0	0	0	0	0	0	0	0	0	0	0	0	0	0	0	0	0	0	0	0	0	0	0	0	0	0	0	0	0	0	0	0	0	0	0	0	0	0	0
0	0	0	0	0	0	0	0	0	0	0	0	0	0	0	0	0	0	0	0	0	0	0	0	0	0	0	0	0	0	0	0	0	0	0	0	0	0	0	0	0	0	0	0	0	0	0	0	0	0
0	0	0	0	0	0	0	0	0	0	0	0	0	0	0	0	0	0	0	0	0	0	0	0	0	0	0	0	0	0	0	0	0	0	0	0	0	0	0	0	0	0	0	0	0	0	0	0	0	0
0	0	0	0	0	0	0	0	0	0	0	0	0	0	0	0	0	0	0	0	0	0	0	0	0	0	0	0	0	0	0	0	0	0	0	0	0	0	0	0	0	0	0	0	0	0	0	0	0	0
0	0	0	0	0	0	0	0	0	0	0	0	0	0	0	0	0	0	0	0	0	0	0	0	0	0	0	0	0	0	0	0	0	0	0	0	0	0	0	0	0	0	0	0	0	0	0	0	0	0
0	0	0	0	0	0	0	0	0	0	0	0	0	0	0	0	0	0	0	0	0	0	0	0	0	0	0	0	0	0	0	0	0	0	0	0	0	0	0	0	0	0	0	0	0	0	0	0	0	0
0	0	0	0	0	0	0	0	0	0	0	0	0	0	0	0	0	0	0	0	0	0	0	0	0	0	0	0	0	0	0	0	0	0	0	0	0	0	0	0	0	0	0	0	0	0	0	0	0	0
0	0	0	0	0	0	0	0	0	0	0	0	0	0	0	0	0	0	0	0	0	0	0	0	0	0	0	0	0	0	0	0	0	0	0	0	0	0	0	0	0	0	0	0	0	0	0	0	0	0
0	0	0	0	0	0	0	0	0	0	0	0	0	0	0	0	0	0	0	0	0	0	0	0	0	0	0	0	0	0	0	0	0	0	0	0	0	0	0	0	0	0	0	0	0	0	0	0	0	0
0	0	0	0	0	0	0	0	0	0	0	0	0	0	0	0	0	0	0	0	0	0	0	0	0	0	0	0	0	0	0	0	0	0	0	0	0	0	0	0	0	0	0	0	0	0	0	0	0	0
0	0	0	0	0	0	0	0	0	0	0	0	0	0	0	0	0	0	0	0	0	0	0	0	0	0	0	0	0	0	0	0	0	0	0	0	0	0	0	0	0	0	0	0	0	0	0	0	0	0
0	0	0	0	0	0	0	0	0	0	0	0	0	0	0	0	0	0	0	0	0	0	0	0	0	0	0	0	0	0	0	0	0	0	0	0	0	0	0	0	0	0	0	0	0	0	0	0	0	0
0	0	0	0	0	0	0	0	0	0	0	0	0	0	0	0	0	0	0	0	0	0	0	0	0	0	0	0	0	0	0	0	0	0	0	0	0	0	0	0	0	0	0	0	0	0	0	0	0	0
0	0	0	0	0	0	0	0	0	0	0	0	0	0	0	0	0	0	0	0	0	0	0	0	0	0	0	0	0	0	0	0	0	0	0	0	0	0	0	0	0	0	0	0	0	0	0	0	0	0
0	0	0	0	0	0	0	0	0	0	0	0	0	0	0	0	0	0	0	0	0	0	0	0	0	0	0	0	0	0	0	0	0	0	0	0	0	0	0	0	0	0	0	0	0	0	0	0	0	0
0	0	0	0	0	0	0	0	0	0	0	0	0	0	0	0	0	0	0	0	0	0	0	0	0	0	0	0	0	0	0	0	0	0	0	0	0	0	0	0	0	0	0	0	0	0	0	0	0	0
0	0	0	0	0	0	0	0	0	0	0	0	0	0	0	0	0	0	0	0	0	0	0	0	0	0	0	0	0	0	0	0	0	0	0	0	0	0	0	0	0	0	0	0	0	0	0	0	0	0
0	0	0	0	0	0	0	0	0	0	0	0	0	0	0	0	0	0	0	0	0	0	0	0	0	0	0	0	0	0	0	0	0	0	0	0	0	0	0	0	0	0	0	0	0	0	0	0	0	0
0	0	0	0	0	0	0	0	0	0	0	0	0	0	0	0	0	0	0	0	0	0	0	0	0	0	0	0	0	0	0	0	0	0	0	0	0	0	0	0	0	0	0	0	0	0	0	0	0	0
0	0	0	0	0	0	0	0	0	0	0	0	0	0	0	0	0	0	0	0	0	0	0	0	0	0	0	0	0	0	0	0	0	0	0	0	0	0	0	0	0	0	0	0	0	0	0	0	0	0
0	0	0	0	0	0	0	0	0	0	0	0	0	0	0	0	0	0	0	0	0	0	0	0	0	0	0	0	0	0	0	0	0	0	0	0	0	0	0	0	0	0	0	0	0	0	0	0	0	0
0	0	0	0	0	0	0	0	0	0	0	0	0	0	0	0	0	0	0	0	0	0	0	0	0	0	0	0	0	0	0	0	0	0	0	0	0	0	0	0	0	0	0	0	0	0	0	0	0	0
0	-1	-1	0	0	0	0	0	0	0	0	0	0	0	0	0	0	0	0	1	0	0	0	0	0	0	0	0	0	0	0	0	0	0	-1	0	0	0	0	0	0	0	0	-1	-1	0	-1	-1	-1	-1
0	0	0	0	0	0	0	0	0	0	0	0	0	0	0	0	0	0	0	0	0	0	0	0	0	0	0	0	0	0	0	0	0	0	0	0	0	0	0	0	0	0	0	0	0	0	0	0	0	0
0	0	0	0	0	0	0	0	0	0	0	0	0	0	0	0	0	0	0	0	0	0	0	0	0	0	0	0	0	0	0	0	0	0	0	0	0	0	0	0	0	0	0	0	0	0	0	0	0	0
0	0	0	0	0	0	0	0	0	0	0	0	0	0	0	0	0	0	0	0	0	0	0	0	0	0	0	0	0	0	0	0	0	0	0	0	0	0	0	0	0	0	0	0	0	0	0	0	0	0
0	0	0	0	0	0	0	0	0	0	0	0	0	0	0	0	0	0	0	0	0	0	0	0	0	0	0	0	0	0	0	0	0	0	0	0	0	0	0	0	0	0	0	0	0	0	0	0	0	0
0	0	0	0	0	0	0	0	0	0	0	0	0	0	0	0	0	0	0	0	0	0	0	0	0	0	0	0	0	0	0	0	0	0	0	0	0	0	0	0	0	0	0	0	0	0	0	0	0	0
0	0	0	0	0	0	0	0	0	0	0	0	0	0	0	0	0	0	0	0	0	0	1	0	0	0	0	0	0	0	0	0	0	0	0	0	0	0	0	1	1	0	1	0	0	1	0	0	0	0
0	0	0	0	0	0	0	0	0	0	0	0	0	0	0	0	0	0	0	0	0	0	0	0	0	0	0	0	0	0	0	0	0	0	0	0	0	0	0	0	0	0	0	0	0	0	0	0	0	0
-1	0	-1	0	0	0	0	0	0	0	0	0	0	0	0	0	0	0	0	0	0	0	0	-1	-1	0	-1	-1	0	-1	-1	0	-1	-1	-1	-1	-1	-1	-1	-1	-1	-1	0	-1	-1	0	-1	-1	0	-1
0	0	0	0	0	0	0	0	0	0	0	0	0	0	0	0	0	0	0	0	0	0	0	0	0	0	0	0	0	0	0	0	0	0	0	0	0	0	0	0	0	0	0	0	0	0	0	0	0	0
0	0	0	0	0	0	0	0	0	0	0	0	0	0	0	0	0	0	0	0	0	0	0	0	0	0	0	0	0	0	0	0	0	0	0	0	0	0	0	0	0	0	0	0	0	0	0	0	0	0
0	0	0	0	0	0	0	0	0	0	0	0	0	0	0	0	0	0	0	0	0	0	0	0	0	0	0	0	0	0	0	0	0	0	0	0	0	0	0	0	0	0	0	0	0	0	0	0	0	0
0	0	0	0	0	0	0	0	0	0	0	0	0	0	0	0	0	0	0	0	0	0	0	0	0	0	0	0	0	0	0	0	0	0	0	0	0	0	0	0	0	0	0	0	0	0	0	0	0	0
0	0	0	0	0	0	0	0	0	0	0	0	0	0	0	0	0	0	0	0	0	0	0	0	0	0	0	0	0	0	0	0	0	0	0	0	0	0	0	0	0	0	0	0	0	0	0	0	0	0
0	0	0	0	0	0	0	0	0	0	0	0	0	0	0	0	0	0	0	0	0	0	0	0	0	0	0	0	0	0	0	0	0	0	0	0	0	0	0	0	0	0	0	0	0	0	0	0	0	0
0	0	-1	0	0	0	0	0	0	0	0	0	0	0	0	0	0	0	0	0	0	0	0	-1	0	0	-1	0	0	-1	0	0	-1	-1	-1	-1	-1	0	-1	0	-1	0	0	-1	-1	0	-1	-1	0	-1
0	0	0	0	0	0	0	0	0	0	0	0	0	0	0	0	0	0	0	0	0	0	0	0	0	0	0	0	0	0	0	0	0	0	0	0	0	0	0	0	0	0	0	0	0	0	0	0	0	0
0	0	0	0	0	0	0	0	0	0	0	0	0	0	0	0	0	0	0	0	0	0	0	0	0	0	0	0	0	0	0	0	0	0	0	0	0	0	0	0	0	0	0	0	0	0	0	0	0	0
0	0	0	0	0	0	0	0	0	0	0	0	0	0	0	0	0	0	0	0	0	0	0	0	0	0	0	0	0	0	0	0	0	0	0	0	0	0	0	0	0	0	0	0	0	0	0	0	0	0
0	0	0	0	0	0	0	0	0	0	0	0	0	0	0	0	0	0	0	0	0	0	0	0	0	0	0	0	0	0	0	0	0	0	0	0	0	0	0	0	0	0	0	0	0	0	0	0	0	0
0	0	0	0	0	0	0	0	0	0	0	0	0	0	0	0	0	0	0	0	0	0	0	0	0	0	0	0	0	0	0	0	0	0	0	0	0	0	0	0	0	0	0	1	0	0	0	0	0	0
0	0	0	0	0	0	0	0	0	0	0	0	0	0	0	0	0	0	0	0	0	0	0	0	0	0	0	0	0	0	0	0	0	0	0	0	0	0	0	0	0	0	0	0	0	0	0	0	0	0
0	0	0	0	0	0	0	0	0	0	0	0	0	0	0	0	0	0	0	0	0	0	0	0	0	0	0	0	0	0	0	0	0	0	0	0	0	0	0	0	0	0	0	0	0	0	0	0	0	0
0	0	0	0	0	0	0	0	0	0	0	0	0	0	0	0	0	0	0	0	0	0	0	0	0	0	0	0	0	0	0	0	0	0	0	0	0	0	0	0	0	0	0	0	0	0	0	0	0	0
0	0	0	0	0	0	0	0	0	0	0	0	0	0	0	0	0	0	0	0	0	0	0	0	0	0	0	0	0	0	0	0	0	0	0	0	0	0	0	0	0	0	0	0	0	0	0	0	0	0
-1	-1	-1	0	0	0	0	0	0	0	0	0	0	0	0	0	0	0	0	0	0	0	0	-1	-1	0	-1	-1	0	-1	-1	-1	-1	-1	-1	-1	-1	-1	-1	-1	-1	-1	0	-1	-1	0	-1	-1	0	-1
0	0	0	0	0	0	0	0	0	0	0	0	0	0	0	0	0	0	0	0	0	0	0	0	0	0	0	0	0	0	0	0	0	0	0	0	0	0	0	0	0	0	0	0	0	0	0	0	0	0
0	0	0	0	0	0	0	0	0	0	0	0	0	0	0	0	0	0	0	0	0	0	0	0	0	0	0	0	0	0	0	0	0	0	0	0	0	0	0	0	0	0	0	0	0	0	0	0	0	0
0	0	0	0	0	0	0	0	0	0	0	0	0	0	0	0	0	0	0	0	0	0	0	0	0	0	0	0	0	0	0	0	0	0	0	0	0	0	0	0	0	0	0	0	0	0	0	0	0	0
0	0	0	0	0	0	0	0	0	0	0	0	0	0	0	0	0	0	0	0	0	0	0	0	0	0	0	0	0	0	0	0	0	0	0	0	0	0	0	0	0	0	0	0	0	0	0	0	0	0
0	0	0	0	0	0	0	0	0	0	0	0	0	0	0	0	0	0	0	0	0	0	0	0	0	0	0	0	0	0	0	0	0	0	0	0	0	0	0	0	0	0	0	0	0	0	0	0	0	0
0	0	0	0	0	0	0	0	0	0	0	0	0	0	0	0	0	0	0	0	0	0	0	0	0	0	0	0	0	0	0	0	0	0	0	0	0	0	0	0	0	0	0	0	0	0	0	0	0	0
0	0	0	0	0	0	0	0	0	0	0	0	0	0	0	0	0	0	0	0	0	0	0	0	0	0	0	0	0	0	0	0	0	0	0	0	0	0	0	0	0	0	0	0	0	0	0	0	0	0
0	0	0	0	0	0	0	0	0	0	0	0	0	0	0	0	0	0	0	0	0	0	0	0	0	0	0	0	0	0	0	0	0	0	0	0	0	0	0	0	0	0	0	0	0	0	0	0	0	0
0	0	0	0	0	0	0	0	0	0	0	0	0	0	0	0	0	0	0	0	0	0	0	0	0	0	0	0	0	0	0	0	0	0	0	0	0	0	0	0	0	0	0	0	0	0	0	0	0	0
0	0	0	0	0	0	0	0	0	0	0	0	0	0	0	0	0	0	0	0	0	0	0	0	0	0	0	0	0	0	0	0	0	0	0	0	0	0	0	0	0	0	0	0	0	0	0	0	0	0
0	0	0	0	0	0	0	0	0	0	0	0	0	0	0	0	0	0	0	0	0	0	0	0	0	0	0	0	0	0	0	0	0	0	0	0	0	0	0	0	0	0	0	0	0	0	0	0	0	0
0	0	0	0	0	0	0	0	0	0	0	0	0	0	0	0	0	0	0	0	0	0	0	0	0	0	0	0	0	0	0	0	0	0	0	0	0	0	0	0	0	0	0	0	0	0	0	0	0	0
0	0	0	0	0	0	0	0	0	0	0	0	0	0	0	0	0	0	0	0	0	0	0	0	0	0	0	0	0	0	0	0	0	0	0	0	0	0	0	0	0	0	0	0	0	0	0	0	0	0
0	0	0	0	0	0	0	0	0	0	0	0	0	0	0	0	0	0	0	0	0	0	0	0	0	0	0	0	0	0	0	0	0	0	0	0	0	0	0	0	0	0	0	0	0	0	0	0	0	0
0	0	0	0	0	0	0	0	0	0	0	0	0	0	0	0	0	0	0	0	0	0	0	0	0	0	0	0	0	0	0	0	0	0	0	0	0	0	0	0	0	0	0	0	0	0	0	0	0	0
0	0	0	0	0	0	0	0	0	0	0	0	0	0	0	0	0	0	0	0	0	0	0	0	0	0	0	0	0	0	0	0	0	0	0	0	0	0	0	0	0	0	0	0	0	0	0	0	0	0
0	0	0	0	0	0	0	0	0	0	0	0	0	0	0	0	0	0	0	0	0	0	0	0	0	0	0	0	0	0	0	0	0	0	0	0	0	0	0	0	0	0	0	0	0	0	0	0	0	0
0	0	0	0	0	0	0	0	0	0	0	0	0	0	0	0	0	0	0	0	0	0	0	0	0	0	0	0	0	0	0	0	0	0	0	0	0	0	0	0	0	0	0	0	0	0	0	0	0	0
0	0	0	0	0	0	0	0	0	0	0	0	0	0	0	0	0	0	0	0	0	0	0	0	0	0	0	0	0	0	0	0	0	0	0	0	0	0	0	0	0	0	0	0	0	0	0	0	0	0
0	0	0	0	0	0	0	0	0	0	0	0	0	0	0	0	0	0	0	0	0	0	0	0	0	0	0	0	0	0	0	0	0	0	0	0	0	0	0	0	0	0	0	0	0	0	0	0	0	0
0	0	0	0	0	0	0	0	0	0	0	0	0	0	0	0	0	0	0	0	0	0	0	0	0	0	0	0	0	0	0	0	0	0	0	0	0	0	0	0	0	0	0	0	0	0	0	0	0	0
0	0	0	0	0	0	0	0	0	0	0	0	0	0	0	0	0	0	0	0	0	0	0	0	0	0	0	0	0	0	0	0	0	0	0	0	0	0	0	0	0	0	0	0	0	0	0	0	0	0
0	0	0	0	0	0	0	0	0	0	0	0	0	0	0	0	0	0	0	0	0	0	0	0	0	0	0	0	0	0	0	0	0	0	0	0	0	0	0	0	0	0	0	0	0	0	0	0	0	0
0	0	0	0	0	0	0	0	0	0	0	0	0	0	0	0	0	0	0	0	0	0	0	0	0	0	0	0	0	0	0	0	0	0	0	0	0	0	0	0	0	0	0	0	0	0	0	0	0	0
0	0	0	0	0	0	0	0	0	0	0	0	0	0	0	0	0	0	0	0	0	0	0	0	0	0	0	0	0	0	0	0	0	0	0	0	0	0	0	0	0	0	0	0	0	0	0	0	0	0
0	0	0	0	0	0	0	0	0	0	0	0	0	0	0	0	0	0	0	0	0	0	0	0	0	0	0	0	0	0	0	0	0	0	0	0	0	0	0	0	0	0	0	0	0	0	0	0	0	0
0	0	0	0	0	0	0	0	0	0	0	0	0	0	0	0	0	0	0	0	0	0	0	0	0	0	0	0	0	0	0	0	0	0	0	0	0	0	0	0	0	0	0	0	0	0	0	0	0	0
0	0	0	0	0	0	0	0	0	0	0	0	0	0	0	0	0	0	0	0	0	0	0	0	0	0	0	0	0	0	0	0	0	0	0	0	0	0	0	0	0	0	0	0	0	0	0	0	0	0
0	0	0	0	0	0	0	0	0	0	0	0	0	0	0	0	0	0	0	0	0	0	0	0	0	0	0	0	0	0	0	0	0	0	0	0	0	0	0	0	0	0	0	0	0	0	0	0	0	0
0	0	0	0	0	0	0	0	0	0	0	0	0	0	0	0	0	0	0	0	0	0	0	0	0	0	0	0	0	0	0	0	0	0	0	0	0	0	0	0	0	0	0	0	0	0	0	0	0	0
0	0	0	0	0	0	0	0	0	0	0	0	0	0	0	0	0	0	0	0	0	0	0	0	0	0	0	0	0	0	0	0	0	0	0	0	0	0	0	0	0	0	0	0	0	0	0	0	0	0
0	0	0	0	0	0	0	0	0	0	0	0	0	0	0	0	0	0	0	0	0	0	0	0	0	0	0	0	0	0	0	0	0	0	0	0	0	0	0	0	0	0	0	0	0	0	0	0	0	0
0	0	0	0	0	0	0	0	0	0	0	0	0	0	0	0	0	0	0	0	0	0	0	0	0	0	0	0	0	0	0	0	0	0	0	0	0	0	0	0	0	0	0	0	0	0	0	0	0	0
0	0	0	0	0	0	0	0	0	0	0	0	0	0	0	0	0	0	0	0	0	0	0	0	0	0	0	0	0	0	0	0	0	0	0	0	0	0	0	0	0	0	0	0	0	0	0	0	0	0
0	0	0	0	0	0	0	0	0	0	0	0	0	0	0	0	0	0	0	0	0	0	0	0	0	0	0	0	0	0	0	0	0	0	0	0	0	0	0	0	0	0	0	0	0	0	0	0	0	0
0	0	0	0	0	0	0	0	0	0	0	0	0	0	0	0	0	0	0	0	0	0	0	0	0	0	0	0	0	0	0	0	0	0	0	0	0	0	0	0	0	0	0	0	0	0	0	0	0	0
0	0	0	0	0	0	0	0	0	0	0	0	0	0	0	0	0	0	0	0	0	0	0	0	0	0	0	0	0	0	0	0	0	0	0	0	0	0	0	0	0	0	0	0	0	0	0	0	0	0
0	0	0	0	0	0	0	0	0	0	0	0	0	0	0	0	0	0	0	0	0	0	0	0	0	0	0	0	0	0	0	0	0	0	0	0	0	0	0	0	0	0	0	0	0	0	0	0	0	0
0	0	0	0	0	0	0	0	0	0	0	0	0	0	0	0	0	0	0	0	0	0	0	0	0	0	0	0	0	0	0	0	0	0	0	0	0	0	0	0	0	0	0	0	0	0	0	0	0	0
0	0	0	0	0	0	0	0	0	0	0	0	0	0	0	0	0	0	0	0	0	0	0	0	0	0	0	0	0	0	0	0	0	0	0	0	0	0	0	0	0	0	0	0	0	0	0	0	0	0
0	0	0	0	0	0	0	0	0	0	0	0	0	0	0	0	0	0	0	0	0	0	0	0	0	0	0	0	0	0	0	0	0	0	0	0	0	0	0	0	0	0	0	0	0	0	0	0	0	0
0	0	0	0	0	0	0	0	0	0	0	0	0	0	0	0	0	0	0	0	0	0	0	0	0	0	0	0	0	0	0	0	0	0	0	0	0	0	0	0	0	0	0	0	0	0	0	0	0	0
0	0	1	0	0	0	0	0	0	0	0	0	0	0	0	0	0	0	0	0	0	0	0	0	0	0	0	0	0	0	0	0	0	0	0	0	0	0	0	0	0	0	0	0	0	0	1	1	0	1
0	0	0	0	0	0	0	0	0	0	0	0	0	0	0	0	0	0	0	0	0	0	0	0	0	0	0	0	0	0	0	0	0	0	0	0	0	0	0	0	0	0	0	0	0	0	0	0	0	0
0	0	0	0	0	0	0	0	0	0	0	0	0	0	0	0	0	0	0	0	0	0	0	0	0	0	0	0	0	0	0	0	0	0	0	0	0	0	0	0	0	0	0	0	0	0	0	0	0	0
0	0	0	0	0	0	0	0	0	0	0	0	0	0	0	0	0	0	0	0	0	0	0	0	0	0	0	0	0	0	0	0	0	0	0	0	0	0	0	0	0	0	0	0	0	0	0	0	0	0
0	0	0	0	0	0	0	0	0	0	0	0	0	0	0	0	0	0	0	0	0	0	0	0	0	0	0	0	0	0	0	0	0	0	0	0	0	0	0	0	0	0	0	0	0	0	0	0	0	0
0	0	0	0	-1	0	0	0	0	0	0	0	0	0	0	0	0	0	0	0	0	0	0	0	0	0	0	0	0	0	0	0	0	0	0	0	0	-1	0	0	-1	0	-1	0	0	0	0	0	0	0
0	0	0	0	0	0	0	0	0	0	0	0	0	0	0	0	0	0	0	0	0	0	0	0	0	0	0	0	0	0	0	0	0	0	0	0	0	0	0	0	0	0	0	0	0	0	0	0	0	0
0	0	0	0	0	0	0	0	0	0	0	0	0	0	0	0	0	0	0	0	0	0	0	0	0	0	0	0	0	0	0	0	0	0	0	0	0	0	0	0	0	0	0	0	0	0	0	0	0	0
0	0	0	0	0	0	0	0	0	0	0	0	0	0	0	0	0	0	0	0	0	0	0	0	0	0	0	0	0	0	0	0	0	0	0	0	0	0	0	0	0	0	0	0	0	0	0	0	0	0
0	0	0	0	0	0	0	0	0	0	0	0	0	0	0	0	0	0	0	0	0	0	0	0	0	0	0	0	0	0	0	0	0	0	0	0	0	0	0	0	0	0	0	0	0	0	0	0	0	0
0	0	0	0	0	0	0	0	0	0	0	0	0	0	0	0	0	0	0	0	0	0	0	0	0	0	0	0	0	0	0	0	0	0	0	0	0	0	0	0	0	0	0	0	0	0	0	0	0	0
0	0	0	0	0	0	0	0	0	0	0	0	0	0	0	0	0	0	0	0	0	0	0	0	0	0	0	0	0	0	0	0	0	0	0	0	0	0	0	0	0	0	0	0	0	0	0	0	0	0
0	0	0	0	0	0	0	0	0	0	0	0	0	0	0	0	0	0	0	0	0	0	0	0	0	0	0	0	0	0	0	0	0	0	0	0	0	0	0	0	0	0	0	0	0	0	0	0	0	0
-1	0	-1	0	0	0	0	0	0	0	0	0	0	0	0	0	0	0	0	0	0	0	0	-1	-1	0	-1	-1	0	-1	-1	-1	-1	-1	-1	-1	-1	-1	-1	-1	-1	-1	-1	-1	-1	0	-1	-1	0	-1
0	0	0	0	0	0	0	0	0	0	0	0	0	0	0	0	0	0	0	0	0	0	0	0	0	0	0	0	0	0	0	0	0	0	0	0	0	0	0	0	0	0	0	0	0	0	0	0	0	0
0	0	0	0	0	0	0	0	0	0	0	0	0	0	0	0	0	0	0	0	0	0	0	0	0	0	0	0	0	0	0	0	0	0	0	0	0	0	0	0	0	0	0	0	0	0	0	0	0	0
0	0	0	0	0	0	0	0	0	0	0	0	0	0	0	0	0	0	0	0	0	0	0	0	0	0	0	0	0	0	0	0	0	0	0	0	0	0	0	0	0	0	0	0	0	0	0	0	0	0
0	0	0	0	0	0	0	0	0	0	0	0	0	0	0	0	0	0	0	0	0	0	0	0	0	0	0	0	0	0	0	0	0	0	0	0	0	0	0	0	0	0	0	0	0	0	0	0	0	0
0	0	0	0	0	0	0	0	0	0	0	0	0	0	0	0	0	0	0	0	0	0	0	0	0	0	0	0	0	0	0	0	0	0	0	0	0	0	0	0	0	0	0	0	0	0	0	0	0	0
0	0	0	0	0	0	0	0	0	0	0	0	0	0	0	0	0	0	0	0	0	0	0	0	0	0	0	0	0	0	0	0	0	0	0	0	0	0	0	0	0	0	0	0	0	0	0	0	0	0
0	0	0	0	0	0	0	0	0	0	0	0	0	0	0	0	0	0	0	0	0	0	0	0	0	0	0	0	0	0	0	0	0	0	0	0	0	0	0	0	0	0	0	0	0	0	0	0	0	0
0	0	-1	0	0	0	0	0	0	0	0	0	0	0	0	0	0	0	0	0	0	0	0	0	0	0	0	0	0	0	0	0	0	0	0	0	0	0	0	0	0	0	0	-1	0	0	-1	0	0	-1
0	0	0	0	0	0	0	0	0	0	0	0	0	0	0	0	0	0	0	0	0	0	0	0	0	0	0	0	0	0	0	0	0	0	0	0	0	0	0	0	0	0	0	0	0	0	0	0	0	0
0	0	0	0	0	0	0	0	0	0	0	0	0	0	0	0	0	0	0	0	0	0	0	0	0	0	0	0	0	0	0	0	0	0	0	0	0	0	0	0	0	0	0	0	0	0	0	0	0	0
0	0	0	0	0	0	0	0	0	0	0	0	0	0	0	0	0	0	0	0	0	0	0	0	0	0	0	0	0	0	0	0	0	0	0	0	0	0	0	0	0	0	0	0	0	0	0	0	0	0
0	0	0	0	0	0	0	0	0	0	0	0	0	0	0	0	0	0	0	0	0	0	0	0	0	0	0	0	0	0	0	0	0	0	0	0	0	0	0	0	0	0	0	0	0	0	0	0	0	0
0	0	0	0	0	0	0	0	0	0	0	0	0	0	0	0	0	0	0	0	0	0	0	0	0	0	0	0	0	0	0	0	0	0	0	0	0	0	0	0	0	0	0	0	0	0	0	0	0	0
0	0	0	0	0	0	0	0	0	0	0	0	0	0	0	0	0	0	0	0	0	0	0	0	0	0	0	0	0	0	0	0	0	0	0	0	0	0	0	0	0	0	0	0	0	0	0	0	0	0
0	0	0	0	0	0	0	0	0	0	0	0	0	0	0	0	0	0	0	0	0	0	0	0	0	0	0	0	0	0	0	0	0	0	0	0	0	0	0	0	0	0	0	0	0	0	0	0	0	0
0	0	0	0	0	0	0	0	0	0	0	0	0	0	0	0	0	0	0	0	0	0	0	0	0	0	0	0	0	0	0	0	0	0	0	0	0	0	0	0	0	0	0	0	0	0	0	0	0	0
0	0	0	0	0	0	0	0	0	0	0	0	0	0	0	0	0	0	0	0	0	0	0	0	0	0	0	0	0	0	0	0	0	0	0	0	0	0	0	0	0	0	0	0	0	0	0	0	0	0
0	0	0	0	0	0	0	0	0	0	0	0	0	0	0	0	0	0	0	0	0	0	0	0	0	0	0	0	0	0	0	0	0	0	0	0	0	0	0	0	0	0	0	0	0	0	0	0	0	0
0	0	0	0	0	0	0	0	0	0	0	0	0	0	0	0	0	0	0	0	0	0	0	0	0	0	0	0	0	0	0	0	0	0	0	0	0	0	0	0	0	0	0	0	0	0	0	0	0	0
0	0	0	0	0	0	0	0	0	0	0	0	0	0	0	0	0	0	0	0	0	0	0	0	0	0	0	0	0	0	0	0	0	0	0	0	0	0	1	0	0	0	0	0	0	0	0	0	0	1
0	0	1	0	0	0	0	0	0	0	0	0	0	0	0	0	0	0	0	0	0	0	0	0	0	1	0	0	0	0	0	0	0	0	0	0	0	0	0	0	0	0	0	1	0	0	0	1	0	0
0	0	0	0	0	0	0	0	0	0	0	0	0	0	0	0	0	0	0	0	0	0	0	0	0	0	0	0	0	0	0	0	0	0	0	0	0	0	0	0	0	0	0	0	0	0	0	0	0	0
0	0	0	0	0	0	0	0	0	0	0	0	0	0	0	0	0	0	0	0	0	0	0	0	0	0	0	0	0	0	0	0	0	0	0	0	0	0	0	0	0	0	0	0	0	0	0	0	0	0
0	0	0	0	0	0	0	0	0	0	0	0	0	0	0	0	0	0	0	0	0	0	0	0	0	0	0	0	0	0	0	0	0	0	0	0	0	0	0	0	0	0	0	0	0	0	0	0	0	0
0	0	0	0	0	0	0	0	0	0	0	0	0	0	0	0	0	0	0	0	0	0	0	0	0	0	0	0	0	0	0	0	0	0	0	0	0	0	0	0	0	0	0	0	0	0	0	0	0	0
0	0	0	0	0	0	0	0	0	0	0	0	0	0	0	0	0	0	0	0	0	0	0	0	0	0	0	0	0	0	0	0	0	0	0	0	0	0	0	0	0	0	0	0	0	1	0	0	0	0
0	0	0	0	0	0	0	0	0	0	0	0	0	0	0	0	0	0	0	0	0	0	0	0	0	0	0	0	0	0	0	0	0	0	0	0	0	0	0	0	0	0	0	0	0	0	0	0	0	0
0	0	0	0	0	0	0	0	0	0	0	0	0	0	0	0	0	0	0	0	0	0	0	0	0	0	0	0	0	0	0	0	0	0	0	0	0	0	0	0	0	0	0	0	0	0	0	0	0	0
0	0	0	0	0	1	0	0	0	0	0	0	0	0	0	0	0	0	0	0	0	0	0	0	0	0	0	0	0	0	0	0	0	0	0	0	0	0	0	0	0	0	0	0	0	1	0	0	0	0
0	0	0	0	0	0	0	0	0	0	0	0	0	0	0	0	0	0	0	0	0	0	0	0	0	0	0	0	0	0	0	0	0	0	0	0	0	0	0	0	0	0	0	0	0	0	0	0	0	0
0	0	1	0	0	0	0	0	0	0	0	0	0	0	0	0	0	0	0	0	0	0	0	0	0	0	0	0	0	0	0	0	0	0	0	0	0	0	0	0	0	0	0	0	0	0	0	0	0	0
0	0	0	0	0	0	0	0	0	0	0	0	0	0	0	0	0	0	0	0	0	0	0	0	0	0	0	0	0	0	0	0	0	0	0	0	0	0	0	0	0	0	0	0	0	0	0	0	0	0
0	0	0	0	0	0	0	0	0	0	0	0	0	0	0	0	0	0	0	0	0	0	0	0	0	0	0	0	0	0	0	0	0	0	0	0	0	0	0	0	0	0	0	0	0	0	0	0	0	0
0	0	0	0	0	0	0	0	0	0	0	0	0	0	0	0	0	0	0	0	0	0	0	0	0	0	0	0	0	0	0	0	0	0	0	0	0	0	0	0	0	0	0	0	0	0	0	0	0	0
0	0	0	0	0	0	0	0	0	0	0	0	0	0	0	0	0	0	1	0	0	0	0	1	0	0	0	0	0	0	0	0	0	0	0	0	0	0	0	0	0	0	0	0	0	0	0	0	0	0
0	0	0	0	0	0	0	0	0	0	0	0	0	0	0	0	0	0	0	0	0	0	0	0	0	0	0	0	0	0	0	0	0	0	0	0	0	0	0	0	0	0	0	0	0	0	0	0	0	0
0	0	0	0	0	0	0	0	0	0	0	0	0	0	0	0	0	0	0	0	0	0	0	0	0	0	0	0	0	0	0	0	0	0	0	0	0	0	0	0	0	0	0	0	0	0	0	0	0	0
0	0	0	0	0	0	0	0	0	0	0	0	0	0	0	0	0	0	0	0	0	0	0	0	0	0	0	1	0	0	0	0	0	0	1	0	1	0	0	0	0	0	1	0	0	0	0	0	0	0
0	0	0	0	0	0	0	0	0	0	0	0	0	0	0	0	0	0	0	0	0	0	0	0	0	0	0	0	0	0	0	0	0	0	0	0	0	0	0	0	0	0	0	0	0	0	0	0	0	0
0	0	0	0	0	0	0	0	0	0	0	0	0	0	0	0	0	0	0	0	0	0	0	0	0	0	0	0	0	0	0	0	0	0	0	0	0	0	0	0	0	0	0	0	0	0	0	0	0	0
0	0	0	0	0	0	0	0	0	0	0	0	0	0	0	0	0	0	0	0	0	0	0	0	0	0	0	0	0	0	0	0	0	0	0	0	0	0	0	0	0	0	0	0	0	0	0	0	0	0
0	0	0	0	0	0	0	0	0	0	0	0	0	0	0	0	0	0	0	0	0	0	0	0	0	0	0	0	0	0	0	0	0	0	0	0	0	0	0	0	0	0	0	0	0	0	0	0	0	0
0	0	0	0	0	0	0	0	0	0	0	0	0	0	0	0	0	0	0	0	0	0	0	0	0	0	0	0	0	0	0	0	0	0	0	0	0	0	0	0	0	0	0	0	0	0	0	0	0	0
0	0	0	0	0	0	0	0	0	0	0	0	0	0	0	0	0	0	0	0	0	0	0	0	0	0	0	0	0	0	0	0	0	0	0	0	0	0	0	0	0	0	0	0	0	0	0	0	0	0
0	0	0	0	0	0	0	0	0	0	0	0	0	0	0	0	0	0	0	0	0	0	0	0	0	0	0	0	0	0	0	0	0	0	0	0	0	0	0	0	0	0	0	0	0	0	0	0	0	0
0	0	0	0	0	0	0	0	0	0	0	0	0	0	0	0	0	0	0	0	0	0	0	0	0	0	0	0	0	0	0	0	0	0	0	0	0	0	0	0	0	0	0	0	0	0	0	0	0	0
0	0	0	0	0	0	0	0	0	0	0	0	0	0	0	0	0	0	0	0	0	0	0	0	0	0	0	0	0	0	0	0	0	0	0	0	0	0	0	0	0	0	0	0	0	0	0	0	0	0
0	0	0	0	0	0	0	0	0	0	0	0	0	0	0	0	0	0	0	0	0	0	0	0	0	0	0	0	0	0	0	0	0	0	0	0	0	0	0	0	0	0	0	0	0	0	0	0	0	0
0	0	0	0	0	0	0	0	0	0	0	0	0	0	0	0	0	0	0	0	0	0	0	0	0	0	0	0	0	0	0	0	0	0	0	0	0	0	0	0	0	0	0	0	0	0	0	0	0	0
0	0	0	0	0	0	0	0	0	0	0	0	0	0	0	0	0	0	0	0	0	0	0	0	0	0	0	0	0	0	0	0	0	0	0	0	0	0	0	0	0	0	0	0	0	0	0	0	0	0
0	0	0	0	0	0	0	0	0	0	0	0	0	0	0	0	0	0	0	0	0	0	0	0	0	0	0	0	0	0	0	0	0	0	0	0	0	0	0	0	0	0	0	0	0	0	0	0	0	0
0	0	0	0	0	0	0	0	0	0	0	0	0	0	0	0	0	0	0	0	0	0	0	0	0	0	0	0	0	0	0	0	0	0	0	0	0	0	0	0	0	0	0	0	0	0	0	0	0	0
0	0	0	0	0	0	0	0	0	0	0	0	0	0	0	0	0	0	0	0	0	0	0	0	0	0	0	0	0	0	0	0	0	0	0	0	0	0	0	0	0	0	0	0	0	0	0	0	0	0
0	0	0	0	0	0	0	0	0	0	0	0	0	0	0	0	0	0	0	0	0	0	0	0	0	0	0	0	0	0	0	0	0	0	0	0	0	0	0	0	0	0	0	0	0	0	0	0	0	0
0	0	0	0	0	0	0	0	0	0	0	0	0	0	0	0	0	0	0	0	0	0	0	0	0	0	0	0	0	0	0	0	0	0	0	0	0	0	0	0	0	0	0	0	0	0	0	0	0	0
0	0	0	0	0	0	0	0	0	0	0	0	0	0	0	0	0	0	0	0	0	0	0	0	0	0	0	0	0	0	0	0	0	0	0	0	0	0	0	0	0	0	0	0	0	0	0	0	0	0
0	0	0	0	0	0	0	0	0	0	0	0	0	0	0	0	0	0	0	0	0	0	0	0	0	0	0	0	0	0	0	0	0	0	0	0	0	0	0	0	0	0	0	0	0	0	0	0	0	0
0	0	0	0	0	0	0	0	0	0	0	0	0	0	0	0	0	0	0	0	0	0	0	0	0	0	0	0	0	0	0	0	0	0	0	0	0	0	0	0	0	0	0	0	0	0	0	0	0	0
0	0	0	0	0	0	0	0	0	0	0	0	0	0	0	0	0	0	0	0	0	0	0	0	0	0	0	0	0	0	0	0	0	0	0	0	0	0	0	0	0	0	0	0	0	0	0	0	0	0
0	0	0	0	0	0	0	0	0	0	0	0	0	0	0	0	0	0	0	0	0	0	0	0	0	0	0	0	0	0	0	0	0	0	0	0	0	0	0	0	0	0	0	0	0	0	0	0	0	0
0	0	0	0	0	0	0	0	0	0	0	0	0	0	0	0	0	0	0	0	0	0	0	0	0	0	0	0	0	0	0	0	0	0	0	0	0	0	0	0	0	0	0	0	0	0	0	0	0	0
0	0	0	0	0	0	0	0	0	0	0	0	0	0	0	0	0	0	0	0	0	0	0	0	0	0	0	0	0	0	0	0	0	0	0	0	0	0	0	0	0	0	0	0	0	0	0	0	0	0
0	0	0	0	0	0	0	0	0	0	0	0	0	0	0	0	0	0	0	0	0	0	0	0	0	0	0	0	0	0	0	0	0	0	0	0	0	0	0	0	0	0	0	0	0	0	0	0	0	0
0	0	0	0	0	0	0	0	0	0	0	0	0	0	0	0	0	0	0	0	0	0	0	0	0	0	0	0	0	0	0	0	0	0	0	0	0	0	0	0	0	0	0	0	0	0	0	0	0	0
0	0	0	0	0	0	0	0	0	0	0	0	0	0	0	0	0	0	0	0	0	0	0	0	0	0	0	0	0	0	0	0	0	0	0	0	0	0	0	0	0	0	0	0	0	0	0	0	0	0
0	0	0	0	0	0	0	0	0	0	0	0	0	0	0	0	0	0	0	0	0	0	0	0	0	0	0	0	0	0	0	0	0	0	0	0	0	0	0	0	0	0	0	0	0	0	0	0	0	0
0	0	0	0	0	0	0	0	0	0	0	0	0	0	0	0	0	0	0	0	0	0	0	0	0	0	0	0	0	0	0	0	0	0	0	0	0	0	0	0	0	0	0	0	0	0	0	0	0	0
0	0	0	0	0	0	0	0	0	0	0	0	0	0	0	0	0	0	0	0	0	0	0	0	0	0	0	0	0	0	0	0	0	0	0	0	0	0	0	0	0	0	0	0	0	0	0	0	0	0
0	0	0	0	0	0	0	0	0	0	0	0	0	0	0	0	0	0	0	0	0	0	0	0	0	0	0	0	0	0	0	0	0	0	0	0	0	0	0	0	0	0	0	0	0	0	0	0	0	0
0	0	0	0	0	0	0	0	0	0	0	0	0	0	0	0	0	0	0	0	0	0	0	0	0	0	0	0	0	0	0	0	0	0	0	0	0	0	0	0	0	0	0	0	0	0	0	0	0	0
0	0	0	0	0	0	0	0	0	0	0	0	0	0	0	0	0	0	0	0	0	0	0	0	0	0	0	0	0	0	0	0	0	0	0	0	0	0	0	0	0	0	0	0	0	0	0	0	0	0
0	0	0	0	0	0	0	0	0	0	0	0	0	0	0	0	0	0	0	0	0	0	0	0	0	0	0	0	0	0	0	0	0	0	0	0	0	0	0	0	0	0	0	0	0	0	0	0	0	0
0	0	0	0	0	0	0	0	0	0	0	0	0	0	0	0	0	0	0	0	0	0	0	0	0	0	0	0	0	0	0	0	0	0	0	0	0	0	0	0	0	0	0	0	0	0	0	0	0	0
0	0	0	0	0	0	0	0	0	0	0	0	0	0	0	0	0	0	0	0	0	0	0	0	0	0	0	0	0	0	0	0	0	0	0	0	0	0	0	0	0	0	0	0	0	0	0	0	0	0
0	0	0	0	0	0	0	0	0	0	0	0	0	0	0	0	0	0	0	0	0	0	0	0	0	0	0	0	0	0	0	0	0	0	0	0	0	0	0	0	0	0	0	0	0	0	0	0	0	0
0	0	0	0	0	0	0	0	0	0	0	0	0	0	0	0	0	0	0	0	0	0	0	0	0	0	0	0	0	0	0	0	0	0	0	0	0	0	0	0	0	0	0	0	0	0	0	0	0	0
0	0	0	0	0	0	0	0	0	0	0	0	0	0	0	0	0	0	0	0	0	0	0	-1	-1	0	-1	-1	0	-1	-1	0	-1	-1	-1	-1	-1	-1	-1	-1	-1	-1	0	-1	-1	0	-1	-1	0	-1
-1	0	-1	0	0	0	0	0	0	0	0	0	0	0	0	0	0	0	0	0	0	0	0	-1	-1	0	-1	-1	0	-1	-1	-1	-1	-1	-1	-1	-1	-1	-1	-1	-1	-1	-1	-1	-1	0	-1	-1	0	-1
0	0	0	0	0	0	0	0	0	0	0	0	0	0	0	0	0	0	0	0	0	0	0	0	0	0	0	0	0	0	0	0	0	0	0	0	0	0	0	0	0	0	0	0	0	0	0	0	0	0
0	0	0	0	0	0	0	0	0	0	0	0	0	0	0	0	0	0	0	0	0	0	0	0	0	0	0	0	0	0	0	0	0	0	0	0	0	0	0	0	0	0	0	0	0	0	0	0	0	0
0	0	0	0	0	0	0	0	0	0	0	0	0	0	0	0	0	0	0	0	0	0	0	0	0	0	0	0	0	0	0	0	0	0	0	0	0	0	0	0	0	0	0	0	0	0	0	0	0	0
0	0	0	0	0	0	0	0	0	0	0	0	0	0	0	0	0	0	0	0	0	0	0	0	0	0	0	0	0	0	0	0	0	0	0	0	0	0	0	0	0	0	0	0	0	0	0	0	0	0
0	0	0	0	0	0	0	0	0	0	0	0	0	0	0	0	0	0	0	0	0	0	0	0	0	0	0	0	0	0	0	0	0	0	0	0	0	0	0	0	0	0	0	0	0	0	0	0	0	0
0	0	0	0	0	0	0	0	0	0	0	0	0	0	0	0	0	0	0	0	0	0	0	0	0	0	0	0	0	0	0	0	0	0	0	0	0	0	0	0	0	0	0	0	0	0	0	0	0	0
0	0	0	0	0	0	0	0	0	0	0	0	0	0	0	0	0	0	0	0	0	0	0	0	0	0	0	0	0	0	0	0	0	0	0	0	0	0	0	0	0	0	0	0	0	0	0	0	0	0
0	0	0	0	0	0	0	0	0	0	0	0	0	0	0	0	0	0	0	0	0	0	0	0	0	0	0	0	0	0	0	0	0	0	0	0	0	0	0	0	0	0	0	0	0	0	0	0	0	0
0	0	0	0	0	0	0	0	0	0	0	0	0	0	0	0	0	0	0	0	0	0	0	0	0	0	0	0	0	0	0	0	0	0	0	0	0	0	0	0	0	0	0	0	0	0	0	0	0	0
0	0	0	0	0	0	0	0	0	0	0	0	0	0	0	0	0	0	0	0	0	0	0	0	0	0	0	0	0	0	0	0	0	0	0	0	0	0	0	0	0	0	0	0	0	0	0	0	0	0
0	0	0	0	0	0	0	0	0	0	0	0	0	0	0	0	0	0	0	0	0	0	0	0	0	0	0	0	0	0	0	0	0	0	0	0	0	0	0	0	0	0	0	0	0	0	0	0	0	0
0	0	0	0	0	0	0	0	0	0	0	0	0	0	0	0	0	0	0	0	0	0	0	0	0	0	0	0	0	0	0	0	0	0	0	0	0	0	0	0	0	0	0	0	0	0	0	0	0	0
0	0	0	0	0	0	0	0	0	0	0	0	0	0	0	0	0	0	0	0	0	0	0	0	0	0	0	0	0	0	0	0	0	0	0	0	0	0	0	0	0	0	0	0	0	0	0	0	0	0
-1	0	-1	0	0	0	0	0	0	0	0	0	0	0	0	0	0	0	0	0	0	0	0	-1	-1	0	-1	-1	0	-1	-1	-1	-1	-1	-1	-1	-1	-1	-1	-1	-1	-1	0	-1	-1	0	-1	-1	0	-1
0	0	0	0	0	0	0	0	0	0	0	0	0	0	0	0	0	0	0	0	0	0	0	0	0	0	0	0	0	0	0	0	0	0	0	0	0	0	0	0	0	0	0	0	0	0	0	0	0	0
0	0	0	0	0	0	0	0	0	0	0	0	0	0	0	0	0	0	0	0	0	0	0	0	0	0	0	0	0	0	0	0	0	0	0	0	0	0	0	0	0	0	0	0	0	0	0	0	0	0
0	0	0	0	0	0	0	0	0	0	0	0	0	0	0	0	0	0	0	0	0	0	0	0	0	0	0	0	0	0	0	0	0	0	0	0	0	0	0	0	0	0	0	0	0	0	0	0	0	0
0	0	0	0	0	0	0	0	0	0	0	0	0	0	0	0	0	0	0	0	0	0	0	0	0	0	0	0	0	0	0	0	0	0	0	0	0	0	0	0	0	0	0	0	0	0	0	0	0	0
0	0	0	0	0	0	0	0	0	0	0	0	0	0	0	0	0	0	0	0	0	0	0	0	0	0	0	0	0	0	0	0	0	0	0	0	0	0	0	0	0	0	0	0	0	0	0	0	0	0
0	0	0	0	0	0	0	0	0	0	0	0	0	0	0	0	0	0	0	0	0	0	0	0	0	0	0	0	0	0	0	0	0	0	0	0	0	0	0	0	0	0	0	0	0	0	0	0	0	0
0	0	0	0	0	0	0	0	0	0	0	0	0	0	0	0	0	0	0	0	0	0	0	0	0	0	0	0	0	0	0	0	0	0	0	0	0	0	0	0	0	0	0	0	0	0	0	0	0	0
0	0	0	0	0	0	0	0	0	0	0	0	0	0	0	0	0	0	0	0	0	0	0	0	0	0	0	0	0	0	0	0	0	0	0	0	0	0	0	0	0	0	0	0	0	0	0	0	0	0
0	0	0	0	0	0	0	0	0	0	0	0	0	0	0	0	0	0	0	0	0	0	0	0	0	0	0	0	0	0	0	0	0	0	0	0	0	0	0	0	0	0	0	0	0	0	0	0	0	0
0	0	0	0	0	0	0	0	0	0	0	0	0	0	0	0	0	0	0	0	0	0	0	0	0	0	0	0	0	0	0	0	0	0	0	0	0	0	0	0	0	0	0	0	0	0	0	0	0	0
-1	0	-1	0	0	0	0	0	0	0	0	0	0	0	0	0	0	0	0	0	0	0	0	-1	-1	0	-1	-1	0	-1	-1	-1	-1	-1	-1	-1	-1	-1	-1	-1	-1	-1	0	-1	-1	0	-1	-1	0	-1
0	0	0	0	0	0	0	0	0	0	0	0	0	0	0	0	0	0	0	0	0	0	0	0	0	0	0	0	0	0	0	0	0	0	0	0	0	0	0	0	0	0	0	0	0	0	0	0	0	0
0	0	0	0	0	0	0	0	0	0	0	0	0	0	0	0	0	0	0	0	0	0	0	0	0	0	0	0	0	0	0	0	0	0	0	0	0	0	0	0	0	0	0	0	0	0	0	0	0	0
0	0	-1	0	0	0	0	0	0	0	0	0	0	0	0	0	0	0	0	0	0	0	0	0	0	0	0	0	0	0	0	0	0	0	0	0	0	0	0	0	0	0	0	-1	-1	0	-1	0	0	-1
0	0	0	0	0	0	0	0	0	0	0	0	0	0	0	0	0	0	0	0	0	0	0	0	0	0	0	0	0	0	0	0	0	0	0	0	0	0	0	0	0	0	0	0	0	0	0	0	0	0
0	0	0	0	0	0	0	0	0	0	0	0	0	0	0	0	0	0	0	0	0	0	0	0	0	0	0	0	0	0	0	0	0	0	0	0	0	0	0	0	0	0	0	0	0	0	0	0	0	0
0	0	0	0	0	0	0	0	0	0	0	0	0	0	0	0	0	0	0	0	0	0	0	0	0	0	0	0	0	0	0	0	0	0	0	0	0	0	0	0	0	0	0	0	0	0	0	0	0	0
0	0	0	0	0	0	0	0	0	0	0	0	0	0	0	0	0	0	0	0	0	0	0	0	0	0	0	0	0	0	0	0	0	0	0	0	0	0	0	0	0	0	0	0	0	0	0	0	0	0
0	0	0	0	0	0	0	0	0	0	0	0	0	0	0	0	0	0	0	0	0	0	0	0	0	0	0	0	0	0	0	0	0	0	0	0	0	0	0	0	0	0	0	0	0	0	0	0	0	0
0	0	0	0	0	0	0	0	0	0	0	0	0	0	0	0	0	0	0	0	0	0	0	0	0	0	0	0	0	0	0	0	0	0	0	0	0	0	0	0	0	0	0	0	0	0	0	0	0	0
0	0	0	0	0	0	0	0	0	0	0	0	0	0	0	0	0	0	0	0	0	0	0	0	0	0	0	0	0	0	0	0	0	0	0	0	0	0	0	0	0	0	0	0	0	0	0	0	0	0
0	0	0	0	0	0	0	0	0	0	0	0	0	0	0	0	0	0	0	0	0	0	0	0	0	0	0	0	0	0	0	0	0	0	0	0	0	0	0	0	0	0	0	0	0	0	0	0	0	0
0	0	0	0	0	0	0	0	0	0	0	0	0	0	0	0	0	0	0	0	0	0	0	0	0	0	0	0	0	0	0	0	0	0	0	0	0	0	0	0	0	0	0	0	0	0	0	0	0	0
0	0	0	0	0	0	0	0	0	0	0	0	0	0	0	0	0	0	0	0	0	0	0	0	0	0	0	0	0	0	0	0	0	0	0	0	0	0	0	0	0	0	0	0	0	0	0	0	0	0
0	0	0	0	0	0	0	0	0	0	0	0	0	0	0	0	0	0	0	0	0	0	0	0	0	0	0	0	0	0	0	0	0	0	0	0	0	0	0	0	0	0	0	0	0	0	0	0	0	0
0	0	0	0	0	0	0	0	0	0	0	0	0	0	0	0	0	0	0	0	0	0	0	0	0	0	0	0	0	0	0	0	0	0	0	0	0	0	0	0	0	0	0	0	0	0	0	0	0	0
0	0	0	0	0	0	0	0	0	0	0	0	0	0	0	0	0	0	0	0	0	0	0	0	0	0	0	0	0	0	0	0	0	0	0	0	0	0	0	0	0	0	0	0	0	0	0	0	0	0
0	0	0	0	0	0	0	0	0	0	0	0	0	0	0	0	0	0	0	0	0	0	0	0	0	0	0	0	0	0	0	0	0	0	0	0	0	0	0	0	0	0	0	0	0	0	0	0	0	0
0	0	0	0	0	0	0	0	0	0	0	0	0	0	0	0	0	0	0	0	0	0	0	0	0	0	0	0	0	0	0	0	0	0	0	0	0	0	0	0	0	0	0	0	0	0	0	0	0	0
0	0	0	0	0	0	0	0	0	0	0	0	0	0	0	0	0	0	0	0	0	0	0	0	0	0	0	0	0	0	0	0	0	0	0	0	0	0	0	0	0	0	0	0	0	0	0	0	0	0
0	0	0	0	0	0	0	0	0	0	0	0	0	0	0	0	0	0	0	0	0	0	0	0	0	0	0	0	0	0	0	0	0	0	0	0	0	0	0	0	0	0	0	0	0	0	0	0	0	0
0	0	0	0	0	0	0	0	0	0	0	0	0	0	0	0	0	0	0	0	0	0	0	0	0	0	0	0	0	0	0	0	0	0	0	0	0	0	0	0	0	0	0	0	0	1	0	0	0	0
0	0	0	0	0	0	0	0	0	0	0	0	0	0	0	0	0	0	0	0	0	0	0	0	0	0	0	0	0	0	0	0	0	0	0	0	0	0	0	0	0	0	0	0	0	0	0	0	0	0
0	0	0	0	0	0	0	0	0	0	0	0	0	0	0	0	0	0	0	0	0	0	0	0	0	0	0	0	0	0	0	0	0	0	0	0	0	0	0	0	0	0	0	0	0	0	0	0	0	0
0	0	0	0	0	0	0	0	0	0	0	0	0	0	0	0	0	0	0	0	0	0	0	0	0	0	0	0	0	0	0	0	0	0	0	0	0	0	0	0	0	0	0	0	0	0	0	0	0	0
0	0	0	0	0	0	0	0	0	0	0	0	0	0	0	0	0	0	0	0	0	0	0	0	0	0	0	0	0	0	0	0	0	0	0	0	0	0	0	0	0	0	0	0	0	0	0	0	0	0
0	0	0	0	0	0	0	0	0	0	0	0	0	0	0	0	0	0	0	0	0	0	0	0	0	0	0	0	0	0	0	0	0	0	0	0	0	0	0	0	0	0	0	0	0	0	0	0	0	0
0	0	0	0	0	0	0	0	0	0	0	0	0	0	0	0	0	0	0	0	0	0	0	0	0	0	0	0	0	0	0	0	0	0	0	0	0	0	0	0	0	0	0	0	0	0	0	0	0	0
0	0	0	0	0	0	0	0	0	0	0	0	0	0	0	0	0	0	0	0	0	0	0	0	0	0	0	0	0	0	0	0	0	0	0	0	0	0	0	0	0	0	0	0	0	0	0	0	0	0
0	0	0	0	0	0	0	0	0	0	0	0	0	0	0	0	0	0	0	0	0	0	0	0	0	0	0	0	0	0	0	0	0	0	0	0	0	0	0	0	0	0	0	0	0	0	0	0	0	0
0	0	0	0	0	0	0	0	0	0	0	0	0	0	0	0	0	0	0	0	0	0	0	0	0	0	0	0	0	0	0	0	0	0	0	0	0	0	0	0	0	0	0	0	0	0	0	0	0	0
0	0	0	0	0	0	0	0	0	0	0	0	0	0	0	0	0	0	0	0	0	0	0	0	0	0	0	0	0	0	0	0	0	0	0	0	0	0	0	0	0	0	0	0	0	0	0	0	0	0
0	0	0	0	0	0	0	0	0	0	0	0	0	0	0	0	0	0	0	0	0	0	0	0	0	0	0	0	0	0	0	0	0	0	0	0	0	0	0	0	0	0	0	0	0	0	0	0	0	0
0	0	0	0	0	0	0	0	0	0	0	0	0	0	0	0	0	0	0	0	0	0	0	0	0	0	0	0	0	0	0	0	0	0	0	0	0	0	0	0	0	0	0	0	0	0	0	0	0	0
0	0	0	0	0	0	0	0	0	0	0	0	0	0	0	0	0	0	0	0	0	0	0	0	0	0	0	0	0	0	0	0	0	0	0	0	0	0	0	0	0	0	0	0	0	0	0	0	0	0
0	0	0	0	0	0	0	0	0	0	0	0	0	0	0	0	0	0	0	0	0	0	0	0	0	0	0	0	0	0	0	0	0	0	0	0	0	0	0	0	0	0	0	0	0	0	0	0	0	0
0	0	0	0	0	0	0	0	0	0	0	0	0	0	0	0	0	0	0	0	0	0	0	0	0	0	0	0	0	0	0	0	0	0	0	0	0	0	1	0	0	0	0	0	0	0	0	0	0	0
0	0	0	0	0	0	0	0	0	0	0	0	0	0	0	0	0	0	0	0	0	0	0	0	0	0	0	0	0	0	0	0	0	0	0	0	0	0	0	0	0	0	0	0	0	0	0	0	0	0
0	0	0	0	0	0	0	0	0	0	0	0	0	0	0	0	0	0	0	0	0	0	0	0	0	0	0	0	0	0	0	0	0	0	0	0	0	0	0	0	0	0	0	0	0	0	0	0	0	0
0	0	0	0	0	0	0	0	0	0	0	0	0	0	0	0	0	0	0	0	0	0	0	0	0	0	0	0	0	0	0	0	0	0	0	0	0	0	0	0	0	0	0	0	0	0	0	0	0	0
0	0	0	0	0	0	0	0	0	0	0	0	0	0	0	0	0	0	0	0	0	0	0	0	0	0	0	0	0	0	0	0	0	0	0	0	0	0	0	0	0	0	0	0	0	0	0	0	0	0
0	0	0	0	0	0	0	0	0	0	0	0	0	0	0	0	0	0	0	0	0	0	0	0	0	0	0	0	0	0	0	0	0	0	0	0	0	0	0	0	0	0	0	0	0	0	0	0	0	0
0	0	0	0	0	0	0	0	0	0	0	0	0	0	0	0	0	0	0	0	0	0	0	0	0	0	0	0	0	0	0	0	0	0	0	0	0	0	0	0	0	0	0	0	0	0	0	0	0	0
0	0	0	0	0	0	0	0	0	0	0	0	0	0	0	0	0	0	0	0	0	0	0	0	0	0	0	0	0	0	0	0	0	0	0	0	0	0	0	0	0	0	0	0	0	0	0	0	0	0
0	0	-1	0	0	1	0	0	0	0	0	0	0	0	0	0	0	0	0	0	0	0	0	0	0	0	0	0	0	0	0	0	0	0	0	0	0	0	0	0	0	0	0	0	-1	0	-1	0	0	0
0	0	0	0	0	0	0	0	0	0	0	0	0	0	0	0	0	0	0	0	0	0	0	0	0	0	0	0	0	0	0	0	0	0	0	0	0	0	0	0	0	0	0	0	0	0	0	0	0	0
0	0	-1	0	0	0	0	0	0	0	0	0	0	0	0	0	0	0	0	0	0	0	0	0	0	0	0	0	0	0	0	0	0	0	0	0	0	0	0	0	0	0	0	-1	0	0	0	0	0	0
0	0	0	0	0	0	0	0	0	0	0	0	0	0	0	0	0	0	0	0	0	0	0	0	0	0	0	0	0	0	0	0	0	0	0	0	0	0	0	0	0	0	0	0	0	0	0	0	0	0
0	0	0	0	0	0	0	0	0	0	0	0	0	0	0	0	0	0	0	0	0	0	0	0	0	0	0	0	0	0	0	0	0	0	0	0	0	0	0	0	0	0	0	0	0	0	0	0	0	0
0	0	0	0	0	0	0	0	0	0	0	0	0	0	0	0	0	0	0	0	0	0	0	0	0	0	0	0	0	0	0	0	0	0	0	0	0	0	0	0	0	0	0	0	0	0	0	0	0	0
0	0	0	0	0	0	0	0	0	0	0	0	0	0	0	0	0	0	0	0	0	0	0	0	0	0	0	0	0	0	0	0	0	0	0	0	0	0	0	0	0	0	0	0	0	0	0	0	0	0
0	0	0	0	0	0	0	0	0	0	0	0	0	0	0	0	0	0	0	0	0	0	0	0	0	0	0	0	0	0	0	0	0	0	0	0	0	0	0	0	0	0	0	0	0	0	0	0	0	0
0	0	0	0	0	0	0	0	0	0	0	0	0	0	0	0	0	0	0	0	0	0	0	0	0	0	0	0	0	0	0	0	0	0	0	0	0	0	0	0	0	0	0	0	0	0	0	0	0	0
0	0	0	0	0	0	0	0	0	0	0	0	0	0	0	0	0	0	0	0	0	0	0	0	0	0	0	0	0	0	0	0	0	0	0	0	0	0	0	0	0	0	0	0	0	0	0	0	0	0
0	0	0	0	0	0	0	0	0	0	0	0	0	0	0	0	0	0	0	0	0	0	0	0	0	0	0	0	0	0	0	0	0	0	0	0	0	0	0	0	0	0	0	0	0	0	0	0	0	0
0	0	0	0	0	0	0	0	0	0	0	0	0	0	0	0	0	0	0	0	0	0	0	0	0	0	0	0	0	0	0	0	0	0	0	0	0	0	0	0	0	0	0	0	0	0	0	0	0	0
0	0	0	0	0	0	0	0	0	0	0	0	0	0	0	0	0	0	0	0	0	0	0	0	0	0	0	0	0	0	0	0	0	0	0	0	0	0	0	0	0	0	0	0	0	0	0	0	0	0
0	0	0	0	0	0	0	0	0	0	0	0	0	0	0	0	0	0	0	0	0	0	0	0	0	0	0	0	0	0	0	0	0	0	0	0	0	0	0	0	0	0	0	0	0	0	0	0	0	0
0	0	0	0	0	0	0	0	0	0	0	0	0	0	0	0	0	0	0	0	0	0	0	0	0	0	0	0	0	0	0	0	0	0	0	0	0	0	0	0	0	0	0	0	0	0	0	0	0	0
-1	0	-1	0	0	0	0	0	0	0	0	0	0	0	0	0	0	0	0	0	0	0	0	-1	-1	0	-1	-1	0	-1	-1	-1	-1	-1	-1	-1	-1	-1	-1	-1	-1	-1	-1	-1	-1	0	-1	-1	0	-1
-1	0	-1	0	0	0	0	0	0	0	0	0	0	0	0	0	0	0	0	0	0	0	0	-1	-1	0	-1	-1	0	-1	-1	-1	-1	-1	-1	-1	-1	-1	-1	-1	-1	-1	-1	-1	-1	0	-1	-1	0	-1
0	0	0	0	0	0	0	0	0	0	0	0	0	0	0	0	0	0	0	0	0	0	0	0	0	0	0	0	0	0	0	0	0	0	0	0	0	0	0	0	0	0	0	0	0	0	0	0	0	0
0	0	0	0	0	0	0	0	0	0	0	0	0	0	0	0	0	0	0	0	0	0	0	0	0	0	0	0	0	0	0	0	0	0	0	0	0	0	0	0	0	0	0	0	0	0	0	0	0	0
0	0	0	0	0	0	0	0	0	0	0	0	0	0	0	0	0	0	0	0	0	0	0	0	0	0	0	0	0	0	0	0	0	0	0	0	0	0	0	0	0	0	0	0	0	0	0	0	0	0
0	0	0	0	0	0	0	0	0	0	0	0	0	0	0	0	0	0	0	0	0	0	0	0	0	0	0	0	0	0	0	0	0	0	0	0	0	0	0	0	0	0	0	0	0	0	0	0	0	0
0	0	0	0	0	0	0	0	0	0	0	0	0	0	0	0	0	0	0	0	0	0	0	0	0	0	0	0	0	0	0	0	0	0	0	0	0	0	0	0	0	0	0	0	0	0	0	0	0	0
0	0	0	0	0	0	0	0	0	0	0	0	0	0	0	0	0	0	0	0	0	0	0	0	0	0	0	0	0	0	0	0	0	0	0	0	0	0	0	0	0	0	0	0	0	0	0	0	0	0
0	0	0	0	0	0	0	0	0	0	0	0	0	0	0	0	0	0	0	0	0	0	0	0	0	0	0	0	0	0	0	0	0	0	0	0	0	0	0	0	0	0	0	0	0	0	0	0	0	0
0	0	0	0	0	0	0	0	0	0	0	0	0	0	0	0	0	0	0	0	0	0	0	0	0	0	0	0	0	0	0	0	0	0	0	0	0	0	0	0	0	0	0	0	0	0	0	0	0	0
0	0	0	0	0	0	0	0	0	0	0	0	0	0	0	0	0	0	0	0	0	0	0	0	0	0	0	0	0	0	0	0	0	0	0	0	0	0	0	0	0	0	0	0	0	0	0	0	0	0
0	0	0	0	0	0	0	0	0	0	0	0	0	0	0	0	0	0	0	0	0	0	0	0	0	0	0	0	0	0	0	0	0	0	0	0	0	0	0	0	0	0	0	0	0	0	0	0	0	0
0	0	0	0	0	0	0	0	0	0	0	0	0	0	0	0	0	0	0	0	0	0	0	0	0	0	0	0	0	0	0	0	0	0	0	0	0	0	0	0	0	0	0	0	0	0	0	0	0	0
0	0	-1	0	0	0	0	0	0	0	0	0	0	0	0	0	0	0	0	0	0	0	0	0	0	0	0	0	0	0	0	0	0	0	0	0	0	0	0	0	0	0	0	0	0	0	0	0	0	0
0	0	0	0	0	0	0	0	0	0	0	0	0	0	0	0	0	0	0	0	0	0	0	0	0	0	0	0	0	0	0	0	0	0	0	0	0	0	0	0	0	0	0	0	0	0	0	0	0	0
0	0	0	0	0	0	0	0	0	0	0	0	0	0	0	0	0	0	0	0	0	0	0	0	0	0	0	0	0	0	0	0	0	0	0	0	0	0	0	0	0	0	0	0	0	0	0	0	0	0
0	0	0	0	0	0	0	0	0	0	0	0	0	0	0	0	0	0	0	0	0	0	0	0	0	0	0	0	0	0	0	0	0	0	0	0	0	0	0	0	0	0	0	0	0	0	0	0	0	0
0	0	0	0	0	0	0	0	0	0	0	0	0	0	0	0	0	0	0	0	0	0	0	0	0	0	0	0	0	0	0	0	0	0	0	0	0	0	0	0	0	0	0	0	0	0	0	0	0	0
0	0	0	0	0	0	0	0	0	0	0	0	0	0	0	0	0	0	0	0	0	0	0	0	0	0	0	0	0	0	0	0	0	0	0	0	0	0	0	0	0	0	0	0	0	0	0	0	0	0
0	0	0	0	0	0	0	0	0	0	0	0	0	0	0	0	0	0	0	0	0	0	0	0	0	0	0	0	0	0	0	0	0	0	0	0	0	0	0	0	0	0	0	0	0	0	0	0	0	0
0	0	0	0	0	0	0	0	0	0	0	0	0	0	0	0	0	0	0	0	0	0	0	0	0	0	0	0	0	0	0	0	0	0	0	0	0	0	0	0	0	0	0	0	0	0	0	0	0	0
0	0	0	0	0	0	0	0	0	0	0	0	0	0	0	0	0	0	0	0	0	0	0	0	0	0	0	0	0	0	0	0	0	0	0	0	0	0	0	0	0	0	0	0	0	0	0	0	0	0
0	0	0	0	0	0	0	0	0	0	0	0	0	0	0	0	0	0	0	0	0	0	0	0	0	0	0	0	0	0	0	0	0	0	0	0	0	0	0	0	0	0	0	0	0	0	0	0	0	0
0	0	0	0	0	0	0	0	0	0	0	0	0	0	0	0	0	0	0	0	0	0	0	0	0	0	0	0	0	0	0	0	0	0	0	0	0	0	0	0	0	0	0	0	0	0	0	0	0	0
0	0	0	0	0	0	0	0	0	0	0	0	0	0	0	0	0	0	0	0	0	0	0	0	0	0	0	0	0	0	0	0	0	0	0	0	0	0	0	0	0	0	0	0	0	0	0	0	0	0
0	0	0	0	0	0	0	0	0	0	0	0	0	0	0	0	0	0	0	0	0	0	0	0	0	0	0	0	0	0	0	0	0	0	0	0	0	0	0	0	0	0	0	0	0	0	0	0	0	0
0	0	0	0	0	0	0	0	0	0	0	0	0	0	0	0	0	0	0	0	0	0	0	0	0	0	0	0	0	0	0	0	0	0	0	0	0	0	0	0	0	0	0	0	0	0	0	0	0	0
0	0	0	0	0	0	0	0	0	0	0	0	0	0	0	0	0	0	0	0	0	0	0	0	0	0	0	0	0	0	0	0	0	0	0	0	0	0	0	0	0	0	0	0	0	0	0	0	0	0
0	0	0	0	0	0	0	0	0	0	0	0	0	0	0	0	0	0	0	0	0	0	0	0	0	0	0	0	0	0	0	0	0	0	0	0	0	0	0	0	0	0	0	0	0	0	0	0	0	0
0	0	0	0	0	0	0	0	0	0	0	0	0	0	0	0	0	0	0	0	0	0	0	0	0	0	0	0	0	0	0	0	0	0	0	0	0	0	0	0	0	0	0	0	0	0	0	0	0	0
0	0	0	0	0	0	0	0	0	0	0	0	0	0	0	0	0	0	0	0	0	0	0	0	0	0	0	0	0	0	0	0	0	0	0	0	0	0	0	0	0	0	0	0	0	0	0	0	0	0
0	0	0	0	0	0	0	0	0	0	0	0	0	0	0	0	0	0	0	0	0	0	0	0	0	0	0	0	0	0	0	0	0	0	0	0	0	0	0	0	0	0	0	0	0	0	0	0	0	0
0	0	0	0	0	0	0	0	0	0	0	0	0	0	0	0	0	0	0	0	0	0	0	0	0	0	0	0	0	0	0	0	0	0	0	0	0	0	0	0	0	0	0	0	0	0	0	0	0	0
0	0	0	0	0	0	0	0	0	0	0	0	0	0	0	0	0	0	0	0	0	0	0	0	0	0	0	0	0	0	0	0	0	0	0	0	0	0	0	0	0	0	0	0	0	0	0	0	0	0
0	0	0	0	0	0	0	0	0	0	0	0	0	0	0	0	0	0	0	0	0	0	0	0	0	0	0	0	0	0	0	0	0	0	0	0	0	0	0	0	0	0	0	0	0	0	0	0	0	0
0	-1	-1	0	0	-1	0	0	0	0	0	0	0	0	0	0	0	0	0	-1	0	0	0	0	0	-1	0	0	0	0	0	-1	0	0	-1	0	0	0	0	-1	0	0	0	-1	-1	-1	-1	-1	-1	-1
0	0	0	0	0	0	0	0	0	0	0	0	0	0	0	0	0	0	0	0	0	0	0	0	0	0	0	0	0	0	0	0	0	0	0	0	0	0	0	0	0	0	0	0	0	0	0	0	0	0
0	0	0	0	0	0	0	0	0	0	0	0	0	0	0	0	0	0	0	0	0	0	0	0	0	0	0	0	0	0	0	0	0	0	0	0	0	0	0	0	0	0	0	0	0	0	0	0	0	0
0	0	0	0	0	0	0	0	0	0	0	0	0	0	0	0	0	0	0	0	0	0	0	0	0	0	0	0	0	0	0	0	0	0	0	0	0	0	0	0	0	0	0	0	0	0	0	0	0	0
0	0	0	0	0	0	0	0	0	0	0	0	0	0	0	0	0	0	0	0	0	0	0	0	0	0	0	0	0	0	0	0	0	0	0	0	0	0	0	0	0	0	0	0	0	0	0	0	0	0
0	0	0	0	0	0	0	0	0	0	0	0	0	0	0	0	0	0	0	0	0	0	0	0	0	0	0	0	0	0	0	0	0	0	0	0	0	0	0	0	0	0	0	0	0	0	0	0	0	0
0	0	0	0	0	0	0	0	0	0	0	0	0	0	0	0	0	0	0	0	0	0	0	0	0	0	0	0	0	0	0	0	0	0	0	0	0	0	0	0	0	0	0	0	0	0	0	0	0	0
0	0	0	0	0	0	0	0	0	0	0	0	0	0	0	0	0	0	0	0	0	0	0	0	0	0	0	0	0	0	0	0	0	0	0	0	0	0	0	0	0	0	0	0	0	0	0	0	0	0
0	0	0	0	0	0	0	0	0	0	0	0	0	0	0	0	0	0	0	0	0	0	0	0	0	0	0	0	0	0	0	0	0	0	0	0	0	0	0	0	0	0	0	0	0	0	0	0	0	0
0	0	0	0	0	0	0	0	0	1	0	0	0	0	0	0	0	0	0	0	0	0	0	0	0	0	0	0	0	0	0	0	0	0	0	0	0	0	0	0	0	0	0	0	0	0	0	0	0	0
0	0	0	0	0	0	0	0	0	0	0	0	0	0	0	0	0	0	0	0	0	0	0	0	0	0	0	0	0	0	0	0	0	0	0	0	0	0	0	0	0	0	0	0	0	0	0	0	0	0
0	0	0	0	0	0	0	0	0	0	0	0	0	0	0	0	0	0	0	0	0	0	0	0	0	0	0	0	0	0	0	0	0	0	0	0	0	0	0	0	0	0	0	0	0	0	0	0	0	0
0	0	0	0	0	0	0	0	0	0	0	0	0	0	0	0	0	0	0	0	0	0	0	0	0	0	0	0	0	0	0	0	0	0	0	0	0	0	0	0	0	0	0	0	0	0	0	0	0	0
0	0	0	0	0	0	0	0	0	0	0	0	0	0	0	0	0	0	0	0	0	0	0	0	0	0	0	0	0	0	0	0	0	0	0	0	0	0	0	0	0	0	0	0	0	0	0	0	0	0
0	0	0	0	0	0	0	0	0	0	0	0	0	0	0	0	0	0	0	0	0	0	0	0	0	0	0	0	0	0	0	0	0	0	0	0	0	0	0	0	0	0	0	0	0	0	0	0	0	0
0	0	0	0	0	0	0	0	0	0	0	0	0	0	0	0	0	0	0	0	0	0	0	0	0	0	0	0	0	0	0	0	0	0	0	0	0	0	0	0	0	0	0	0	0	0	0	0	0	0
0	0	0	0	0	0	0	0	0	0	0	0	0	0	0	0	0	0	0	0	0	0	0	0	0	0	0	0	0	0	0	0	0	0	0	0	0	0	0	0	0	0	0	0	0	0	0	0	0	0
0	0	0	0	0	0	0	0	0	0	0	0	0	0	0	0	0	0	0	0	0	0	0	0	0	0	0	0	0	0	0	0	0	0	0	0	0	0	0	0	0	0	0	0	0	0	0	0	0	0
0	0	0	0	0	0	0	0	0	0	0	0	0	0	0	0	0	0	0	0	0	0	0	0	0	0	0	0	0	0	0	0	0	0	0	0	0	0	0	0	0	0	0	0	0	0	0	0	0	0
0	0	0	0	0	0	0	0	0	0	0	0	0	0	0	0	0	0	0	0	0	0	0	0	0	0	0	0	0	0	0	0	0	0	0	0	0	0	0	0	0	0	0	0	0	0	1	0	0	0
0	0	0	0	0	1	0	0	0	0	0	0	0	0	0	0	0	0	0	0	0	0	0	0	0	0	0	0	0	0	0	0	0	0	0	0	0	0	0	0	0	0	0	0	0	1	0	0	0	0
0	0	0	0	0	0	0	0	0	0	0	0	0	0	0	0	0	0	0	0	0	0	0	0	0	0	0	0	0	0	0	0	0	0	0	0	0	0	0	0	0	0	0	0	0	0	0	0	0	0
0	0	0	0	0	0	0	0	0	0	0	0	0	0	0	0	0	0	0	0	0	0	0	0	0	0	0	0	0	0	0	0	0	0	0	0	0	0	0	0	0	0	0	0	0	0	0	0	0	0
0	0	0	0	0	0	0	0	0	0	0	0	0	0	0	0	0	0	0	0	0	0	0	0	0	0	0	0	0	0	0	0	0	0	0	0	0	0	0	0	0	0	0	0	0	0	0	0	0	0
0	0	0	0	0	0	0	0	0	0	0	0	0	0	0	0	0	0	0	0	0	0	0	0	0	0	0	0	0	0	0	0	0	0	0	0	0	0	0	0	0	0	0	0	0	0	0	0	0	0
0	0	0	0	0	0	0	0	0	0	0	0	0	0	0	0	0	0	0	0	0	0	0	0	0	0	0	0	0	0	1	1	0	0	0	0	0	0	0	0	0	0	0	0	0	0	0	0	0	0
0	0	0	0	0	0	0	0	0	0	0	0	0	0	0	0	0	0	0	0	0	0	0	0	0	0	0	0	0	0	0	0	0	0	0	0	0	0	0	0	0	0	0	0	0	0	0	0	0	0
0	0	0	0	0	0	0	0	0	0	0	0	0	0	0	0	0	0	0	0	0	0	0	0	0	0	0	0	0	0	0	0	0	0	0	0	0	0	0	0	0	0	0	0	0	0	0	0	0	0
0	0	0	0	0	0	0	0	0	0	0	0	0	0	0	0	0	0	0	0	0	0	0	0	0	0	0	0	0	0	0	0	0	0	0	0	0	0	0	0	0	0	0	0	0	0	0	0	0	0
0	0	0	0	0	0	0	0	0	0	0	0	0	0	0	0	0	0	0	0	0	0	0	0	0	0	0	0	0	0	0	0	0	0	0	0	0	0	0	0	0	0	0	0	0	0	0	0	0	0
0	0	0	0	0	0	0	0	0	0	0	0	0	0	0	0	0	0	0	0	0	0	0	0	0	0	0	0	0	0	0	0	0	0	0	0	0	0	0	0	0	0	0	0	0	0	0	0	0	0
0	0	0	0	0	0	0	0	0	0	0	0	0	0	0	0	0	0	0	0	0	0	0	0	0	0	0	0	0	0	0	0	0	0	0	0	0	0	0	0	0	0	0	0	0	0	0	0	0	0
0	0	0	0	0	0	0	0	0	0	0	0	0	0	0	0	0	0	0	0	0	0	0	0	0	0	0	0	0	1	0	0	0	0	0	0	0	0	0	0	0	0	0	0	0	0	0	0	0	0
0	0	0	0	0	0	0	0	0	0	0	0	0	0	0	0	0	0	0	0	0	0	0	0	0	0	0	0	0	0	0	0	0	0	0	0	0	0	0	0	0	0	0	0	0	0	0	0	0	0
0	0	0	0	0	0	0	0	0	0	0	0	0	0	0	0	0	0	0	0	0	0	0	0	0	0	0	0	0	0	0	0	0	0	0	0	0	0	0	0	0	0	0	0	0	0	0	0	0	0
0	0	0	0	0	0	0	0	0	0	0	0	0	0	0	0	0	0	0	0	0	0	0	0	0	0	0	0	0	0	0	0	0	0	0	0	0	0	0	0	0	0	0	0	0	0	0	0	0	0
0	0	0	0	0	0	0	0	0	0	0	0	0	0	0	0	0	0	0	0	0	0	0	0	0	0	0	0	0	0	0	0	0	0	0	0	0	0	0	0	0	0	0	0	0	0	0	0	0	0
0	0	0	0	0	0	0	0	0	0	0	0	0	0	0	0	0	0	0	0	0	0	0	0	0	1	0	0	0	0	0	0	0	0	0	0	0	0	0	0	0	0	0	0	0	0	0	0	0	0
0	0	0	0	0	0	0	0	0	0	0	0	0	0	0	0	0	0	0	0	0	0	0	0	0	0	0	0	0	0	0	0	0	0	0	0	0	0	0	0	0	0	0	0	0	0	0	0	0	0
0	0	0	0	0	0	0	0	0	0	0	0	0	0	0	0	0	0	0	0	0	0	0	0	0	0	0	0	0	0	0	0	0	0	0	0	0	0	0	0	0	0	0	0	0	0	0	0	0	0
0	0	0	0	0	0	0	0	0	0	0	0	0	0	0	0	0	0	0	0	0	0	0	0	0	0	0	0	0	0	0	0	0	0	0	0	0	0	0	0	0	0	0	0	0	0	0	0	0	0
0	0	0	0	0	1	0	0	0	0	0	0	0	0	0	0	0	0	0	0	0	0	0	0	0	0	0	0	0	0	0	1	0	0	0	0	0	0	0	0	0	0	0	0	0	0	0	0	0	0
0	0	0	0	0	0	0	0	0	0	0	0	0	0	0	0	0	0	0	0	0	0	0	0	0	0	0	0	0	0	0	0	0	0	0	0	0	0	0	0	0	0	0	0	0	0	0	0	0	0
0	0	0	0	0	0	0	0	0	0	0	0	0	0	0	0	0	0	0	0	0	0	0	0	0	0	0	0	0	0	0	0	0	0	0	0	0	0	0	0	0	0	0	0	0	0	0	0	0	0
0	0	0	0	0	0	0	0	0	0	0	0	0	0	0	0	0	0	0	0	0	0	0	0	0	0	0	0	0	0	0	0	0	0	0	0	0	0	0	0	0	0	0	0	0	0	0	0	0	0
0	0	0	0	0	0	0	0	0	0	0	0	0	0	0	0	0	0	0	0	0	0	0	0	0	0	0	0	0	0	0	0	0	0	0	0	0	0	0	0	0	0	0	0	0	0	0	0	0	0
0	0	0	0	0	0	0	0	0	0	0	0	0	0	0	0	0	0	0	0	0	0	0	0	0	0	0	0	0	0	0	0	0	0	0	0	0	0	0	0	0	0	0	0	0	0	0	0	0	0
0	0	0	0	0	0	0	0	0	0	0	0	0	0	0	0	0	0	0	0	0	0	0	0	0	0	0	0	0	0	0	0	0	0	0	0	0	0	0	0	0	0	1	0	0	0	0	0	0	0
0	0	0	0	0	0	0	0	0	0	0	0	0	0	0	0	0	0	0	0	0	0	0	0	0	0	0	0	0	0	0	0	0	0	0	0	0	0	0	0	0	0	0	0	0	0	0	0	0	0
0	0	0	0	0	0	0	0	0	0	0	0	0	0	0	0	0	0	0	0	0	0	0	0	0	0	0	0	0	0	0	0	0	0	0	0	0	0	0	0	0	0	0	0	0	0	0	0	0	0
0	0	0	0	0	0	0	0	0	0	0	0	0	0	0	0	0	0	0	0	0	0	0	0	0	0	0	0	0	0	0	0	0	0	0	0	0	0	0	0	0	0	0	0	0	0	0	0	0	0
0	0	0	0	0	0	0	0	0	0	0	0	0	0	0	0	0	0	0	0	0	0	0	0	0	0	0	0	0	0	0	0	0	0	0	0	0	0	0	0	0	0	0	0	0	0	0	0	0	0
0	0	0	0	0	0	0	0	0	0	0	0	0	0	0	0	0	0	0	0	0	0	0	0	0	0	0	0	0	0	0	0	0	0	0	0	0	0	0	0	0	0	0	0	0	0	0	0	0	0
0	0	0	0	0	0	0	0	0	0	0	0	0	0	0	0	0	0	0	0	0	0	0	0	0	0	0	0	0	0	0	0	0	0	0	0	0	0	0	0	0	0	0	0	0	0	0	0	0	0
0	0	0	0	0	0	0	0	0	0	0	0	0	0	0	0	0	0	0	0	0	0	0	0	0	0	0	0	0	0	0	0	0	0	0	0	0	0	0	0	0	0	0	0	0	0	0	0	0	0
0	0	0	0	0	0	0	0	0	0	0	0	0	0	0	0	0	0	0	0	0	0	0	0	0	0	0	0	0	0	0	0	0	0	0	0	0	0	0	0	0	0	0	0	0	0	0	0	0	0
0	0	0	0	0	0	0	0	0	0	0	0	0	0	0	0	0	0	0	0	0	0	0	0	0	0	0	0	0	0	0	0	0	0	0	0	0	0	0	0	0	0	0	0	0	0	0	0	0	0
0	0	0	0	0	0	0	0	0	0	0	0	0	0	0	0	0	0	0	0	0	0	0	0	0	0	0	0	0	0	0	0	0	0	0	0	0	0	0	0	0	0	0	0	0	0	0	0	0	0
0	0	0	0	0	0	0	0	0	0	0	0	0	0	0	0	0	0	0	0	0	0	0	0	0	0	0	0	0	0	0	0	0	0	0	0	0	0	0	0	0	0	0	0	0	0	0	0	0	0
0	0	0	0	0	0	0	0	0	0	0	0	0	0	0	0	0	0	0	0	0	0	0	0	0	0	0	0	0	0	0	0	0	0	0	0	0	0	0	0	0	0	0	0	0	0	0	0	0	0
0	0	0	0	0	0	0	0	0	0	0	0	0	0	0	0	0	0	0	0	0	0	0	0	0	0	0	0	0	0	0	0	0	0	0	0	0	0	0	0	0	0	0	0	0	0	0	0	0	0
0	0	0	0	0	0	0	0	0	0	0	0	0	0	0	0	0	0	0	0	0	0	0	0	0	0	0	0	0	0	0	0	0	0	0	0	0	0	0	0	0	0	0	0	0	0	0	0	0	0
0	0	0	0	0	0	0	0	0	0	0	0	0	0	0	0	0	0	0	0	0	0	0	0	0	0	0	0	0	0	0	0	0	0	0	0	0	0	0	0	0	0	0	0	0	0	0	0	0	0
0	0	0	0	0	0	0	0	0	0	0	0	0	0	0	0	0	0	0	0	0	0	0	0	0	0	0	0	0	0	0	0	0	0	0	0	0	0	0	0	0	0	0	0	0	0	0	0	0	0
0	0	0	0	0	0	0	0	0	0	0	0	0	0	0	0	0	0	0	0	0	0	0	0	0	0	0	0	0	0	0	0	0	0	0	0	0	0	0	0	0	0	0	0	0	0	0	0	0	0
0	0	0	0	0	0	0	0	0	0	0	0	0	0	0	0	0	0	0	0	0	0	0	0	0	0	0	0	0	0	0	0	0	0	0	0	0	0	0	0	0	0	0	0	0	0	0	0	0	0
0	0	0	0	0	0	0	0	0	0	0	0	0	0	0	0	0	0	0	0	0	0	0	0	0	0	0	0	0	0	0	0	0	0	0	0	0	0	0	0	0	0	0	0	0	0	0	0	0	0
0	0	0	0	0	0	0	0	0	0	0	0	0	0	0	0	0	0	0	0	0	0	0	0	0	0	0	0	0	0	0	0	0	0	0	0	0	0	0	0	0	0	0	0	0	0	0	0	0	0
0	0	0	0	0	0	0	0	0	0	0	0	0	0	0	0	0	0	0	0	0	0	0	0	0	0	0	0	0	0	0	0	0	0	0	0	0	0	0	0	0	0	0	0	0	0	0	0	0	0
0	0	0	0	0	0	0	0	0	0	0	0	0	0	0	0	0	0	0	0	0	0	0	0	0	0	0	0	0	0	0	0	0	0	0	0	0	0	0	0	0	0	0	0	0	0	0	0	0	0
0	0	0	0	0	0	0	0	0	0	0	0	0	0	0	0	0	0	0	0	0	0	0	0	0	0	0	0	0	0	0	0	0	0	0	0	0	0	0	0	0	0	0	0	0	0	0	0	0	0
0	0	0	0	0	0	0	0	0	0	0	0	0	0	0	0	0	0	0	0	0	0	0	0	0	0	0	0	0	0	0	0	0	0	0	0	0	0	0	0	0	0	0	0	0	0	0	0	0	0
0	0	-1	0	0	0	0	0	0	0	0	0	0	0	0	0	0	0	0	0	0	0	0	0	0	0	0	0	0	0	0	0	0	0	0	0	0	0	0	0	0	0	0	0	0	0	0	0	0	0
-1	0	-1	0	0	0	0	0	0	0	0	0	0	0	0	0	0	0	0	0	0	0	0	-1	-1	0	-1	-1	0	-1	-1	-1	-1	-1	-1	-1	-1	-1	-1	-1	-1	-1	-1	-1	-1	0	-1	-1	0	-1
0	0	0	0	0	0	0	0	0	0	0	0	0	0	0	0	0	0	0	0	0	0	0	0	0	0	0	0	0	0	0	0	0	0	0	0	0	0	0	0	0	0	0	0	0	0	0	0	0	0
0	0	0	0	0	0	0	0	0	0	0	0	0	0	0	0	0	0	0	0	0	0	0	0	0	0	0	0	0	0	0	0	0	0	0	0	0	0	0	0	0	0	0	0	0	0	0	0	0	0
0	0	0	0	0	0	0	0	0	0	0	0	0	0	0	0	0	0	0	0	0	0	0	0	0	0	0	0	0	0	0	0	0	0	0	0	0	0	0	0	0	0	0	0	0	0	0	0	0	0
0	0	0	0	0	0	0	0	0	0	0	0	0	0	0	0	0	0	0	0	0	0	0	0	0	0	0	0	0	0	0	0	0	0	0	0	0	0	0	0	0	0	0	0	0	0	0	0	0	0
0	0	0	0	0	0	0	0	0	0	0	0	0	0	0	0	0	0	0	0	0	0	0	0	0	0	0	0	0	0	0	0	0	0	0	0	0	0	0	0	0	0	0	0	0	0	0	0	0	0
0	0	0	0	0	0	0	0	0	0	0	0	0	0	0	0	0	0	0	0	0	0	0	0	0	0	0	0	0	0	0	0	0	0	0	0	0	0	0	0	0	0	0	0	0	0	0	0	0	0
0	0	0	0	0	0	0	0	0	0	0	0	0	0	0	0	0	0	0	0	0	0	0	0	0	0	0	0	0	0	0	0	0	0	0	0	0	0	0	0	0	0	0	0	0	0	0	0	0	0
0	0	0	0	0	0	0	0	0	0	0	0	0	0	0	0	0	0	0	0	0	0	0	0	0	0	0	0	0	0	0	0	0	0	0	0	0	0	0	0	0	0	0	0	0	0	0	0	0	0
0	0	0	0	0	0	0	0	0	0	0	0	0	0	0	0	0	0	0	0	0	0	0	0	0	0	0	0	0	0	0	0	0	0	0	0	0	0	0	0	0	0	0	0	0	0	0	0	0	0
0	0	0	0	0	0	0	0	0	0	0	0	0	0	0	0	0	0	0	0	0	0	0	0	0	0	0	0	0	0	0	0	0	0	0	0	0	0	0	0	0	0	0	0	0	0	0	0	0	0
0	0	0	0	0	0	0	0	0	0	0	0	0	0	0	0	0	0	0	0	0	0	0	0	0	0	0	0	0	0	0	0	0	0	0	0	0	0	0	0	0	0	0	0	0	0	0	0	0	0
0	0	0	0	0	0	0	0	0	0	0	0	0	0	0	0	0	0	0	0	0	0	0	0	0	0	0	0	0	0	0	0	0	0	0	0	0	0	0	0	0	0	0	0	0	0	0	0	0	0
0	0	0	0	0	0	0	0	0	0	0	0	0	0	0	0	0	0	0	0	0	0	0	0	0	0	0	0	0	0	0	0	0	0	0	0	0	0	0	0	0	0	0	0	0	0	0	0	0	0
0	0	0	0	0	0	0	0	0	0	0	0	0	0	0	0	0	0	0	0	0	0	0	0	0	0	0	0	0	0	0	0	0	0	0	0	0	0	0	0	0	0	0	0	0	0	0	0	0	0
0	0	0	0	0	0	0	0	0	0	0	0	0	0	0	0	0	0	0	0	0	0	0	0	0	0	0	0	0	0	0	0	0	0	0	0	0	0	0	0	0	0	0	0	0	0	0	0	0	0
0	0	0	0	0	0	0	0	0	0	0	0	0	0	0	0	0	0	0	0	0	0	0	0	0	0	0	0	0	0	0	0	0	0	0	0	0	0	0	0	0	0	0	0	0	0	0	0	0	0
0	0	0	0	0	0	0	0	0	0	0	0	0	0	0	0	0	0	0	0	0	0	0	0	0	0	0	0	0	0	0	0	0	0	0	0	0	0	0	0	0	0	0	0	0	0	0	0	0	0
0	0	0	0	0	0	0	0	0	0	0	0	0	0	0	0	0	0	0	0	0	0	0	0	0	0	0	0	0	0	0	0	0	0	0	0	0	0	0	0	0	0	0	0	0	0	0	0	0	0
0	0	0	0	0	0	0	0	0	0	0	0	0	0	0	0	0	0	0	0	0	0	0	0	0	0	0	0	0	0	0	0	0	0	0	0	0	0	0	0	0	0	0	0	0	0	0	0	0	0
0	0	0	0	0	0	0	0	0	0	0	0	0	0	0	0	0	0	0	0	0	0	0	0	0	0	0	0	0	0	0	0	0	0	0	0	0	0	0	0	0	0	0	0	0	0	0	0	0	0
0	0	0	0	0	0	0	0	0	0	0	0	0	0	0	0	0	0	0	0	0	0	0	0	0	0	0	0	0	0	0	0	0	0	0	0	0	0	0	0	0	0	0	0	0	0	0	0	0	0
0	0	0	0	0	0	0	0	0	0	0	0	0	0	0	0	0	0	0	0	0	0	0	0	0	0	0	0	0	0	0	0	0	0	0	0	0	0	0	0	0	0	0	0	0	0	0	0	0	0
0	0	0	0	0	0	0	0	0	0	0	0	0	0	0	0	0	0	0	0	0	0	0	0	0	0	0	0	0	0	0	0	0	0	0	0	0	0	1	0	0	0	0	0	0	0	0	0	0	0
0	0	0	0	0	0	0	0	0	0	0	0	0	0	0	0	0	0	0	0	0	0	0	0	0	0	0	0	0	0	0	0	0	0	0	0	0	0	0	0	0	0	0	0	0	0	0	0	0	0
0	0	0	0	0	0	0	0	0	0	0	0	0	0	0	0	0	0	0	0	0	0	0	0	0	0	0	0	0	0	0	0	0	0	0	0	0	0	0	0	0	0	0	0	0	0	0	0	0	0
0	0	0	0	0	0	0	0	0	0	0	0	0	0	0	0	0	0	0	0	0	0	0	0	0	0	0	0	0	0	0	0	0	0	0	0	0	0	0	0	0	0	0	0	0	0	0	0	0	0
0	0	0	0	0	0	0	0	0	0	0	0	0	0	0	0	0	0	0	0	0	0	0	0	0	0	0	0	0	0	0	0	0	0	0	0	0	0	0	0	0	0	0	0	0	0	0	0	0	0
0	0	0	0	0	0	0	0	0	0	0	0	0	0	0	0	0	0	0	0	0	0	0	0	0	0	0	0	0	0	0	0	0	0	0	0	0	0	0	0	0	0	0	0	0	0	0	0	0	0
-1	0	-1	0	0	0	0	0	0	0	0	0	0	0	0	0	0	0	0	0	0	0	0	-1	-1	0	-1	-1	0	-1	-1	-1	-1	-1	-1	-1	-1	-1	-1	-1	-1	-1	-1	-1	-1	0	-1	-1	0	-1
0	0	0	0	0	0	0	0	0	0	0	0	0	0	0	0	0	0	0	0	0	0	0	0	0	0	0	0	0	0	0	0	0	0	0	0	0	0	0	0	0	0	0	0	0	0	0	0	0	0
0	-1	-1	0	0	0	0	0	0	0	0	0	0	0	0	0	0	0	0	0	0	0	0	0	0	0	0	0	0	0	0	0	0	0	0	0	0	0	0	0	0	0	0	-1	-1	0	-1	-1	-1	-1
0	0	0	0	0	0	0	0	0	0	0	0	0	0	0	0	0	0	0	0	0	0	0	0	0	0	0	0	0	0	0	0	0	0	0	0	0	0	0	0	0	0	0	0	0	0	0	0	0	0
0	0	0	0	0	0	0	0	0	0	0	0	0	0	0	0	0	0	0	0	0	0	0	0	0	0	0	0	0	0	0	0	0	0	0	0	0	0	0	0	0	0	0	0	0	0	0	0	0	0
0	0	0	0	0	0	0	0	0	0	0	0	0	0	0	0	0	0	0	0	0	0	0	0	0	0	0	0	0	0	0	0	0	0	0	0	0	0	0	0	0	0	0	0	0	0	0	0	0	0
0	0	0	0	0	0	0	0	0	0	0	0	0	0	0	0	0	0	0	0	0	0	0	0	0	0	0	0	0	0	0	0	0	0	0	0	0	0	0	0	0	0	0	0	0	0	0	0	0	0
0	0	0	0	0	0	0	0	0	0	0	0	0	0	0	0	0	0	0	0	0	0	0	0	0	0	0	0	0	0	0	0	0	0	0	0	0	0	0	0	0	0	0	0	0	0	0	0	0	0
0	0	0	0	0	0	0	0	0	0	0	0	0	0	0	0	0	0	0	0	0	0	0	0	0	0	0	0	0	0	0	0	0	0	0	0	0	0	0	0	0	0	0	0	0	0	0	0	0	0
0	0	0	0	0	0	0	0	0	0	0	0	0	0	0	0	0	0	0	0	0	0	0	0	0	0	0	0	0	0	0	0	0	0	0	0	0	0	0	0	0	0	0	0	0	0	0	0	0	0
0	0	0	0	0	0	0	0	0	0	0	0	0	0	0	0	0	0	0	0	0	0	0	0	0	0	0	0	0	0	0	0	0	0	0	0	0	0	0	0	0	0	0	0	0	0	0	0	0	0
0	0	0	0	0	0	0	0	0	0	0	0	0	0	0	0	0	0	0	0	0	0	0	0	0	0	0	0	0	0	0	0	0	0	0	0	0	0	0	0	0	0	0	0	0	0	0	0	0	0
0	0	0	0	0	0	0	0	0	0	0	0	0	0	0	0	0	0	0	0	0	0	0	0	0	0	0	0	0	0	0	0	0	0	0	0	0	0	0	0	0	0	0	0	0	0	0	0	0	0
0	0	0	0	0	0	0	0	0	0	0	0	0	0	0	0	0	0	0	0	0	0	0	0	0	0	0	0	0	0	0	0	0	0	0	0	0	0	0	0	0	0	0	0	0	0	0	0	0	0
0	0	0	0	0	0	0	0	0	0	0	0	0	0	0	0	0	0	0	0	0	0	0	0	0	0	0	0	0	0	0	0	0	0	0	0	0	0	0	0	0	0	0	0	0	0	0	0	0	0
0	0	0	0	0	0	0	0	0	0	0	0	0	0	0	0	0	0	0	0	0	0	0	0	0	0	0	0	0	0	0	0	0	0	0	0	0	0	0	0	0	0	0	0	0	0	0	0	0	0
0	0	0	0	0	0	0	0	0	0	0	0	0	0	0	0	0	0	0	0	0	0	0	0	0	0	0	0	0	0	0	0	0	0	0	0	0	0	0	0	0	0	0	0	0	0	0	0	0	0
0	0	0	0	0	0	0	0	0	0	0	0	0	0	0	0	0	0	0	0	0	0	0	0	0	0	0	0	0	0	0	0	0	0	0	0	0	0	0	0	0	0	0	0	0	0	0	0	0	0
0	0	0	0	0	0	0	0	0	0	0	0	0	0	0	0	0	0	0	0	0	0	0	0	0	0	0	0	0	0	0	0	0	0	0	0	0	0	0	0	0	0	0	0	0	0	0	0	0	0
0	0	0	0	0	0	0	0	0	0	0	0	0	0	0	0	0	0	0	0	0	0	0	0	0	0	0	0	0	0	0	0	0	0	0	0	0	0	0	0	0	0	0	0	0	0	0	0	0	0
0	0	0	0	0	0	0	0	0	0	0	0	0	0	0	0	0	0	0	0	0	0	-1	0	0	0	0	0	0	0	0	0	0	0	0	0	0	0	0	0	0	0	-1	0	0	0	0	0	0	0
0	0	0	0	0	0	0	0	0	0	0	0	0	0	0	0	0	0	0	0	0	0	0	0	0	0	0	0	0	0	0	0	0	0	0	0	0	0	0	0	0	0	0	0	0	0	0	0	0	0
0	0	0	0	0	0	0	0	0	0	0	0	0	0	0	0	0	0	0	0	0	0	0	0	0	0	0	0	0	0	0	0	0	0	0	0	0	0	0	0	0	0	0	0	0	0	0	0	0	0
0	0	0	0	0	0	0	0	0	0	0	0	0	0	0	0	0	0	0	0	0	0	0	0	0	0	0	0	0	0	0	0	0	0	0	0	0	0	0	0	0	0	0	0	0	0	0	0	0	0
0	0	0	0	0	0	0	0	0	0	0	0	0	0	0	0	0	0	0	0	0	0	0	0	0	0	0	0	0	0	0	0	0	0	0	0	0	0	0	0	0	0	0	0	0	0	0	0	0	0
0	0	0	0	0	0	0	0	0	0	0	0	0	0	0	0	0	0	0	0	0	0	0	0	0	0	0	0	0	0	0	0	0	0	0	0	0	0	0	0	0	0	0	0	0	0	0	0	0	0
0	0	0	0	0	0	0	0	0	0	0	0	0	0	0	0	0	0	0	0	0	0	0	0	0	0	0	0	0	0	0	0	0	0	0	0	0	0	0	0	0	0	0	0	0	0	0	1	0	0
0	0	0	0	0	0	0	0	0	0	0	0	0	0	0	0	0	0	0	0	0	0	0	0	0	0	0	0	0	0	0	0	0	0	0	0	0	0	0	0	0	0	0	0	0	0	0	0	0	0
0	0	0	0	0	0	0	0	0	0	0	0	0	0	0	0	0	0	0	0	0	0	0	0	0	0	0	0	0	0	0	0	0	0	0	0	0	0	0	0	0	0	0	0	0	0	0	0	0	0
0	0	0	0	0	0	0	0	0	0	0	0	0	0	0	0	0	0	0	0	0	0	0	0	0	0	0	0	0	0	0	0	0	0	0	0	0	0	0	0	0	0	0	0	0	0	0	0	0	0
0	0	0	0	0	0	0	0	0	0	0	0	0	0	0	0	0	0	0	0	0	0	0	0	0	0	0	0	0	0	0	0	0	0	0	0	0	0	0	0	0	0	0	0	0	0	0	0	0	0
0	0	0	0	0	0	0	0	0	0	0	0	0	0	0	0	0	0	0	0	0	0	0	0	0	0	0	0	0	0	0	0	0	0	0	0	0	0	0	0	0	0	0	0	0	0	0	0	0	0
0	0	0	0	0	0	0	0	0	0	0	0	0	0	0	0	0	0	0	0	0	0	0	0	0	0	0	0	0	0	0	0	0	0	0	0	0	0	0	0	0	0	0	0	0	0	0	0	0	0
0	0	0	0	0	0	0	0	0	0	0	0	0	0	0	0	0	0	0	0	0	0	0	0	0	0	0	0	0	0	0	0	0	0	0	0	0	0	0	0	0	0	0	0	0	0	0	0	0	0
0	0	0	0	0	0	0	0	0	0	0	0	0	0	0	0	0	0	0	0	0	0	0	0	0	0	0	0	0	0	0	0	0	0	0	0	0	0	0	0	0	0	0	0	0	0	0	0	0	0
0	0	0	0	0	0	0	0	0	0	0	0	0	0	0	0	0	0	0	0	0	0	0	0	0	0	0	0	0	0	0	0	0	0	0	0	0	0	0	0	0	0	0	0	0	0	0	0	0	0
0	0	0	0	0	0	0	0	0	0	0	0	0	0	0	0	0	0	0	0	0	0	0	0	0	0	0	0	0	0	0	0	0	0	0	0	0	0	0	0	0	0	0	0	0	0	0	0	0	0
0	0	0	0	0	0	0	0	0	0	0	0	0	0	0	0	0	0	0	0	0	0	0	0	0	0	0	0	0	0	0	0	0	0	0	0	0	0	0	0	0	0	0	0	0	0	0	0	0	0
0	0	0	0	0	0	0	0	0	0	0	0	0	0	0	0	0	0	0	0	0	0	0	0	0	0	0	0	0	0	0	0	0	0	0	0	0	0	0	0	0	0	0	0	0	0	0	0	0	0
0	0	0	0	0	0	0	0	0	0	0	0	0	0	0	0	0	0	0	0	0	0	0	0	0	0	0	0	0	0	0	0	0	0	0	0	0	0	0	0	0	0	0	0	0	0	0	0	0	0
0	0	0	0	0	0	0	0	0	0	0	0	0	0	0	0	0	0	0	0	0	0	0	0	0	0	0	0	0	0	0	0	0	0	0	0	0	0	0	0	0	0	0	0	0	0	0	0	0	0
0	0	0	0	0	0	0	0	0	0	0	0	0	0	0	0	0	0	0	0	0	0	0	0	0	0	0	0	0	0	0	0	0	0	0	0	0	0	0	0	0	0	0	0	0	0	0	0	0	0
0	0	0	0	0	0	0	0	0	0	0	0	0	0	0	0	0	0	0	0	0	0	0	0	0	0	0	0	0	0	0	0	0	0	0	0	0	0	0	0	0	0	0	0	0	0	0	0	0	0
0	0	0	0	0	0	0	0	0	0	0	0	0	0	0	0	0	0	0	0	0	0	0	0	0	0	0	0	0	0	0	0	0	0	0	0	0	0	0	0	0	0	0	0	0	0	0	0	0	0
0	0	0	0	0	0	0	0	0	0	0	0	0	0	0	0	0	0	0	0	0	0	0	0	0	0	0	0	0	0	0	0	0	0	0	0	0	0	0	0	0	0	0	0	0	0	0	0	0	0
0	0	0	0	0	0	0	0	0	0	0	0	0	0	0	0	0	0	0	0	0	0	0	0	0	0	0	0	0	0	0	0	0	0	0	0	0	0	0	0	0	0	0	0	0	0	0	0	0	0
0	0	0	0	0	0	0	0	0	0	0	0	0	0	0	0	0	0	0	0	0	0	0	0	0	0	0	0	0	0	0	0	0	0	0	0	0	0	0	0	0	0	0	0	0	0	0	0	0	0
0	0	0	0	0	0	0	0	0	0	0	0	0	0	0	0	0	0	0	0	0	0	0	0	0	0	0	0	0	0	0	0	0	0	0	0	0	0	0	0	0	0	0	0	0	0	0	0	0	0
0	0	0	0	0	0	0	0	0	0	0	0	0	0	0	0	0	0	0	0	0	0	0	0	0	0	0	0	0	0	0	0	0	0	0	0	0	0	0	0	0	0	0	0	0	0	0	0	0	0
0	0	0	0	0	0	0	0	0	0	0	0	0	0	0	0	0	0	0	0	0	0	0	0	0	0	0	0	0	0	0	0	0	0	0	0	0	0	0	0	0	0	0	0	0	0	0	0	0	0
0	0	0	0	0	0	0	0	0	0	0	0	0	0	0	0	0	0	0	0	0	0	0	0	0	0	0	0	0	0	0	0	0	0	0	0	0	0	0	0	0	0	0	0	0	0	0	0	0	0
0	0	0	0	0	0	0	0	0	0	0	0	0	0	0	0	0	0	0	0	0	0	0	0	0	0	0	0	0	0	0	0	0	0	0	0	0	0	0	0	0	0	0	0	0	0	0	0	0	0
0	0	0	0	0	0	0	0	0	0	0	0	0	0	0	0	0	0	0	0	0	0	0	0	0	0	0	0	0	0	0	0	0	0	0	0	0	0	0	0	0	0	0	0	0	0	0	0	0	0
0	0	0	0	0	0	0	0	0	0	0	0	0	0	0	0	0	0	0	0	0	0	0	0	0	0	0	0	0	0	0	0	0	0	0	0	0	0	0	0	0	0	0	0	0	0	0	0	0	0
0	0	0	0	0	0	0	0	0	0	0	0	0	0	0	0	0	0	0	0	0	0	0	0	0	0	0	0	0	0	0	0	0	0	0	0	0	0	0	0	0	0	0	0	0	0	0	0	0	0
0	0	0	0	0	0	0	0	0	0	0	0	0	0	0	0	0	0	0	0	0	0	0	0	0	0	0	0	0	0	0	0	0	0	0	0	0	0	0	0	0	0	0	0	0	0	0	0	0	0
0	0	0	0	0	0	0	0	0	0	0	0	0	0	0	0	0	0	0	0	0	0	0	0	0	0	0	0	0	0	0	0	0	0	0	0	0	0	0	0	0	0	0	0	0	0	0	0	0	0
0	0	0	0	0	0	0	0	0	0	0	0	0	0	0	0	0	0	0	0	0	0	0	0	0	0	0	0	0	0	0	0	0	0	0	0	0	0	0	0	0	0	0	0	0	0	0	0	0	0
0	0	0	0	0	0	0	0	0	0	0	0	0	0	0	0	0	0	0	0	0	0	0	0	0	0	0	0	0	0	0	0	0	0	0	0	0	0	0	0	0	0	0	0	0	0	0	0	0	0
0	0	0	0	0	0	0	0	0	0	0	0	0	0	0	0	0	0	0	0	0	0	0	0	0	0	0	0	0	0	0	0	0	0	0	0	0	0	0	0	0	0	0	0	0	0	0	0	0	0
0	0	0	0	0	0	0	0	0	0	0	0	0	0	0	0	0	0	0	0	0	0	0	0	0	0	0	0	0	0	0	0	0	0	0	0	0	0	0	0	0	0	0	0	0	0	0	0	0	0
0	0	0	0	0	0	0	0	0	0	0	0	0	0	0	0	0	0	0	0	0	0	0	0	0	0	0	0	0	0	0	0	0	0	0	0	0	0	0	0	0	0	0	0	0	0	0	0	0	0
0	0	0	0	0	0	0	0	0	0	0	0	0	0	0	0	0	0	0	0	0	0	0	0	0	0	0	0	0	0	0	0	0	0	0	0	0	0	0	0	0	0	0	0	0	0	0	0	0	0
0	0	0	0	0	0	0	0	0	0	0	0	0	0	0	0	0	0	0	0	0	0	0	0	0	0	0	0	0	0	0	0	0	0	0	0	0	0	0	0	0	0	0	0	0	0	0	0	0	0
0	0	0	0	0	0	0	0	0	0	0	0	0	0	0	0	0	0	0	0	0	0	0	0	0	0	0	0	0	0	0	0	0	0	0	0	0	0	0	0	0	0	0	0	0	0	0	0	0	0
0	0	0	0	0	0	0	0	0	0	0	0	0	0	0	0	0	0	0	0	0	0	0	0	0	0	0	0	0	0	0	0	0	0	0	0	0	0	0	0	0	0	0	0	0	0	0	0	0	0
0	0	0	0	0	0	0	0	0	0	0	0	0	0	0	0	0	0	0	0	0	0	0	0	0	0	0	0	0	0	0	0	0	0	0	0	0	0	0	0	0	0	0	0	0	0	0	0	0	0
0	0	0	0	0	0	0	0	0	0	0	0	0	0	0	0	0	0	0	0	0	0	0	0	0	0	0	0	0	0	0	0	0	0	0	0	0	0	0	0	0	0	0	0	0	0	0	0	0	0
0	0	0	0	0	0	0	0	0	0	0	0	0	0	0	0	0	0	0	0	0	0	0	0	0	0	0	0	0	0	0	0	0	0	0	0	0	0	0	0	0	0	0	0	0	0	0	0	0	0
0	0	0	0	0	0	0	0	0	0	0	0	0	0	0	0	0	0	0	0	0	0	0	0	0	0	0	0	0	0	0	0	0	0	0	0	0	0	0	0	0	0	0	0	0	0	0	0	0	0
0	0	0	0	0	0	0	0	0	0	0	0	0	0	0	0	0	0	0	0	0	0	0	0	0	0	0	0	0	0	0	0	0	0	0	0	0	0	0	0	0	0	0	0	0	0	0	0	0	0
0	0	0	0	0	0	0	0	0	0	0	0	0	0	0	0	0	0	0	0	0	0	0	0	0	0	0	0	0	0	0	0	0	0	0	0	0	0	0	0	0	0	0	0	0	0	0	0	0	0
0	0	0	0	0	0	0	0	0	0	0	0	0	0	0	0	0	0	0	0	0	0	0	0	0	0	0	0	0	0	0	0	0	0	0	0	0	0	0	0	0	0	0	0	0	0	0	0	0	0
0	0	0	0	0	0	0	0	0	0	0	0	0	0	0	0	0	0	0	0	0	0	0	0	0	0	0	0	0	0	0	0	0	0	0	0	0	0	0	0	0	0	0	0	-1	0	-1	-1	0	0
0	0	0	0	0	0	0	0	0	0	0	0	0	0	0	0	0	0	0	0	0	0	0	0	0	0	0	0	0	0	0	0	0	0	0	0	0	0	0	0	0	0	0	0	0	0	0	0	0	0
0	0	0	0	0	0	0	0	0	0	0	0	0	0	0	0	0	0	0	0	0	0	0	0	0	0	0	0	0	0	0	0	0	0	0	0	0	0	0	0	0	0	1	0	0	0	0	0	0	0
0	0	0	0	0	0	0	0	0	0	0	0	0	0	0	0	0	0	0	0	0	0	0	0	0	0	0	0	0	0	0	0	0	0	0	0	0	0	0	0	0	0	0	0	0	0	0	0	0	0
0	0	0	0	0	0	0	0	0	0	0	0	0	0	0	0	0	0	0	0	0	0	0	0	0	0	0	0	0	0	0	0	0	0	0	0	0	0	0	0	0	0	0	0	0	0	0	0	0	0
0	0	0	0	0	0	0	0	0	0	0	0	0	0	0	0	0	0	0	0	0	0	0	0	0	0	0	0	0	0	0	0	0	0	0	0	0	0	0	0	0	0	0	0	0	0	0	0	0	0
0	0	0	0	0	0	0	0	0	0	0	0	0	0	0	0	0	0	0	0	0	0	0	0	0	0	0	0	0	0	0	0	0	0	0	0	0	0	0	0	0	0	0	0	0	0	0	0	0	0
0	0	0	0	0	0	0	0	0	0	0	0	0	0	0	0	0	0	0	0	0	0	0	0	0	0	0	0	0	0	0	0	0	0	0	0	0	0	0	0	0	0	0	0	0	0	0	0	0	0
0	0	0	0	0	0	0	0	0	0	0	0	0	0	0	0	0	0	0	0	0	0	0	0	0	0	0	0	0	0	0	0	0	0	0	0	0	0	0	0	0	0	0	0	0	0	0	0	0	0
0	0	0	0	0	0	0	0	0	0	0	0	0	0	0	0	0	0	0	0	0	0	0	0	0	0	0	0	0	0	0	0	0	0	0	0	0	0	0	0	0	0	0	0	0	1	0	0	0	0
0	0	0	0	0	0	0	0	0	0	0	0	0	-1	-1	-1	-1	0	0	0	0	0	0	0	0	0	0	0	0	0	0	0	0	0	0	0	0	0	0	0	0	0	0	0	0	0	0	-1	-1	0
0	0	0	0	0	0	0	0	0	0	0	0	0	0	0	0	0	0	0	0	0	0	0	0	0	0	0	0	0	0	0	0	0	0	0	0	0	0	0	0	0	0	0	0	0	0	0	0	0	0
0	0	0	0	0	0	0	0	0	0	0	0	0	0	0	0	0	0	0	0	0	0	0	0	0	0	0	0	0	0	0	0	0	0	0	0	0	0	0	0	0	0	0	0	0	0	0	0	0	0
0	0	0	0	0	0	0	0	0	0	0	0	0	0	0	0	0	0	0	0	0	0	0	0	0	0	0	0	0	0	0	0	0	0	0	0	0	0	0	0	0	0	0	0	0	0	0	0	0	0
0	0	0	0	0	0	0	0	0	0	0	0	0	0	0	0	0	0	0	0	0	0	0	0	0	0	0	0	0	0	0	0	0	0	0	0	0	0	0	0	0	0	0	0	0	0	0	0	0	0
0	0	0	0	0	0	0	0	0	0	0	0	0	0	0	0	0	0	0	0	0	0	0	0	0	0	0	0	0	0	0	0	0	0	0	0	0	0	0	0	0	0	0	0	0	0	0	0	0	0
0	0	0	0	0	0	0	0	0	0	0	0	0	0	0	0	0	0	0	0	0	0	0	0	0	0	0	0	0	0	0	0	0	0	0	0	0	0	0	0	0	0	0	0	0	0	0	0	0	0
0	0	0	0	0	0	0	0	0	0	0	0	0	0	0	0	0	0	0	0	0	0	0	0	0	0	0	0	0	0	0	0	0	0	0	0	0	0	0	0	0	0	0	0	0	0	0	0	0	0
0	0	0	0	0	0	0	0	0	0	0	0	0	0	0	0	0	0	0	0	0	0	0	0	0	0	0	0	0	0	0	0	0	0	0	0	0	0	0	0	0	0	0	0	0	0	0	0	0	0
0	0	0	0	0	0	0	0	0	0	0	0	0	0	0	0	0	0	0	0	0	0	0	0	0	0	0	0	0	0	0	0	0	0	0	0	0	0	0	0	0	0	0	0	0	0	0	0	0	0
0	0	0	0	0	0	0	0	0	0	0	0	0	0	0	0	0	0	0	0	0	0	0	0	0	0	0	0	0	0	0	0	0	0	0	0	0	0	0	0	0	0	0	0	0	0	0	0	0	0
0	0	0	0	0	0	0	0	0	0	0	0	0	0	0	0	0	0	0	0	0	0	0	0	0	0	0	0	0	0	0	0	0	0	0	0	0	0	0	0	0	0	0	0	0	0	0	0	0	0
0	0	0	0	0	0	0	0	0	0	0	0	0	0	0	0	0	0	0	0	0	0	0	0	0	0	0	0	0	0	0	0	0	0	0	0	0	0	0	0	0	0	0	0	0	0	0	0	0	0
0	0	0	0	0	0	0	0	0	0	0	0	0	0	0	0	0	0	0	0	0	0	0	0	0	0	0	0	0	0	0	0	0	0	0	0	0	0	0	0	0	0	0	0	0	0	0	0	0	0
0	0	0	0	0	0	0	0	0	0	0	0	0	0	0	0	0	0	0	0	0	0	0	0	0	0	0	0	0	0	0	0	0	0	0	0	0	0	0	0	0	0	0	0	0	0	0	0	0	0
0	0	0	0	0	0	0	0	0	0	0	0	0	0	0	0	0	0	0	0	0	0	0	0	0	0	0	0	0	0	0	0	0	0	0	0	0	0	0	0	0	0	0	0	0	0	0	0	0	0
0	0	0	0	0	0	0	0	0	0	0	0	0	0	0	0	0	0	0	0	0	0	0	0	0	0	0	0	0	0	0	0	0	0	0	0	0	0	0	0	0	0	0	0	0	0	0	0	0	0
0	0	0	0	0	0	0	0	0	0	0	0	0	0	0	0	0	0	0	0	0	0	0	0	0	0	0	0	0	0	0	0	0	0	0	0	0	0	0	0	0	0	0	0	0	0	0	0	0	0
0	0	0	0	0	0	0	0	0	0	0	0	0	0	0	0	0	0	0	0	0	0	0	0	0	0	0	0	0	0	0	0	0	0	0	0	0	0	0	0	0	0	0	0	0	0	0	0	0	0
0	0	0	0	0	0	0	0	0	0	0	0	0	0	0	0	0	0	0	0	0	0	0	0	0	0	0	0	0	0	0	0	0	0	0	0	0	0	0	0	0	0	0	0	0	0	0	0	0	0
0	0	0	0	0	0	0	0	0	0	0	0	0	0	0	0	0	0	0	0	0	0	0	0	0	0	0	0	0	0	0	0	0	0	0	0	0	0	0	0	0	0	0	0	0	0	0	0	0	0
0	0	0	0	0	0	0	0	0	0	0	0	0	0	0	0	0	0	0	0	0	0	0	0	0	0	0	0	0	0	0	0	0	0	0	0	0	0	0	0	0	0	0	0	0	0	0	0	0	0
0	0	0	0	0	0	0	0	0	0	0	0	0	0	0	0	0	0	0	0	0	0	0	0	0	0	0	0	0	0	0	0	0	0	0	0	0	0	0	0	0	0	0	0	0	0	0	0	0	0
0	0	0	0	0	0	0	0	0	0	0	0	0	0	0	0	0	0	0	0	0	0	0	0	0	0	0	0	0	0	0	0	0	0	0	0	0	0	0	0	0	0	0	0	0	0	0	0	0	0
0	0	0	0	0	0	0	0	0	0	0	0	0	0	0	0	0	0	0	0	0	0	0	0	0	0	0	0	0	0	0	0	0	0	0	0	0	0	0	0	0	0	0	0	0	0	0	0	0	0
0	0	0	0	0	0	0	0	0	0	0	0	0	0	0	0	0	0	0	0	0	0	0	0	0	0	0	0	0	0	0	0	0	0	0	0	0	0	0	0	0	0	0	0	0	0	0	0	0	0
0	0	0	0	0	0	0	0	0	0	0	0	0	0	0	0	0	0	0	0	0	0	0	0	0	0	0	0	0	0	0	0	0	0	0	0	0	0	0	0	0	0	0	0	0	0	0	0	0	0
0	0	0	0	0	0	0	0	0	0	0	0	0	0	0	0	0	0	0	0	0	0	0	0	0	0	0	0	0	0	0	0	0	0	0	0	0	0	0	0	0	0	0	0	0	0	0	0	0	0
0	0	0	0	0	0	0	0	0	0	0	0	0	0	0	0	0	0	0	0	0	0	0	0	0	0	0	0	0	0	0	0	0	0	0	0	0	0	0	0	0	0	0	0	0	0	0	0	0	0
0	0	0	0	0	0	0	0	0	0	0	0	0	0	0	0	0	0	0	0	0	0	0	0	0	0	0	0	0	0	0	0	0	0	0	0	0	0	0	0	0	0	0	0	0	0	0	0	0	0
0	0	0	0	0	0	0	0	0	0	0	0	0	0	0	0	0	0	0	0	0	0	0	0	0	0	0	0	0	0	0	0	0	0	0	0	0	0	0	0	0	0	0	0	0	0	0	0	0	0
0	0	0	0	0	0	0	0	0	0	0	0	0	0	0	0	0	0	0	0	0	0	0	0	0	0	0	0	0	0	0	0	0	0	0	0	0	0	0	0	0	0	0	0	0	0	0	0	0	0
0	0	0	0	0	0	0	0	0	0	0	0	0	0	0	0	0	0	0	0	0	0	0	0	0	0	0	0	0	0	0	0	0	0	0	0	0	0	0	0	0	0	0	0	0	0	0	0	0	0
0	0	0	0	0	0	0	0	0	0	0	0	0	0	0	0	0	0	0	0	0	0	0	0	0	0	0	0	0	0	0	0	0	0	0	0	0	0	0	0	0	0	0	0	0	0	0	0	0	0
0	0	0	0	0	0	0	0	0	0	0	0	0	0	0	0	0	0	0	0	0	0	0	0	0	0	0	0	0	0	0	0	0	0	0	0	0	0	0	0	0	0	0	0	0	0	0	0	0	0
0	0	0	0	0	0	0	0	0	0	0	0	0	0	0	0	0	0	0	0	0	0	0	0	0	0	0	0	0	0	0	0	0	0	0	0	0	0	0	0	0	0	0	0	0	0	0	0	0	0
0	0	0	0	0	0	0	0	0	0	0	0	0	0	0	0	0	0	0	0	0	0	0	0	0	0	0	0	0	0	0	0	0	0	0	0	0	0	0	0	0	0	0	0	0	0	0	0	0	0
0	0	0	0	0	0	0	0	0	0	0	0	0	0	0	0	0	0	0	0	0	0	0	0	0	0	0	0	0	0	0	0	0	0	0	0	0	0	0	0	0	0	0	0	0	0	0	0	0	0
0	0	0	0	0	0	0	0	0	0	0	0	0	0	0	0	0	0	0	0	0	0	0	0	0	0	0	0	0	0	0	0	0	0	0	0	0	0	0	0	0	0	0	0	0	0	0	0	0	0
0	0	0	0	0	0	0	0	0	0	0	0	0	0	0	0	0	0	0	0	0	0	0	0	0	0	0	0	0	0	0	0	0	0	0	0	0	0	0	0	0	0	0	0	0	0	0	0	0	0
0	0	0	0	0	0	0	0	0	0	0	0	0	0	0	0	0	0	0	0	0	0	0	0	0	0	0	0	0	0	0	0	0	0	0	0	0	0	0	0	0	0	0	0	0	0	0	0	0	0
0	0	0	0	0	0	0	0	0	0	0	0	0	0	0	0	0	0	0	0	0	0	0	0	0	0	0	0	0	0	0	0	0	0	0	0	0	0	0	0	0	0	0	0	0	0	0	0	0	0
0	0	0	0	0	0	0	0	0	0	0	0	0	0	0	0	0	0	0	0	0	0	0	0	0	0	0	0	0	0	0	0	0	0	0	0	0	0	0	0	0	0	0	0	0	0	0	0	0	0
0	0	0	0	0	0	0	0	0	0	0	0	0	0	0	0	0	0	0	0	0	0	0	0	0	0	0	0	0	0	0	0	0	0	0	0	0	0	0	0	0	0	0	0	0	0	0	0	0	0
0	0	0	0	0	0	0	0	0	0	0	0	0	0	0	0	0	0	0	0	0	0	0	0	0	0	0	0	0	0	0	0	0	0	0	0	0	0	0	0	0	0	0	0	0	0	0	0	0	0
0	0	0	0	0	0	0	0	0	0	0	0	0	0	0	0	0	0	0	0	0	0	0	0	0	0	0	0	0	0	0	0	0	0	0	0	0	0	0	0	0	0	0	0	0	0	0	0	0	0
0	0	0	0	0	0	0	0	0	0	0	0	0	0	0	0	0	0	0	0	0	0	0	0	0	0	0	0	0	0	0	0	0	0	0	0	0	0	0	0	0	0	0	0	0	0	0	0	0	0
0	0	0	0	0	0	0	0	0	0	0	0	0	0	0	0	0	0	0	0	0	0	0	0	0	0	0	0	0	0	0	0	0	0	0	0	0	0	0	0	0	0	0	0	0	0	0	0	0	0
0	0	0	0	0	0	0	0	0	0	0	0	0	0	0	0	0	0	0	0	0	0	0	0	0	0	0	0	0	0	0	0	0	0	0	0	0	0	0	0	0	0	0	0	0	0	0	0	0	0
0	0	-1	0	0	0	0	0	0	0	0	0	0	0	0	0	0	0	0	0	0	0	0	0	0	0	0	0	0	0	0	0	0	0	0	0	0	0	0	0	0	0	0	0	0	0	0	0	0	0
0	0	0	0	0	0	0	0	0	0	0	0	0	0	0	0	0	0	0	0	0	0	0	0	0	0	0	0	0	0	0	0	0	0	0	0	0	0	0	0	0	0	0	0	0	0	0	0	0	0
0	0	0	0	0	0	0	0	0	0	0	0	0	0	0	0	0	0	0	0	0	0	0	0	0	0	0	0	0	0	0	0	0	0	0	0	0	0	0	0	0	0	0	0	0	0	0	0	0	0
0	0	0	0	0	0	0	0	0	0	0	0	0	0	0	0	0	0	0	0	0	0	0	0	0	0	0	0	0	0	0	0	0	0	0	0	0	0	0	0	0	0	0	0	0	0	0	0	0	0
0	0	0	0	0	0	0	0	0	0	0	0	0	0	0	0	0	0	0	0	0	0	0	0	0	0	0	0	0	0	0	0	0	0	0	0	0	0	0	0	0	0	0	0	0	0	0	0	0	0
0	0	0	0	0	0	0	0	0	0	0	0	0	0	0	0	0	0	0	0	0	0	0	0	0	0	0	0	0	0	0	0	0	0	0	0	0	0	0	0	0	0	0	0	0	0	0	0	0	0
0	0	0	0	0	0	0	0	0	0	0	0	0	0	0	0	0	0	0	0	0	0	0	0	0	0	0	0	0	0	0	0	0	0	0	0	0	0	0	0	0	0	0	0	0	0	0	0	0	0
0	0	0	0	0	0	0	0	0	0	0	0	0	0	0	0	0	0	0	0	0	0	0	0	0	0	0	0	0	0	0	0	0	0	0	0	0	0	0	0	0	0	0	0	0	0	0	0	0	0
0	0	0	0	0	0	0	0	0	0	0	0	0	0	0	0	0	0	0	0	0	0	0	0	0	0	0	0	0	0	0	0	0	0	0	0	0	0	0	0	0	0	0	0	0	0	0	0	0	0
0	0	0	0	0	0	0	0	0	0	0	0	0	0	0	0	0	0	0	0	0	0	0	0	0	0	0	0	0	0	0	0	0	0	0	0	0	0	0	0	0	0	0	0	0	0	0	0	0	0
0	0	0	0	0	0	0	0	0	0	0	0	0	0	0	0	0	0	0	0	0	0	0	0	0	0	0	0	0	0	0	0	0	0	0	0	0	0	0	0	0	0	0	0	0	0	0	0	0	0
0	0	0	0	0	0	0	0	0	0	0	0	0	0	0	0	0	0	0	0	0	0	0	0	0	0	0	0	0	0	0	0	0	0	0	0	0	0	0	0	0	0	0	0	0	0	0	0	0	0
0	0	0	0	0	0	0	0	0	0	0	0	0	0	0	0	0	0	0	0	0	0	0	0	0	0	0	0	0	0	0	0	0	0	0	0	0	0	0	0	0	0	0	0	0	0	0	0	0	0
0	0	0	0	0	0	0	0	0	0	0	0	0	0	0	0	0	0	0	0	0	0	0	0	0	0	0	0	0	0	0	0	0	0	0	0	0	0	0	0	0	0	0	0	0	0	0	0	0	0
0	0	0	0	0	0	0	0	0	0	0	0	0	0	0	0	0	0	0	0	0	0	0	0	0	0	0	0	0	0	0	0	0	0	0	0	0	0	0	0	0	0	0	0	0	0	0	0	0	0
0	0	0	0	0	0	0	0	0	0	0	0	0	0	0	0	0	0	0	0	0	0	0	0	0	0	0	0	0	0	0	0	0	0	0	0	0	0	0	0	0	0	0	0	0	0	0	0	0	0
0	0	0	0	0	0	0	0	0	0	0	0	0	0	0	0	0	0	0	0	0	0	0	0	0	0	0	0	0	0	0	0	0	0	0	0	0	0	0	0	0	0	0	0	0	0	0	0	0	0
0	0	0	0	0	0	0	0	0	0	0	0	0	0	0	0	0	0	0	0	0	0	0	0	0	0	0	0	0	0	0	0	0	0	0	0	0	0	0	0	0	0	0	0	0	0	0	0	0	0
0	0	0	0	0	0	0	0	0	0	0	0	0	0	0	0	0	0	0	0	0	0	0	0	0	0	0	0	0	0	0	0	0	0	0	0	0	0	0	0	0	0	0	0	0	0	0	0	0	0
0	0	0	0	0	0	0	0	0	0	0	0	0	0	0	0	0	0	0	0	0	0	0	0	0	0	0	0	0	0	0	0	0	0	0	0	0	0	0	0	0	0	0	0	0	0	0	0	0	0
0	0	0	0	0	0	0	0	0	0	0	0	0	0	0	0	0	0	0	0	0	0	0	0	0	0	0	0	0	0	0	0	0	0	0	0	0	0	0	0	0	0	0	0	0	0	0	0	0	0
0	0	0	0	0	0	0	0	0	0	0	0	0	0	0	0	0	0	0	0	0	0	0	0	0	0	0	0	0	0	0	0	0	0	0	0	0	0	0	0	0	0	0	0	0	0	0	0	0	0
0	0	0	0	0	0	0	0	0	0	0	0	0	0	0	0	0	0	0	0	0	0	-1	0	0	0	0	0	0	0	0	0	0	0	0	0	0	0	0	0	0	0	-1	0	0	0	0	0	0	0
0	0	0	0	0	0	0	0	0	0	0	0	0	0	0	0	0	0	0	0	0	0	0	0	0	0	0	0	0	0	0	0	0	0	0	0	0	0	0	0	0	0	0	0	0	0	0	0	0	0
0	0	0	0	0	0	0	0	0	0	0	0	0	0	0	0	0	0	0	0	0	0	0	0	0	0	0	0	0	0	0	0	0	0	0	0	0	0	0	0	0	0	0	0	0	0	0	0	0	0
0	0	0	0	0	0	0	0	0	0	0	0	0	0	0	0	0	0	0	0	0	0	0	0	0	0	0	0	0	0	0	0	0	0	0	0	0	0	0	0	0	0	0	0	0	0	0	0	0	0
0	0	0	0	0	0	0	0	0	0	0	0	0	0	0	0	0	0	0	0	0	0	0	0	0	0	0	0	0	0	0	0	0	0	0	0	0	0	0	0	0	0	0	0	0	0	0	0	0	0
0	0	0	0	0	0	0	0	0	0	0	0	0	0	0	0	0	0	0	0	0	0	0	0	0	0	0	0	0	0	0	0	0	0	0	0	0	0	0	0	0	0	0	0	0	0	0	0	0	0
0	0	0	0	0	0	0	0	0	0	0	0	0	0	0	0	0	0	0	0	0	0	0	0	0	0	0	0	0	0	0	0	0	0	0	0	0	0	0	0	0	0	0	0	0	0	0	0	0	0
0	0	0	0	0	0	0	0	0	0	0	0	0	0	0	0	0	0	0	0	0	0	0	0	0	0	0	0	0	0	0	0	0	0	0	0	0	0	0	0	0	0	0	0	1	0	0	0	0	0
0	0	0	0	0	0	0	0	0	0	0	0	0	0	0	0	0	0	0	0	0	0	0	0	0	0	0	0	0	0	0	0	0	0	0	0	0	0	0	0	0	0	0	0	0	0	0	0	0	0
0	0	0	0	0	0	0	0	0	0	0	0	0	0	0	0	0	0	0	0	0	0	0	0	0	0	0	0	0	0	0	0	0	0	0	0	0	0	0	0	0	0	0	0	0	0	0	0	0	0
0	0	0	0	0	0	0	0	0	0	0	0	0	0	0	0	0	0	0	0	0	0	0	0	0	0	0	0	0	0	0	0	0	0	0	0	0	0	0	0	0	0	0	0	0	0	0	0	0	0
0	0	0	0	0	0	0	0	0	0	0	0	0	0	0	0	0	0	0	0	0	0	0	0	0	0	0	0	0	0	0	0	0	0	0	0	0	0	0	0	0	0	0	0	0	0	0	0	0	0
0	0	0	0	0	0	0	0	0	0	0	0	0	0	0	0	0	0	0	0	0	0	0	0	0	0	0	0	0	0	0	0	0	0	0	0	0	0	0	0	0	0	0	0	0	0	0	0	0	0
0	0	0	0	0	0	0	0	0	0	0	0	0	0	0	0	0	0	0	0	0	0	0	0	0	0	0	0	0	0	0	0	0	0	0	0	0	0	0	0	0	0	0	0	0	0	0	0	0	0
0	0	0	0	0	0	0	0	0	0	0	0	0	0	0	0	0	0	0	0	0	0	0	0	0	0	0	0	0	0	0	0	0	0	0	0	0	0	0	0	0	0	0	0	0	0	0	0	0	0
0	0	0	0	0	0	0	0	0	0	0	0	0	0	0	0	0	0	0	0	0	0	0	0	0	0	0	0	0	0	0	0	0	0	0	0	0	0	0	0	0	0	0	0	0	0	0	0	0	0
0	0	0	0	0	0	0	0	0	0	0	0	0	0	0	0	0	0	0	0	0	0	0	0	0	0	0	0	0	0	0	0	0	0	0	0	0	0	0	0	0	0	0	0	0	0	0	0	0	0
0	0	0	0	0	0	0	0	0	0	0	0	0	0	0	0	0	0	0	0	0	0	0	0	0	0	0	0	0	0	0	0	0	0	0	0	0	0	0	0	0	0	0	0	0	0	0	0	0	0
0	0	0	0	0	0	0	0	0	0	0	0	0	0	0	0	0	0	0	0	0	0	0	0	0	0	0	0	0	0	0	0	0	0	0	0	0	0	0	0	0	0	0	0	0	0	0	0	0	0
0	0	0	0	0	0	0	0	0	0	0	0	0	0	0	0	0	0	0	0	0	0	0	0	0	0	0	0	0	0	0	0	0	0	0	0	0	0	0	0	0	0	0	0	0	0	0	0	0	0
0	0	0	0	0	0	0	0	0	0	0	0	0	0	0	0	0	0	0	0	0	0	0	0	0	0	0	0	0	0	0	0	0	0	0	0	0	0	0	0	0	0	0	0	0	0	0	0	0	0
0	0	0	0	0	0	0	0	0	0	0	0	0	0	0	0	0	0	0	0	0	0	0	0	0	0	0	0	0	0	0	0	0	0	0	0	0	0	0	0	0	0	0	0	0	0	0	0	0	0
0	0	0	0	0	0	0	0	0	0	0	0	0	0	0	0	0	0	0	0	0	0	0	0	0	0	0	0	0	0	0	0	0	0	0	0	0	0	0	0	0	0	0	0	0	0	0	0	0	0
0	0	0	0	0	0	0	0	0	0	0	0	0	0	0	0	0	0	0	0	0	0	0	0	0	0	0	0	0	0	0	0	0	0	0	0	0	0	0	0	0	0	0	0	0	0	0	0	0	0
0	0	0	0	0	0	0	0	0	0	0	0	0	0	0	0	0	0	0	0	0	0	0	0	0	0	0	0	0	0	0	0	0	0	0	0	0	0	0	0	0	0	0	0	0	0	0	0	0	0
0	0	0	0	0	0	0	0	0	0	0	0	0	0	0	0	0	0	0	0	0	0	0	0	0	0	0	0	0	0	0	0	0	0	0	0	0	0	0	0	0	0	0	0	0	0	0	0	0	0
0	0	0	0	0	0	0	0	0	0	0	0	0	0	0	0	0	0	0	0	0	0	0	0	0	0	0	0	0	0	0	0	0	0	0	0	0	0	0	0	0	0	0	0	0	0	0	0	0	0
0	0	0	0	0	0	0	0	0	0	0	0	0	0	0	0	0	0	0	0	0	0	0	0	0	0	0	0	0	0	0	0	0	0	0	0	0	0	0	0	0	0	0	0	0	0	0	0	0	0
0	0	0	0	0	0	0	0	0	0	0	0	0	0	0	0	0	0	0	0	0	0	0	0	0	0	0	0	0	0	0	0	0	0	0	0	0	0	0	0	0	0	0	0	0	0	0	0	0	0
0	0	0	0	0	0	0	0	0	0	0	0	0	0	0	0	0	0	0	0	0	0	0	0	0	0	0	0	0	0	0	0	0	0	0	0	0	0	0	0	0	0	0	0	0	0	0	0	0	0
0	0	0	0	0	0	0	0	0	0	0	0	0	0	0	0	0	0	0	0	0	0	0	0	0	0	0	0	0	0	0	0	0	0	0	0	0	0	0	0	0	0	0	0	0	0	0	0	0	0
0	0	0	0	0	0	0	0	0	0	0	0	0	0	0	0	0	0	0	0	0	0	0	0	0	0	0	0	0	0	0	0	0	0	0	0	0	0	0	0	0	0	0	0	0	0	0	0	0	0
0	0	0	0	0	0	0	0	0	0	0	0	0	0	0	0	0	0	0	0	0	0	0	0	0	0	0	0	0	0	0	0	0	0	0	0	0	0	0	0	0	0	0	0	0	0	0	0	0	0
0	0	0	0	0	0	0	0	0	0	0	0	0	0	0	0	0	0	0	0	0	0	0	0	0	0	0	0	0	0	0	0	0	0	0	0	0	0	0	0	0	0	0	0	0	0	0	0	0	0
0	0	0	0	0	0	0	0	0	0	0	0	0	0	0	0	0	0	0	0	0	0	0	0	0	0	0	0	0	0	0	0	0	0	0	0	0	0	0	0	0	0	0	0	0	0	0	0	0	0
0	0	0	0	0	0	0	0	0	0	0	0	0	0	0	0	0	0	0	0	0	0	0	0	0	0	0	0	0	0	0	0	0	0	0	0	0	0	0	0	0	0	0	0	0	0	0	0	0	0
0	0	0	0	0	0	0	0	0	0	0	0	0	0	0	0	0	0	0	0	0	0	0	0	0	0	0	0	0	0	0	0	0	0	0	0	0	0	0	0	0	0	0	0	0	0	0	0	0	0
0	0	0	0	0	0	0	0	0	0	0	0	0	0	0	0	0	0	0	0	0	0	0	0	0	0	0	0	0	0	0	0	0	0	0	0	0	0	0	0	0	0	0	0	0	0	0	0	0	0
0	0	0	0	0	0	0	0	0	0	0	0	0	0	0	0	0	0	0	0	0	0	0	0	0	0	0	0	0	0	0	0	0	0	0	0	0	0	0	0	0	0	0	0	0	0	0	0	0	0
0	0	0	0	0	0	0	0	0	0	0	0	0	0	0	0	0	0	0	0	0	0	0	0	0	0	0	0	0	0	0	0	0	0	0	0	0	0	0	0	0	0	0	0	0	0	0	0	0	0
0	0	0	0	0	0	0	0	0	0	0	0	0	0	0	0	0	0	0	0	0	0	0	0	0	0	0	0	0	0	0	0	0	0	0	0	0	0	0	0	0	0	0	0	0	0	0	0	0	0
0	0	0	0	0	0	0	0	0	0	0	0	0	0	0	0	0	0	0	0	0	0	0	0	0	0	0	0	0	0	0	0	0	0	0	0	0	0	0	0	0	0	0	0	0	0	0	0	0	0
0	0	0	0	0	0	0	0	0	0	0	0	0	0	0	0	0	0	0	0	0	0	0	0	0	0	0	0	0	0	0	0	0	0	0	0	0	0	0	0	0	0	0	0	0	0	0	0	0	0
0	0	0	0	0	0	0	0	0	0	0	0	0	0	0	0	0	0	0	0	0	0	0	0	0	0	0	0	0	0	0	0	0	0	0	0	0	0	0	0	0	0	0	0	0	0	0	0	0	0
0	0	0	0	0	0	0	0	0	0	0	0	0	0	0	0	0	0	0	0	0	0	0	0	0	0	0	0	0	0	0	0	0	0	0	0	0	0	0	0	0	0	0	0	0	0	0	0	0	0
0	0	0	0	0	0	0	0	0	0	0	0	0	0	0	0	0	0	0	0	0	0	0	0	0	0	0	0	0	0	0	0	0	0	0	0	0	0	0	0	0	0	0	0	0	0	0	0	0	0
0	0	0	0	0	0	0	0	0	0	0	0	0	0	0	0	0	0	0	0	0	0	0	0	0	0	0	0	0	0	0	0	0	0	0	0	0	0	0	0	0	0	0	0	0	0	0	0	0	0
0	0	0	0	0	0	0	0	0	0	0	0	0	0	0	0	0	0	0	0	0	0	0	0	0	0	0	0	0	0	0	0	0	0	0	0	0	0	0	0	0	0	0	0	0	0	0	0	0	0
0	0	0	0	0	0	0	0	0	0	0	0	0	0	0	0	0	0	0	0	0	0	0	0	0	0	0	0	0	0	0	0	0	0	0	0	0	0	0	0	0	0	0	0	0	0	0	0	0	0
0	0	0	0	0	0	0	0	0	0	0	0	0	0	0	0	0	0	0	0	0	0	0	0	0	0	0	0	0	0	0	0	0	0	0	0	0	0	0	0	0	0	0	0	0	0	0	0	0	0
0	0	0	0	0	0	0	0	0	0	0	0	0	0	0	0	0	0	0	0	0	0	0	0	0	0	0	0	0	0	0	0	0	0	0	0	0	0	0	0	0	0	0	0	0	0	0	0	0	0
0	0	0	0	0	0	0	0	0	0	0	0	0	0	0	0	0	0	0	0	0	0	0	0	0	0	0	0	0	0	0	0	0	0	0	0	0	0	0	0	0	0	0	0	0	0	0	0	0	0
0	0	0	0	0	0	0	0	0	0	0	0	0	0	0	0	0	0	0	0	0	0	0	0	0	0	0	0	0	0	0	0	0	0	0	0	0	0	0	0	0	0	0	0	0	0	0	0	0	0
0	0	0	0	0	0	0	0	0	0	0	0	0	0	0	0	0	0	0	0	0	0	0	0	0	0	0	0	0	0	0	0	0	0	0	0	0	0	0	0	0	0	0	0	0	0	0	0	0	0
0	0	0	0	0	0	0	0	0	0	0	0	0	0	0	0	0	0	0	0	0	0	0	0	0	0	0	0	0	0	0	0	0	0	0	0	0	0	0	0	0	0	0	0	0	0	0	0	0	0
0	0	0	0	0	0	0	0	0	0	0	0	0	0	0	0	0	0	0	0	0	0	0	0	0	0	0	0	0	0	0	0	0	0	0	0	0	0	0	0	0	0	0	0	0	0	0	0	0	0
0	0	0	0	0	0	0	0	0	0	0	0	0	0	0	0	0	0	0	0	0	0	0	0	0	0	0	0	0	0	0	0	0	0	0	0	0	0	0	0	0	0	0	0	0	0	0	0	0	0
0	0	0	0	0	0	0	0	0	0	0	0	0	0	0	0	0	0	0	0	0	0	0	0	0	0	0	0	0	0	0	0	0	0	0	0	0	0	0	0	0	0	0	0	0	0	0	0	0	0
0	0	0	0	0	0	0	0	0	0	0	0	0	0	0	0	0	0	0	0	0	0	0	0	0	0	0	0	0	0	0	0	0	0	0	0	0	0	0	0	0	0	0	0	0	0	0	0	0	0
0	0	0	0	0	0	0	0	0	0	0	0	0	0	0	0	0	0	0	0	0	0	0	0	0	0	0	0	0	0	0	0	0	0	0	0	0	0	0	0	0	0	0	0	0	0	0	0	0	0
0	0	0	0	0	0	0	0	0	0	0	0	0	0	0	0	0	0	0	0	0	0	0	0	0	0	0	0	0	0	0	0	0	0	0	0	0	0	0	0	0	0	0	0	0	0	0	0	0	0
0	0	0	0	0	1	0	0	0	0	0	0	0	0	0	0	0	0	0	0	0	0	0	0	0	0	0	0	0	0	0	0	0	0	0	0	0	0	0	0	0	0	0	0	0	1	0	0	0	0
0	0	0	0	0	0	0	0	0	0	0	0	0	0	0	0	0	0	0	0	0	0	0	0	0	0	0	0	0	0	0	0	0	0	0	0	0	0	0	0	0	0	0	0	0	0	0	0	0	0
0	0	0	0	0	0	0	0	0	0	0	0	0	0	0	0	0	0	0	0	0	0	0	0	0	0	0	0	0	0	0	0	0	0	0	0	0	0	0	0	0	0	0	0	0	0	0	0	0	0
0	0	0	0	0	0	0	0	0	0	0	0	0	0	0	0	0	0	0	0	0	0	0	0	0	0	0	0	0	0	0	0	0	0	0	0	0	0	0	0	0	0	0	0	0	0	0	0	0	0
0	0	0	0	0	0	0	0	0	0	0	0	0	0	0	0	0	0	0	0	0	0	0	0	0	0	0	0	0	0	0	0	0	0	0	0	0	0	0	0	0	0	0	0	0	0	0	0	0	0
0	0	0	0	0	0	0	0	0	0	0	0	0	0	0	0	0	0	0	0	0	0	0	0	0	0	0	0	0	0	0	0	0	0	0	0	0	0	0	0	0	0	0	0	0	0	0	0	0	0
0	0	0	0	0	0	0	0	0	0	0	0	0	0	0	0	0	0	0	0	0	0	0	0	0	0	0	0	0	0	0	0	0	0	0	0	0	0	0	0	0	0	0	0	0	0	0	0	0	0
0	0	0	0	0	0	0	0	0	0	0	0	0	0	0	0	0	0	0	0	0	0	0	0	0	0	0	0	0	0	0	0	0	0	0	0	0	0	0	0	0	0	0	0	0	0	0	0	0	0
0	0	0	0	0	0	0	0	0	0	0	0	0	0	0	0	0	0	0	0	0	0	0	0	0	0	0	0	0	0	0	0	0	0	0	0	0	0	0	0	0	0	0	0	0	0	0	0	0	0
0	0	0	0	0	0	0	0	0	0	0	0	0	0	0	0	0	0	0	0	0	0	0	0	0	0	0	0	0	0	0	0	0	0	0	0	0	0	0	0	0	0	0	0	0	0	0	0	0	0
0	0	0	0	0	0	0	0	0	0	0	0	0	0	0	0	0	0	0	0	0	0	0	0	0	0	0	0	0	0	0	0	0	0	0	0	0	0	0	0	0	0	0	0	0	0	0	0	0	0
0	0	0	0	0	0	0	0	0	0	0	0	0	0	0	0	0	0	0	0	0	0	0	0	0	0	0	0	0	0	0	0	0	0	0	0	0	0	0	0	0	0	0	0	0	0	0	0	0	0
0	0	0	0	0	0	0	0	0	0	0	0	0	0	0	0	0	0	0	0	0	0	0	0	0	0	0	0	0	0	0	0	0	0	0	0	0	0	0	0	0	0	0	0	0	0	0	0	0	0
0	0	0	0	0	0	0	0	0	0	0	0	0	0	0	0	0	0	0	0	0	0	0	0	0	0	0	0	0	0	0	0	0	0	0	0	0	0	0	0	0	0	0	0	0	0	0	0	0	0
0	0	0	0	0	0	0	0	0	0	0	0	0	0	0	0	0	0	0	0	0	0	0	0	0	0	0	0	0	0	0	0	0	0	0	0	0	0	0	0	0	0	0	0	0	0	0	0	0	0
0	0	0	0	0	0	0	0	0	0	0	0	0	0	0	0	0	0	0	0	0	0	0	0	0	0	0	0	0	0	0	0	0	0	0	0	0	0	0	0	0	0	0	0	0	0	0	0	0	0
0	0	0	0	0	0	0	0	0	0	0	0	0	0	0	0	0	0	0	0	0	0	0	0	0	0	0	0	0	0	0	0	0	0	0	0	0	0	0	0	0	0	0	0	0	0	0	0	0	0
0	0	0	0	0	0	0	0	0	0	0	0	0	0	0	0	0	0	0	0	0	0	0	0	0	0	0	0	0	0	0	0	0	0	0	0	0	0	0	0	0	0	0	0	0	0	0	0	0	0
0	0	0	0	0	0	0	0	0	0	0	0	0	0	0	0	0	0	0	0	0	0	0	0	0	0	0	0	0	0	0	0	0	0	0	0	0	0	0	0	0	0	0	0	0	0	0	0	0	0
0	0	0	0	0	0	0	0	0	0	0	0	0	0	0	0	0	0	0	0	0	0	0	0	0	0	0	0	0	0	0	0	0	0	0	0	0	0	0	0	0	0	0	0	0	0	0	0	0	0
0	0	0	0	0	0	0	0	0	0	0	0	0	0	0	0	0	0	0	0	0	0	0	0	0	0	0	0	0	0	0	0	0	0	0	0	0	0	0	0	0	0	0	0	0	0	0	0	0	0
0	0	0	0	0	0	0	0	0	0	0	0	0	0	0	0	0	0	0	0	0	0	0	0	0	0	0	0	0	0	0	0	0	0	0	0	0	0	0	0	0	0	0	0	0	0	0	0	0	0
0	0	0	0	0	0	0	0	0	0	0	0	0	0	0	0	0	0	0	0	0	0	0	0	0	0	0	0	0	0	0	0	0	0	0	0	0	0	0	0	0	0	0	0	0	0	0	0	0	0
0	0	0	0	0	0	0	0	0	0	0	0	0	0	0	0	0	0	0	0	0	0	0	0	0	0	0	0	0	0	0	0	0	0	0	0	0	0	0	0	0	0	0	0	0	0	0	0	0	0
0	0	0	0	0	0	0	0	0	0	0	0	0	0	0	0	0	0	0	0	0	0	0	0	0	0	0	0	0	0	0	0	0	0	0	0	0	0	0	0	0	0	0	0	0	0	0	0	0	0
-1	0	-1	0	0	0	0	0	0	0	0	0	0	0	0	0	0	0	0	0	0	0	0	-1	-1	0	-1	-1	0	-1	-1	-1	-1	-1	-1	-1	-1	-1	-1	-1	-1	-1	0	-1	-1	0	-1	-1	0	-1
0	0	0	0	0	0	0	0	0	0	0	0	0	0	0	0	0	0	0	0	0	0	0	0	0	0	0	0	0	0	0	0	0	0	0	0	0	0	0	0	0	0	0	0	0	0	0	0	0	0
0	0	0	0	0	0	0	0	0	0	0	0	0	0	0	0	0	0	0	0	0	0	0	0	0	0	0	0	0	0	0	0	0	0	0	0	0	0	0	0	0	0	0	0	0	0	0	0	0	0
0	0	0	0	0	0	0	0	0	0	0	0	0	0	0	0	0	0	0	0	0	0	0	0	0	0	0	0	0	0	0	0	0	0	0	0	0	0	0	0	0	0	0	0	0	0	0	0	0	0
0	0	0	0	0	0	0	0	0	0	0	0	0	0	0	0	0	0	0	0	0	0	0	0	0	1	0	0	0	0	0	0	0	0	0	0	0	0	0	0	0	0	0	0	0	1	0	0	0	0
0	0	0	0	0	0	0	0	0	0	0	0	0	0	0	0	0	0	0	0	0	0	0	0	0	0	0	0	0	0	0	0	0	0	0	0	0	0	0	0	0	0	0	0	0	0	0	0	0	0
0	0	0	0	0	0	0	0	0	0	0	0	0	0	0	0	0	0	0	0	0	0	0	0	0	0	0	0	0	0	0	0	0	0	0	0	0	0	0	0	0	0	0	0	0	0	0	0	0	0
0	0	0	0	0	0	0	0	0	0	0	0	0	0	0	0	0	0	0	0	0	0	0	0	0	0	0	0	0	0	0	0	0	0	0	0	0	0	0	0	0	0	0	0	0	0	0	0	0	0
0	0	0	0	0	0	0	0	0	0	0	0	0	0	0	0	0	0	0	0	0	0	0	0	0	1	0	0	0	0	0	0	0	0	0	0	0	0	0	0	0	0	0	0	0	1	0	0	0	1
0	0	0	0	0	0	0	0	0	0	0	0	0	0	0	0	0	0	0	0	0	0	0	0	0	0	0	0	0	0	0	0	0	0	0	0	0	0	0	0	0	0	0	0	0	0	0	0	0	0
0	0	0	0	0	0	0	0	0	0	0	0	0	0	0	0	0	0	0	0	0	0	0	0	0	0	0	0	0	0	0	0	0	0	0	0	0	0	0	0	0	0	0	0	0	0	0	0	0	0
0	0	0	0	0	0	0	0	0	0	0	0	0	0	0	0	0	0	0	0	0	0	0	0	0	0	0	0	0	0	0	0	0	0	0	0	0	0	0	0	0	0	0	0	0	0	0	0	0	0
0	0	0	0	0	0	0	0	0	0	0	0	0	0	0	0	0	0	0	0	0	0	0	0	0	0	0	0	0	0	0	0	0	0	0	0	0	0	0	0	0	0	0	0	0	0	0	0	0	0
0	0	0	0	0	0	0	0	0	0	0	0	0	0	0	0	0	0	0	0	0	0	0	0	0	0	0	0	0	0	0	0	0	0	0	0	0	0	0	0	0	0	0	0	0	0	0	0	0	0
0	0	0	0	0	0	0	0	0	0	0	0	0	0	0	0	0	0	0	0	0	0	0	0	0	0	0	0	0	0	0	0	0	0	0	0	0	0	0	0	0	0	0	0	0	0	0	0	0	0
0	0	0	0	0	0	0	0	0	0	0	0	0	0	0	0	0	0	0	0	0	0	0	0	0	0	0	0	0	0	0	0	0	0	0	0	0	0	0	0	0	0	0	0	0	0	0	0	0	0
0	0	0	0	0	0	0	0	0	0	0	0	0	0	0	0	0	0	0	0	0	0	0	0	0	0	0	0	0	0	0	0	0	0	0	0	0	0	0	0	0	0	0	0	0	0	0	0	0	0
0	0	0	0	0	0	0	0	0	0	0	0	0	0	0	0	0	0	0	0	0	0	0	0	0	0	0	0	0	0	0	0	0	0	0	0	0	0	0	0	0	0	0	0	0	0	0	0	0	0
0	0	0	0	0	0	0	0	0	0	0	0	0	0	0	0	0	0	0	0	0	0	0	0	0	0	0	0	0	0	0	0	0	0	0	0	0	0	0	0	0	0	0	0	0	0	0	0	0	0
0	0	0	0	0	0	0	0	0	0	0	0	0	0	0	0	0	0	0	0	0	0	0	0	0	0	0	0	0	0	0	0	0	0	0	0	0	0	0	0	0	0	0	0	0	0	0	0	0	0
0	0	0	0	0	0	0	0	0	0	0	0	0	0	0	0	0	0	0	0	0	0	0	0	0	0	0	0	0	0	0	0	0	0	0	0	0	0	0	0	0	0	0	0	0	0	1	0	0	0
0	0	0	0	0	0	0	0	0	0	0	0	0	0	0	0	0	0	0	0	0	0	0	0	0	0	0	0	0	0	0	0	0	0	0	0	0	0	0	0	0	0	0	0	0	0	0	0	0	0
0	0	0	0	0	0	0	0	0	0	0	0	0	0	0	0	0	0	0	0	0	0	0	0	0	0	0	0	0	0	0	0	0	0	0	0	0	0	0	0	0	0	0	0	0	0	0	0	0	0
0	0	0	0	0	0	0	0	0	0	0	0	0	0	0	0	0	0	0	0	0	0	0	0	0	0	0	0	0	0	0	0	0	0	0	0	0	0	0	0	0	0	0	0	0	0	0	0	0	0
0	0	0	0	0	0	0	0	0	0	0	0	0	0	0	0	0	0	0	0	0	0	0	0	0	0	0	0	0	0	0	0	0	0	0	0	0	0	0	0	0	0	0	0	0	0	0	0	0	0
0	0	0	0	0	0	0	0	0	0	0	0	0	0	0	0	0	0	0	0	0	0	0	0	0	0	0	0	0	0	0	0	0	0	0	0	0	0	0	0	0	0	0	0	0	0	0	0	0	0
0	0	0	0	0	0	0	0	0	0	0	0	0	0	0	0	0	0	0	0	0	0	0	0	0	0	0	0	0	0	0	0	0	0	0	0	0	0	0	0	0	0	0	0	0	0	0	0	0	0
0	0	0	0	0	0	0	0	0	0	0	0	0	0	0	0	0	0	0	0	0	0	0	0	0	0	0	0	0	0	0	0	0	0	0	0	0	0	0	0	0	0	0	0	0	0	0	0	0	0
0	0	0	0	0	0	0	0	0	0	0	0	0	0	0	0	0	0	0	0	0	0	0	0	0	0	0	0	0	0	0	0	0	0	0	0	0	0	0	0	0	0	0	0	0	0	0	0	0	0
0	0	0	0	0	0	0	0	0	0	0	0	0	0	0	0	0	0	0	0	0	0	0	0	0	0	0	0	0	0	0	0	0	0	0	0	0	0	0	0	0	0	0	0	0	0	0	0	0	0
0	0	0	0	0	0	0	0	0	0	0	0	0	0	0	0	0	0	0	0	0	0	0	0	0	0	0	0	0	0	0	0	0	0	0	0	0	0	0	0	0	0	0	0	0	0	0	0	0	0
0	0	0	0	0	0	0	0	0	0	0	0	0	0	0	0	0	0	0	0	0	0	0	0	0	0	0	0	0	0	0	0	0	0	0	0	0	0	0	0	0	0	0	0	0	0	0	0	0	0
0	0	0	0	0	0	0	0	0	0	0	0	0	0	0	0	0	0	0	0	0	0	0	0	0	0	0	0	0	0	0	0	0	0	0	0	0	0	0	0	0	0	0	0	0	0	0	0	0	0
0	0	0	0	0	0	0	0	0	0	0	0	0	0	0	0	0	0	0	0	0	0	0	0	0	0	0	0	0	0	0	0	0	0	0	0	0	0	0	0	0	0	0	0	0	0	0	0	0	0
0	0	0	0	0	0	0	0	0	0	0	0	0	0	0	0	0	0	0	0	0	0	0	0	0	0	0	0	0	0	0	0	0	0	0	0	0	0	0	0	0	0	0	0	0	0	0	0	0	0
0	0	0	0	0	0	0	0	0	0	0	0	0	0	0	0	0	0	0	0	0	0	0	0	0	0	0	0	0	0	0	0	0	0	0	0	0	0	0	0	0	0	0	0	0	0	0	0	0	0
0	0	0	0	0	0	0	0	0	0	0	0	0	0	0	0	0	0	0	0	0	0	0	0	0	0	0	0	0	0	0	0	0	0	0	0	0	0	0	0	0	0	0	0	0	0	0	0	0	0
0	0	0	0	0	0	0	0	0	0	0	0	0	0	0	0	0	0	0	0	0	0	0	0	0	0	0	0	0	0	0	0	0	0	0	0	0	0	0	0	0	0	0	0	0	0	0	0	0	0
0	0	0	0	0	0	0	0	0	0	0	0	0	0	0	0	0	0	0	0	0	0	0	0	0	0	0	0	0	0	0	0	0	0	0	0	0	0	0	0	0	0	0	0	0	0	0	0	0	0
0	0	0	0	0	0	0	0	0	0	0	0	0	0	0	0	0	0	0	0	0	0	0	0	0	0	0	0	0	0	0	0	0	0	0	0	0	0	0	0	0	0	0	0	0	0	0	0	0	0
0	0	0	0	0	0	0	0	0	0	0	0	0	0	0	0	0	0	0	0	0	0	0	0	0	0	0	0	0	0	0	0	0	0	0	0	0	0	0	0	0	0	0	0	0	0	0	0	0	0
0	0	0	0	0	0	0	0	0	0	0	0	0	0	0	0	0	0	0	0	0	0	0	0	0	0	0	0	0	0	0	0	0	0	0	0	0	0	0	0	0	0	0	0	0	0	0	0	0	0
0	0	0	0	0	0	0	0	0	0	0	0	0	0	0	0	0	0	0	0	0	0	0	0	0	0	0	0	0	0	0	0	0	0	0	0	0	0	0	0	0	0	0	0	0	0	0	0	0	0
0	0	0	0	0	0	0	0	0	0	0	0	0	0	0	0	0	0	0	0	0	0	0	0	0	0	0	0	0	0	0	0	0	0	0	0	0	0	0	0	0	0	0	0	0	0	0	0	0	0
0	0	0	0	0	0	0	0	0	0	0	0	0	0	0	0	0	0	0	0	0	0	0	0	0	0	0	0	0	0	0	0	0	0	0	0	0	0	0	0	0	0	0	0	0	0	0	0	0	0
0	0	0	0	0	0	0	0	0	0	0	0	0	0	0	0	0	0	0	0	0	0	0	0	0	0	0	0	0	0	0	0	0	0	0	0	0	0	0	0	0	0	0	0	0	0	0	0	0	0
0	0	0	0	0	0	0	0	0	0	0	0	0	0	0	0	0	0	0	0	0	0	0	0	0	0	0	0	0	0	0	0	0	0	0	0	0	0	0	0	0	0	0	0	0	0	0	0	0	0
0	0	0	0	0	0	0	0	0	0	0	0	0	0	0	0	0	0	0	0	0	0	0	0	0	0	0	0	0	0	0	0	0	0	0	0	0	0	0	0	0	0	0	0	0	0	0	0	0	0
0	0	0	0	0	0	0	0	0	0	0	0	0	0	0	0	0	0	0	0	0	0	0	0	0	0	0	0	0	0	0	0	0	0	0	0	0	0	0	0	0	0	0	0	0	0	0	0	0	0
0	0	0	0	0	0	0	0	0	0	0	0	0	0	0	0	0	0	0	0	0	0	0	0	0	0	0	0	0	0	0	0	0	0	0	0	0	0	0	0	0	0	0	0	0	0	0	0	0	0
0	0	0	0	0	0	0	0	0	0	0	0	0	0	0	0	0	0	0	0	0	0	0	0	0	0	0	0	0	0	0	0	0	0	0	0	0	0	0	0	0	0	0	0	0	0	0	0	0	0
0	0	0	0	0	0	0	0	0	0	0	0	0	0	0	0	0	0	0	0	0	0	0	0	0	0	0	0	0	0	0	0	0	0	0	0	0	0	0	0	0	0	0	0	0	0	0	0	0	0
0	0	0	0	0	0	0	0	0	0	0	0	0	0	0	0	0	0	0	0	0	0	0	0	0	0	0	0	0	0	0	0	0	0	0	0	0	0	0	0	0	0	0	0	0	0	0	0	0	0
0	0	0	0	0	0	0	0	0	0	0	0	0	0	0	0	0	0	0	0	0	0	0	0	0	0	0	0	0	0	0	0	0	0	0	0	0	0	0	0	0	0	0	0	0	0	0	0	0	0
0	0	0	0	0	0	0	0	0	0	0	0	0	0	0	0	0	0	0	0	0	0	0	0	0	0	0	0	0	0	0	0	0	0	0	0	0	0	0	0	0	0	0	0	0	0	0	0	0	0
0	0	0	0	0	0	0	0	0	0	0	0	0	0	0	0	0	0	0	0	0	0	0	0	0	0	0	0	0	0	0	0	0	0	0	0	0	0	0	0	0	0	0	0	0	0	0	0	0	0
0	0	0	0	0	0	0	0	0	0	0	0	0	0	0	0	0	0	0	0	0	0	0	0	0	0	0	0	0	0	0	0	0	0	0	0	0	0	0	0	0	0	0	0	0	0	0	0	0	0
0	0	0	0	0	0	0	0	0	0	0	0	0	0	0	0	0	0	0	0	0	0	0	0	0	0	0	0	0	0	0	0	0	0	0	0	0	0	0	0	0	0	0	0	0	0	0	0	0	0
0	0	0	0	0	0	0	0	0	0	0	0	0	0	0	0	0	0	0	0	0	0	0	0	0	0	0	0	0	0	0	0	0	0	0	0	0	0	0	0	0	0	0	0	0	0	0	0	0	0
0	0	0	0	0	0	0	0	0	0	0	0	0	0	0	0	0	0	0	0	0	0	0	0	0	0	0	0	0	0	0	0	0	0	0	0	0	0	0	0	0	0	0	0	0	0	0	0	0	0
0	0	0	0	0	0	0	0	0	0	0	0	0	0	0	0	0	0	0	0	0	0	0	0	0	0	0	0	0	0	0	0	0	0	0	0	0	0	0	0	0	0	0	0	0	0	0	0	0	0
0	0	0	0	0	0	0	0	0	0	0	0	0	0	0	0	0	0	0	0	0	0	0	0	0	0	0	0	0	0	0	0	0	0	0	0	0	0	0	0	0	0	0	0	0	0	0	0	0	0
0	0	0	0	0	0	0	0	0	0	0	0	0	0	0	0	0	0	0	0	0	0	0	0	0	0	0	0	0	0	0	0	0	0	0	0	0	0	0	0	0	0	0	0	0	0	0	0	0	0
0	0	0	0	0	0	0	0	0	0	0	0	0	0	0	0	0	0	0	0	0	0	0	0	0	0	0	0	0	0	0	0	0	0	0	0	0	0	0	0	0	0	0	0	0	0	0	0	0	0
0	0	0	0	0	0	0	0	0	0	0	0	0	0	0	0	0	0	0	0	0	0	0	0	0	0	0	0	0	0	0	0	0	0	0	0	0	0	0	0	0	0	0	0	0	0	0	0	0	0
0	0	0	0	0	0	0	0	0	0	0	0	0	0	0	0	0	0	0	0	0	0	0	0	0	0	0	0	0	0	0	0	0	0	0	0	0	0	0	0	0	0	0	0	0	0	0	0	0	0
0	0	0	0	0	0	0	0	0	0	0	0	0	0	0	0	0	0	0	0	0	0	0	0	0	0	0	0	0	0	0	0	0	0	0	0	0	0	0	0	0	0	0	0	0	0	0	0	0	0
0	0	0	0	0	0	0	0	0	0	0	0	0	0	0	0	0	0	0	0	0	0	0	0	0	0	0	0	0	0	0	0	0	0	0	0	0	0	0	0	0	0	0	0	0	0	0	0	0	0
0	0	0	0	0	0	0	0	0	0	0	0	0	0	0	0	0	0	0	0	0	0	0	0	0	0	0	0	0	0	0	0	0	0	0	0	0	0	0	0	0	0	0	0	0	0	0	0	0	0
0	0	0	0	0	0	0	0	0	0	0	0	0	0	0	0	0	0	0	0	0	0	0	0	0	0	0	0	0	0	0	0	0	0	0	0	0	0	0	0	0	0	0	0	0	0	0	0	0	0
0	0	0	0	0	0	0	0	0	0	0	0	0	0	0	0	0	0	0	0	0	0	0	0	0	0	0	0	0	0	0	0	0	0	0	0	0	0	0	0	0	0	0	0	0	0	0	0	0	0
0	0	0	0	0	0	0	0	0	0	0	0	0	0	0	0	0	0	0	0	0	0	0	0	0	0	0	0	0	0	0	0	0	0	0	0	0	0	0	0	0	0	0	0	0	0	0	0	0	0
0	0	0	0	0	0	0	0	0	0	0	0	0	0	0	0	0	0	0	0	0	0	0	0	0	0	0	0	0	0	0	0	0	0	0	0	0	0	0	0	0	0	0	0	0	0	0	0	0	0
0	0	0	0	0	0	0	0	0	0	0	0	0	0	0	0	0	0	0	0	0	0	0	0	0	0	0	0	0	0	0	0	0	0	0	0	0	0	0	0	0	0	0	0	0	0	0	0	0	0
0	0	0	0	0	0	0	0	0	0	0	0	0	0	0	0	0	0	0	0	0	0	0	0	0	0	0	0	0	0	0	0	0	0	0	0	0	0	0	0	0	0	0	0	0	0	0	0	0	0
0	0	0	0	0	0	0	0	0	0	0	0	0	0	0	0	0	0	0	0	0	0	0	0	0	0	0	0	0	0	0	0	0	0	0	0	0	0	0	0	0	0	0	0	0	0	0	0	0	0
0	0	0	0	0	0	0	0	0	0	0	0	0	0	0	0	0	0	0	0	0	0	0	0	0	0	0	0	0	0	0	0	0	0	0	0	0	0	0	0	0	0	0	0	0	0	0	0	0	0
0	0	0	0	0	0	0	0	0	0	0	0	0	0	0	0	0	0	0	0	0	0	0	0	0	0	0	0	0	0	0	0	0	0	0	0	0	0	0	0	0	0	0	0	0	0	0	0	0	0
0	0	0	0	0	0	0	0	0	0	0	0	0	0	0	0	0	0	0	0	0	0	0	0	0	0	0	0	0	0	0	0	0	0	0	0	0	0	0	0	0	0	0	0	0	0	0	0	0	0
0	0	0	0	0	0	0	0	0	0	0	0	0	0	0	0	0	0	0	0	0	0	0	0	0	0	0	0	0	0	0	0	0	0	0	0	0	0	0	0	0	0	0	0	0	0	0	0	0	0
0	0	0	0	0	0	0	0	0	0	0	0	0	0	0	0	0	0	0	0	0	0	0	0	0	0	0	0	0	0	0	0	0	0	0	0	0	0	0	0	0	0	0	0	0	0	0	0	0	0
0	0	0	0	0	0	0	0	0	0	0	0	0	0	0	0	0	0	0	0	0	0	0	0	0	0	0	0	0	0	0	0	0	0	0	0	0	0	0	0	0	0	0	0	0	0	0	0	0	0
0	0	0	0	0	0	0	0	0	0	0	0	0	0	0	0	0	0	0	0	0	0	0	0	0	0	0	0	0	0	0	0	0	0	0	0	0	0	0	0	0	0	0	0	0	0	0	0	0	0
0	0	0	0	0	0	0	0	0	0	0	0	0	0	0	0	0	0	0	0	0	0	0	0	0	0	0	0	0	0	0	0	0	0	0	0	0	0	0	0	0	0	0	0	0	0	0	0	0	0
0	0	0	0	0	0	0	0	0	0	0	0	0	0	0	0	0	0	0	0	0	0	0	0	0	0	0	0	0	0	0	0	0	0	0	0	0	0	0	0	0	0	0	0	0	0	0	0	0	0
0	0	0	0	0	0	0	0	0	0	0	0	0	0	0	0	0	0	0	0	0	0	0	0	0	0	0	0	0	0	0	0	0	0	0	0	0	0	0	0	0	0	0	0	0	0	0	0	0	0
0	0	0	0	0	0	0	0	0	0	0	0	0	0	0	0	0	0	0	0	0	0	0	0	0	0	0	0	0	0	0	0	0	0	0	0	0	0	0	0	0	0	0	0	0	0	0	0	0	0
0	0	0	0	0	0	0	0	0	0	0	0	0	0	0	0	0	0	0	0	0	0	0	0	0	0	0	0	0	0	0	0	0	0	0	0	0	0	0	0	0	0	0	0	0	0	0	0	0	0
0	0	0	0	0	0	0	0	0	0	0	0	0	0	0	0	0	0	0	0	0	0	0	0	0	0	0	0	0	0	0	0	0	0	0	0	0	0	0	0	0	0	0	0	0	0	0	0	0	0
0	0	0	0	0	0	0	0	0	0	0	0	0	0	0	0	0	0	0	0	0	0	0	0	0	0	0	0	0	0	0	0	0	0	0	0	0	0	0	0	0	0	0	0	0	0	0	0	0	0
0	0	0	0	0	0	0	0	0	0	0	0	0	0	0	0	0	0	0	0	0	0	0	0	0	0	0	0	0	0	0	0	0	0	0	0	0	0	0	0	0	0	0	0	0	0	0	0	0	0
0	0	0	0	0	0	0	0	0	0	0	0	0	0	0	0	0	0	0	0	0	0	0	0	0	0	0	0	0	0	0	0	0	0	0	0	0	0	0	0	0	0	0	0	0	0	0	0	0	0
0	0	0	0	0	0	0	0	0	0	0	0	0	0	0	0	0	0	0	0	0	0	0	0	0	0	0	0	0	0	0	0	0	0	0	0	0	0	0	0	0	0	0	0	0	0	0	0	0	0
0	0	0	0	0	0	0	0	0	0	0	0	0	0	0	0	0	0	0	0	0	0	0	0	0	0	0	0	0	0	0	0	0	0	0	0	0	0	0	0	0	0	0	0	0	0	0	0	0	0
0	0	0	0	0	0	0	0	0	0	0	0	0	0	0	0	0	0	0	0	0	0	0	0	0	0	0	0	0	0	0	0	0	0	0	0	0	0	0	0	0	0	0	0	0	0	0	0	0	0
0	0	0	0	0	0	0	0	0	0	0	0	0	0	0	0	0	0	0	0	0	0	0	0	0	0	0	0	0	0	0	0	0	0	0	0	0	0	0	0	0	0	0	0	0	0	0	0	0	0
0	0	0	0	0	0	0	0	0	0	0	0	0	0	0	0	0	0	0	0	0	0	0	0	0	0	0	0	0	0	0	0	0	0	0	0	0	0	0	0	0	0	0	0	0	0	0	0	0	0
0	0	0	0	0	0	0	0	0	0	0	0	0	0	0	0	0	0	0	0	0	0	0	0	0	0	0	0	0	0	0	0	0	0	0	0	0	0	0	0	0	0	0	0	0	0	0	0	0	0
0	0	0	0	0	0	0	0	0	0	0	0	0	0	0	0	0	0	0	0	0	0	0	0	0	0	0	0	0	0	0	0	0	0	0	0	0	0	0	0	0	0	0	0	0	0	0	0	0	0
0	0	0	0	0	0	0	0	0	0	0	0	0	0	0	0	0	0	0	0	0	0	0	0	0	0	0	0	0	0	0	0	0	0	0	0	0	0	0	0	0	0	0	0	0	0	0	0	0	0
0	0	0	0	0	0	0	0	0	0	0	0	0	0	0	0	0	0	0	0	0	0	0	0	0	0	0	0	0	0	0	0	0	0	0	0	0	0	0	0	0	0	0	0	0	0	0	0	0	0
0	0	0	0	0	0	0	0	0	0	0	0	0	0	0	0	0	0	0	0	0	0	0	0	0	0	0	0	0	0	0	0	0	0	0	0	0	0	0	0	0	0	0	0	0	0	0	0	0	0
0	0	0	0	0	0	0	0	0	0	0	0	0	0	0	0	0	0	0	0	0	0	0	0	0	0	0	0	0	0	0	0	0	0	0	0	0	0	0	0	0	0	0	0	0	0	0	0	0	0
0	0	0	0	0	0	0	0	0	1	0	0	0	0	0	0	0	0	0	0	0	0	0	0	0	0	0	0	0	0	0	0	0	0	0	0	0	0	0	0	0	0	0	0	0	0	0	0	0	0
0	0	0	0	0	0	0	0	0	0	0	0	0	0	0	0	0	0	0	0	0	0	0	0	0	0	0	0	0	0	0	0	0	0	0	0	0	0	0	0	0	0	0	0	0	0	0	0	0	0
0	0	0	0	0	0	0	0	0	0	0	0	0	0	0	0	0	0	0	0	0	0	0	0	0	0	0	0	0	0	0	0	0	0	0	0	0	0	0	0	0	0	0	0	0	0	0	0	0	0
0	0	0	0	0	0	0	0	0	0	0	0	0	0	0	0	0	0	0	0	0	0	0	0	0	0	0	0	0	0	0	0	0	0	0	0	0	0	0	0	0	0	0	0	0	0	0	0	0	0
0	0	0	0	0	0	0	0	0	0	0	0	0	0	0	0	0	0	0	0	0	0	0	0	0	0	0	0	0	0	0	0	0	0	0	0	0	0	0	0	0	0	0	0	0	0	0	0	0	0
0	0	0	0	0	0	0	0	0	0	0	0	0	0	0	0	0	0	0	0	0	0	0	0	0	0	0	0	0	0	0	0	0	0	0	0	0	0	0	0	0	0	0	0	0	0	0	0	0	0
0	0	0	0	0	0	0	0	0	0	0	0	0	0	0	0	0	0	0	0	0	0	0	0	0	0	0	0	0	0	0	0	0	0	0	0	0	0	0	0	0	0	0	0	0	0	0	0	0	0
0	0	0	0	0	0	0	0	0	0	0	0	0	0	0	0	0	0	0	0	0	0	0	0	0	0	0	0	0	0	0	0	0	0	0	0	0	0	0	0	0	0	0	0	0	0	0	0	0	0
0	0	-1	0	0	0	0	0	0	0	0	0	0	0	0	0	0	0	0	0	0	0	0	0	0	0	0	0	0	0	0	0	0	0	0	0	0	0	0	0	0	0	0	-1	-1	0	-1	-1	0	-1
0	0	0	0	0	0	0	0	0	0	0	0	0	0	0	0	0	0	0	0	0	0	0	0	0	0	0	0	0	0	0	0	0	0	0	0	0	0	0	0	0	0	0	0	0	0	0	0	0	0
0	0	0	0	0	-1	0	0	0	0	0	0	0	0	0	0	0	0	0	0	0	0	0	0	0	-1	0	0	0	0	0	0	0	0	0	0	0	0	0	0	0	0	-1	0	0	-1	0	0	0	0
0	0	0	0	0	0	0	0	0	0	0	0	0	0	0	0	0	0	0	0	0	0	0	0	0	0	0	0	0	0	0	0	0	0	0	0	0	0	0	0	0	0	0	0	0	0	0	0	0	0
0	0	0	0	0	0	0	0	0	0	0	0	0	0	0	0	0	0	0	0	0	0	0	0	0	0	0	0	0	0	0	0	0	0	0	1	0	0	0	0	0	0	0	0	0	0	0	0	0	0
0	0	0	0	0	0	0	0	0	0	0	0	0	0	0	0	0	0	0	0	0	0	0	0	0	0	0	0	0	0	0	0	0	0	0	0	0	0	0	0	0	0	0	0	0	0	0	0	0	0
0	0	0	0	0	0	0	0	0	0	0	0	0	0	0	0	0	0	0	0	0	0	0	0	0	0	0	0	0	0	0	0	0	0	0	0	0	0	0	0	0	0	0	0	0	0	0	0	0	0
0	0	0	0	0	0	0	0	0	0	0	0	0	0	0	0	0	0	0	0	0	0	0	0	0	0	0	0	0	0	0	0	0	0	0	0	0	0	0	0	0	0	0	0	0	0	0	0	0	0
0	0	0	0	0	0	0	0	0	0	0	0	0	0	0	0	0	0	0	0	0	0	0	0	0	0	0	0	0	0	0	0	0	0	0	0	0	0	0	0	0	0	0	0	0	0	0	0	0	0
0	0	0	0	0	0	0	0	0	0	0	0	0	0	0	0	0	0	0	0	0	0	0	0	0	0	0	0	0	0	0	0	0	0	0	0	0	0	0	0	0	0	0	0	0	0	0	0	0	0
0	0	0	0	0	0	0	0	0	0	0	0	0	0	0	0	0	0	0	0	0	0	0	0	0	0	0	0	0	0	0	0	0	0	0	0	0	0	0	0	0	0	0	0	0	0	0	0	0	0
0	0	0	0	0	0	0	0	0	0	0	0	0	0	0	0	0	0	0	0	0	0	0	0	0	0	0	0	0	0	0	0	0	0	0	0	0	0	0	0	0	0	0	0	0	0	0	0	0	0
0	0	0	0	0	0	0	0	0	0	0	0	0	0	0	0	0	0	0	0	0	0	0	0	0	0	0	0	0	0	0	0	0	0	0	0	0	0	0	0	0	0	0	0	0	0	0	0	0	0
0	0	0	0	0	0	0	0	0	0	0	0	1	0	0	0	0	0	0	0	0	0	0	0	0	0	0	0	0	1	0	0	0	0	0	0	0	0	0	0	0	0	0	1	1	0	0	0	1	0
0	0	0	0	0	0	0	0	0	0	0	0	0	0	0	0	0	0	0	0	0	0	0	0	0	0	0	0	0	0	0	0	0	0	0	0	0	0	0	0	0	0	0	0	0	0	0	0	0	0
0	0	0	0	0	0	0	0	0	0	0	0	0	0	0	0	0	0	0	0	0	0	0	0	0	0	0	0	0	0	0	0	0	0	0	0	0	0	0	0	0	0	0	0	0	0	0	0	0	0
0	0	0	0	0	0	0	0	0	0	0	0	0	0	0	0	0	0	0	0	0	0	0	0	0	0	0	0	0	0	0	0	0	0	0	0	0	0	0	0	0	0	0	0	0	0	0	0	0	0
0	0	0	0	0	0	0	0	0	0	0	0	0	0	0	0	0	0	0	0	0	0	0	0	0	0	0	0	0	0	0	0	0	0	0	0	0	0	0	0	0	0	0	0	0	0	0	0	0	0
0	0	0	0	0	1	0	0	0	0	0	0	0	0	0	0	0	0	0	1	0	0	0	0	0	1	0	0	0	0	0	0	0	0	0	0	0	0	0	0	0	0	0	0	0	1	0	0	0	0
0	0	0	0	0	0	0	0	0	0	0	0	0	0	0	0	0	0	0	0	0	0	0	0	0	0	0	0	0	0	0	0	0	0	0	0	0	0	0	0	0	0	0	0	0	0	0	0	0	0
0	0	0	0	0	0	0	0	0	0	0	0	0	0	0	0	0	0	0	0	0	0	0	0	0	0	0	0	0	0	0	0	0	0	0	0	0	0	0	0	0	0	0	0	0	0	0	0	0	0
0	0	0	0	0	0	0	0	0	0	0	0	0	0	0	0	0	0	0	0	0	0	0	0	0	0	0	0	0	0	0	0	0	0	0	0	0	0	0	0	0	0	0	0	0	0	0	0	0	0
0	0	0	0	0	0	0	0	0	0	0	0	0	0	0	0	0	0	0	0	0	0	0	0	0	0	0	0	0	0	0	0	0	0	0	0	0	0	0	0	0	0	0	0	0	0	0	0	0	0
0	0	0	0	0	0	0	0	0	0	0	0	0	0	0	0	0	0	0	0	0	0	0	0	0	0	0	0	0	0	0	0	0	0	0	0	0	0	0	0	0	0	0	0	0	0	0	0	0	0
0	0	0	0	0	0	0	0	0	0	0	0	0	0	0	0	0	0	0	0	0	0	0	0	0	0	0	0	0	0	0	0	0	0	0	0	0	0	0	0	0	0	0	0	0	0	0	0	0	0
0	0	0	0	0	0	0	0	0	0	0	0	0	0	0	0	0	0	0	0	0	0	0	0	0	0	0	0	0	0	0	0	0	0	0	0	0	0	0	0	0	0	0	0	0	0	0	0	0	0
0	0	0	0	0	0	0	0	0	0	0	0	0	0	0	0	0	0	0	0	0	0	0	0	0	0	0	0	0	0	0	0	0	0	0	0	0	0	0	0	0	0	0	0	0	0	0	0	0	0
0	0	0	0	0	0	0	0	0	0	0	0	0	0	0	0	0	0	0	0	0	0	0	0	0	0	0	0	0	0	0	0	0	0	0	0	0	0	0	0	0	0	0	0	0	0	0	0	0	0
0	0	0	0	0	0	0	0	0	0	0	0	0	0	0	0	0	0	0	0	0	0	0	0	0	0	0	0	0	0	0	0	0	0	0	0	0	0	0	0	0	0	0	0	0	0	0	0	0	0
0	0	0	0	0	0	0	0	0	0	0	0	0	0	0	0	0	0	0	0	0	0	0	0	0	0	0	0	0	0	0	0	0	0	0	0	0	0	0	0	0	0	0	0	0	0	0	0	0	0
0	0	0	0	0	0	0	0	0	0	0	0	0	0	0	0	0	0	0	0	0	0	0	0	0	0	0	0	0	0	0	0	0	0	0	0	0	0	0	0	0	0	0	0	0	0	0	0	0	0
0	0	0	0	0	0	0	0	0	0	0	0	0	0	0	0	0	0	0	0	0	0	0	0	0	0	0	0	0	0	0	0	0	0	0	0	0	0	0	0	0	0	0	0	0	0	0	0	0	0
0	0	0	0	0	0	0	0	0	0	0	0	0	0	0	0	0	0	0	0	0	0	0	0	0	0	0	0	0	0	0	0	0	0	0	0	0	0	0	0	0	0	0	0	0	0	0	0	0	0
0	0	0	0	0	0	0	0	0	0	0	0	0	0	0	0	0	0	0	0	0	0	0	0	0	0	0	0	0	0	0	0	0	0	0	0	0	0	0	0	0	0	0	0	0	0	0	0	0	0
0	0	0	0	0	0	0	0	0	0	0	0	0	0	0	0	0	0	0	0	0	0	0	0	0	0	0	0	0	0	0	0	0	0	0	0	0	0	0	0	0	0	0	0	0	0	0	0	0	0
0	0	0	0	0	0	0	0	0	0	0	0	0	0	0	0	0	0	0	0	0	0	0	0	0	0	0	0	0	0	0	0	0	0	0	0	0	0	0	0	0	0	0	0	0	0	0	0	0	0
0	0	0	0	0	0	0	0	0	0	0	0	0	0	0	0	0	0	0	0	0	0	0	0	0	0	0	0	0	0	0	0	0	0	0	0	0	0	0	0	0	0	0	0	0	0	0	0	0	0
0	0	0	0	0	0	0	0	0	0	0	0	0	0	0	0	0	0	0	0	0	0	0	0	0	0	0	0	0	0	0	0	0	0	0	0	0	0	0	0	0	0	0	0	0	0	0	0	0	0
0	0	0	0	0	0	0	0	0	0	0	0	0	0	0	0	0	0	0	0	0	0	0	0	0	0	0	0	0	0	0	0	0	0	0	0	0	0	0	0	0	0	0	0	0	0	0	0	0	0
0	0	0	0	0	0	0	0	0	0	0	0	0	0	0	0	0	0	0	0	0	0	0	0	0	0	0	0	0	0	0	0	0	0	0	0	0	0	0	0	0	0	0	0	0	0	0	0	0	0
0	0	0	0	0	0	0	0	0	0	0	0	0	0	0	0	0	0	0	0	0	0	0	0	0	0	0	0	0	0	0	0	0	0	0	0	0	0	0	0	0	0	0	0	0	0	0	0	0	0
0	0	0	0	0	0	0	0	0	0	0	0	0	0	0	0	0	0	0	0	0	0	0	0	0	0	0	0	0	0	0	0	0	0	0	0	0	0	0	0	0	0	0	0	0	0	0	0	0	0
0	0	0	0	0	0	0	0	0	0	0	0	0	0	0	0	0	0	0	0	0	0	0	0	0	0	0	0	0	0	0	0	0	0	0	0	0	0	0	0	0	0	0	0	0	0	0	0	0	0
0	0	0	0	0	0	0	0	0	0	0	0	0	0	0	0	0	0	0	0	0	0	0	0	0	0	0	0	0	0	0	0	0	0	0	0	0	0	0	0	0	0	0	0	0	0	0	0	0	0
0	0	0	0	0	0	0	0	0	0	0	0	0	0	0	0	0	0	0	0	0	0	0	0	0	0	0	0	0	0	0	0	0	0	0	0	0	0	0	0	0	0	0	0	0	0	0	0	0	0
0	0	0	0	0	0	0	0	0	0	0	0	0	0	0	0	0	0	0	0	0	0	0	0	0	0	0	0	0	0	0	0	0	0	0	0	0	0	0	0	0	0	0	0	0	0	0	0	0	0
0	0	0	0	0	0	0	0	0	0	0	0	0	0	0	0	0	0	0	0	0	0	0	0	0	0	0	0	0	0	0	0	0	0	0	0	0	0	0	0	0	0	0	0	0	0	0	0	0	0
0	0	0	0	0	0	0	0	0	0	0	0	0	0	0	0	0	0	0	0	0	0	0	0	-1	-1	-1	0	0	0	-1	0	-1	-1	0	0	-1	0	0	-1	0	-1	0	0	-1	0	0	-1	0	-1
0	0	0	0	0	0	0	0	0	0	0	0	0	0	0	0	0	0	0	0	0	0	0	0	0	0	0	0	0	0	0	0	0	0	0	0	0	0	0	0	0	0	0	0	0	0	0	0	0	0
0	0	0	0	0	0	0	0	0	0	0	0	0	0	0	0	0	0	0	0	0	0	0	0	0	0	0	0	0	0	0	0	0	0	0	0	0	0	0	0	0	0	0	0	0	0	0	0	0	0
0	0	0	0	0	0	0	0	0	0	0	0	0	0	0	0	0	0	0	0	0	0	0	0	0	0	0	0	0	0	0	0	0	0	0	0	0	0	0	0	0	0	0	0	0	0	0	0	0	0
0	0	0	0	0	0	0	0	0	0	0	0	0	0	0	0	0	0	0	0	0	0	0	0	0	0	0	0	0	0	0	0	0	0	0	0	0	0	0	0	0	0	0	0	0	0	0	0	0	0
0	0	0	0	0	0	0	0	0	0	0	0	0	0	0	0	0	0	0	0	0	0	0	0	0	0	0	0	0	0	0	0	0	0	0	0	0	0	0	0	0	0	0	0	0	0	0	0	0	0
0	0	0	0	0	0	0	0	0	0	0	0	0	0	0	0	0	0	0	0	0	0	0	0	0	0	0	0	0	0	0	0	0	0	0	0	0	0	0	0	0	0	0	0	0	0	0	0	0	0
0	0	0	0	0	0	0	0	0	0	0	0	0	0	0	0	0	0	0	0	0	0	0	0	0	0	0	0	0	0	0	0	0	0	0	0	0	0	0	0	0	0	0	0	0	0	0	0	0	0
0	0	0	0	0	0	0	0	0	0	0	0	0	0	0	0	0	0	0	0	0	0	0	0	0	0	0	0	0	0	0	0	0	0	0	0	0	0	0	0	0	0	0	0	0	0	0	0	0	0
0	0	0	0	0	0	0	0	0	0	0	0	0	0	0	0	0	0	0	0	0	0	0	0	0	0	0	0	0	0	0	0	0	0	0	0	0	0	0	0	0	0	0	0	0	0	0	0	0	0
0	0	0	0	0	0	0	0	0	0	0	0	0	0	0	0	0	0	0	0	0	0	0	0	0	0	0	0	0	0	0	0	0	0	0	0	0	0	0	0	0	0	0	0	0	0	0	0	0	0
0	0	0	0	0	0	0	0	0	0	0	0	0	0	0	0	0	0	0	0	0	0	0	0	0	0	0	0	0	0	0	0	0	0	0	0	0	0	0	0	0	0	0	0	0	0	0	0	0	0
0	0	0	0	0	0	0	0	0	0	0	0	0	0	0	0	0	0	0	0	0	0	0	0	0	0	0	0	0	0	0	0	0	0	0	0	0	0	0	0	0	0	0	0	0	0	0	0	0	0
0	0	0	0	0	0	0	0	0	0	0	0	0	0	0	0	0	0	0	0	0	0	0	0	0	0	0	0	0	0	0	0	0	0	0	0	0	0	0	0	0	0	0	0	0	0	0	0	0	0
0	0	0	0	0	0	0	0	0	0	0	0	0	0	0	0	0	0	0	0	0	0	0	0	0	0	0	0	0	0	0	0	0	0	0	0	0	0	0	0	0	0	0	0	0	0	0	0	0	0
0	0	0	0	0	0	0	0	0	0	0	0	0	0	0	0	0	0	0	0	0	0	0	0	0	0	0	0	0	0	0	0	0	0	0	0	0	0	0	0	0	0	0	0	0	0	0	0	0	0
-1	0	-1	0	0	0	0	0	0	0	0	0	0	0	0	0	0	0	0	0	0	0	0	-1	-1	0	-1	-1	0	-1	-1	-1	-1	-1	-1	-1	-1	-1	-1	0	-1	-1	0	-1	-1	0	-1	-1	0	-1
0	0	0	0	0	0	0	0	0	0	0	0	0	0	0	0	0	0	0	0	0	0	0	0	0	0	0	0	0	0	0	0	0	0	0	0	0	0	0	0	0	0	0	0	0	0	0	0	0	0
0	0	0	0	-1	0	0	0	0	0	0	0	0	0	0	0	0	0	0	0	0	0	0	0	0	0	0	0	0	0	0	0	0	0	0	0	0	0	0	0	0	0	0	0	-1	0	0	0	0	0
0	0	0	0	0	0	0	0	0	0	0	0	0	0	0	0	0	0	0	0	0	0	0	0	0	0	0	0	0	0	0	0	0	0	0	0	0	0	0	0	0	0	0	0	0	0	0	0	0	0
0	0	0	0	0	0	0	0	0	0	0	0	0	0	0	0	0	0	0	0	0	0	0	0	0	0	0	0	0	0	0	0	0	0	0	0	0	0	0	0	0	0	0	0	0	0	0	0	0	0
0	0	0	0	0	0	0	0	0	0	0	0	0	0	0	0	0	0	0	0	0	0	0	0	0	0	1	0	0	0	0	0	0	0	0	1	0	0	0	0	0	0	0	0	0	0	0	0	0	0
0	0	0	0	0	0	0	0	0	0	0	0	0	0	0	0	0	0	0	0	0	0	0	0	0	0	0	0	0	0	0	0	0	0	0	0	0	0	0	0	0	0	0	0	0	0	0	0	0	0
0	0	0	0	0	0	0	0	0	0	0	0	0	0	0	0	0	0	0	0	0	0	0	0	0	0	0	0	0	0	0	0	0	0	0	0	0	0	0	0	0	0	0	0	0	0	0	0	0	0
0	0	0	0	0	0	0	0	0	0	0	0	0	0	0	0	0	0	0	0	0	0	0	0	0	0	0	0	0	0	0	0	0	0	0	0	0	0	0	0	0	0	0	0	0	0	0	0	0	0
0	0	0	0	0	0	0	0	0	0	0	0	0	0	0	0	0	0	0	0	0	0	0	0	0	0	0	0	0	0	0	0	0	0	0	0	0	0	0	0	0	0	0	0	0	0	0	0	0	0
0	0	0	0	0	0	0	0	0	0	0	0	0	0	0	0	0	0	0	0	0	0	0	0	0	0	0	0	0	0	0	0	0	0	0	0	0	0	0	0	0	0	0	0	0	0	0	0	0	0
0	0	0	0	0	0	0	0	0	0	0	0	0	0	0	0	0	0	0	0	0	0	0	0	0	0	0	0	0	0	0	0	0	0	0	0	0	0	0	0	0	0	0	0	0	0	0	0	0	0
0	0	0	0	0	0	0	0	0	0	0	0	0	0	0	0	0	0	0	0	0	0	0	0	0	0	0	0	0	0	0	0	0	0	0	0	0	0	0	0	0	0	0	0	0	0	0	0	0	0
0	0	0	0	0	0	0	0	0	0	0	0	0	0	0	0	0	0	0	0	0	0	0	0	0	0	0	0	0	0	0	0	0	0	0	0	0	0	0	0	0	0	0	0	0	0	0	0	0	0
0	0	0	0	0	0	0	0	0	0	0	0	0	0	0	0	0	0	0	0	0	0	0	0	0	0	0	0	0	0	0	0	0	0	0	0	0	0	0	0	0	0	0	0	0	0	0	0	0	0
0	0	0	0	0	0	0	0	0	0	0	0	0	0	0	0	0	0	0	0	0	0	0	0	0	0	0	0	0	0	0	0	0	0	0	0	0	0	0	0	0	0	0	0	0	0	0	0	0	0
0	0	0	0	0	0	0	0	0	0	0	0	0	0	0	0	0	0	0	0	0	0	0	0	0	0	0	0	0	0	0	0	0	0	0	0	0	0	0	0	0	0	0	0	0	0	0	0	0	0
0	0	0	0	0	0	0	0	0	0	0	0	0	0	0	0	0	0	0	0	0	0	0	0	0	0	0	0	0	0	0	0	0	0	0	0	0	0	0	0	0	0	0	0	0	0	0	0	0	0
0	0	0	0	0	0	0	0	0	0	0	0	0	0	0	0	0	0	0	0	0	0	0	0	0	0	0	0	0	0	0	0	0	0	0	0	0	0	0	0	0	0	0	0	0	0	0	0	0	0
0	0	0	0	0	0	0	0	0	0	0	0	0	0	0	0	0	0	0	0	0	0	0	0	0	0	0	0	0	0	0	0	0	0	0	0	0	0	0	0	0	0	0	0	0	0	0	0	0	0
0	0	0	0	0	0	0	0	0	0	0	0	0	0	0	0	0	0	0	0	0	0	0	0	0	0	0	0	0	0	0	0	0	0	0	0	0	0	0	0	0	0	0	0	0	0	0	0	0	0
0	0	0	0	0	0	0	0	0	0	0	0	0	0	0	0	0	0	0	0	0	0	0	0	0	0	0	0	0	0	0	0	0	0	0	0	0	0	0	0	0	0	0	0	0	0	0	0	0	0
0	0	0	0	0	0	0	0	0	0	0	0	0	0	0	0	0	0	0	0	0	0	0	0	0	0	0	0	0	0	0	0	0	0	0	0	0	0	0	0	0	0	0	0	0	0	0	0	0	0
0	0	0	0	0	0	0	0	0	0	0	0	0	0	0	0	0	0	0	0	0	0	0	0	0	0	0	0	0	0	0	0	0	0	0	0	0	0	0	0	0	0	0	0	0	0	0	0	0	0
0	0	0	0	0	0	0	0	0	0	0	0	0	0	0	0	0	0	0	0	0	0	0	0	0	0	0	0	0	0	0	0	0	0	0	0	0	0	0	0	0	0	0	0	0	0	0	0	0	0
0	0	0	0	0	0	0	0	0	0	0	0	0	0	0	0	0	0	0	0	0	0	0	0	0	0	0	0	0	0	0	0	0	0	0	0	0	0	0	0	0	0	0	0	0	0	0	0	0	0
0	0	0	0	0	0	0	0	0	0	0	0	0	0	0	0	0	0	0	0	0	0	0	0	0	0	0	0	0	0	0	0	0	0	0	0	0	0	0	0	0	0	0	0	0	0	0	0	0	0
0	0	0	0	0	0	0	0	0	0	0	0	0	0	0	0	0	0	0	0	0	0	0	0	0	0	0	0	0	0	0	0	0	0	0	0	0	0	0	0	0	0	0	0	0	0	0	0	0	0
0	0	0	0	0	0	0	0	0	0	0	0	0	0	0	0	0	0	0	0	0	0	0	0	0	0	0	0	0	0	0	0	0	0	0	0	0	0	0	0	0	0	0	0	0	0	0	0	0	0
0	0	0	0	0	0	0	0	0	0	0	0	0	0	0	0	0	0	0	0	0	0	0	0	0	0	0	0	0	0	0	0	0	0	0	0	0	0	0	0	0	0	0	0	0	0	0	0	0	0
0	0	0	0	0	0	0	0	0	0	0	0	0	0	0	0	0	0	0	0	0	0	0	0	0	0	0	0	0	0	0	0	0	0	0	0	0	0	0	0	0	0	0	0	0	0	0	0	0	0
0	0	0	0	0	0	0	0	0	0	0	0	0	0	0	0	0	0	0	0	0	0	0	0	0	0	0	0	0	0	0	0	0	0	0	0	0	0	0	0	0	0	0	0	0	0	0	0	0	0
0	0	0	0	0	0	0	0	0	0	0	0	0	0	0	0	0	0	0	0	0	0	0	0	0	0	0	0	0	0	0	0	0	0	0	0	0	0	0	0	0	0	0	0	0	0	0	0	0	0
0	0	0	0	0	0	0	0	0	0	0	0	0	0	0	0	0	0	0	0	0	0	0	0	0	0	0	0	0	0	0	0	0	0	0	0	0	0	0	0	0	0	0	0	0	0	0	0	0	0
0	0	0	0	0	0	0	0	0	0	0	0	0	0	0	0	0	0	0	0	0	0	0	0	0	0	0	0	0	0	0	0	0	0	0	0	0	0	0	0	0	0	0	0	0	0	0	0	0	0
0	0	0	0	0	0	0	0	0	0	0	0	0	0	0	0	0	0	0	0	0	0	0	0	0	0	0	0	0	0	0	0	0	0	0	0	0	0	0	0	0	0	0	0	0	0	0	0	0	0
0	0	0	0	0	0	0	0	0	0	0	0	0	0	0	0	0	0	0	0	0	0	0	0	0	0	0	0	0	0	0	0	0	0	0	0	0	0	0	0	0	0	0	0	0	0	0	0	0	0
0	0	0	0	0	0	0	0	0	0	0	0	0	0	0	0	0	0	0	0	0	0	0	0	0	0	0	0	0	0	0	0	0	0	0	0	0	0	0	0	0	0	0	0	0	0	0	0	0	0
0	0	0	0	0	0	0	0	0	0	0	0	0	0	0	0	0	0	0	0	0	0	0	0	0	0	0	0	0	0	0	0	0	0	0	0	0	0	0	0	0	0	0	0	0	0	0	0	0	0
0	0	0	0	0	0	0	0	0	0	0	0	0	0	0	0	0	0	0	0	0	0	0	0	0	0	0	0	0	0	0	0	0	0	0	0	0	0	0	0	0	0	0	0	0	0	0	0	0	0
0	0	0	0	0	0	0	0	0	0	0	0	0	0	0	0	0	0	0	0	0	0	0	0	0	0	0	0	0	0	0	0	0	0	0	0	0	0	0	0	0	0	0	0	0	0	0	0	0	0
0	0	0	0	0	0	0	0	0	0	0	0	0	0	0	0	0	0	0	0	0	0	0	0	0	0	0	0	0	0	0	0	0	0	0	0	0	0	0	0	0	0	0	0	0	0	0	0	0	0
0	0	0	0	0	0	0	0	0	0	0	0	0	0	0	0	0	0	0	0	0	0	0	0	0	0	0	0	0	0	0	0	0	0	0	0	0	0	0	0	0	0	0	0	0	0	0	0	0	0
0	0	0	0	0	0	0	0	0	0	0	0	0	0	0	0	0	0	0	0	0	0	0	0	0	0	0	0	0	0	0	0	0	0	0	0	0	0	0	0	0	0	0	0	0	0	0	0	0	0
0	0	0	0	0	0	0	0	0	0	0	0	0	0	0	0	0	0	0	0	0	0	0	0	0	0	0	0	0	0	0	0	0	0	0	0	0	0	0	0	0	0	0	0	0	0	0	0	0	0
0	0	0	0	0	0	0	0	0	0	0	0	0	0	0	0	0	0	0	0	0	0	0	0	0	0	0	0	0	0	0	0	0	0	0	0	0	0	0	0	0	0	0	0	0	0	0	0	0	0
0	0	0	0	0	0	0	0	0	0	0	0	0	0	0	0	0	0	0	0	0	0	0	0	0	0	0	0	0	0	0	0	0	0	0	0	0	0	0	0	0	0	0	0	0	0	0	0	0	0
0	0	0	0	0	0	0	0	0	0	0	0	0	0	0	0	0	0	0	0	0	0	0	0	0	0	0	0	0	0	0	0	0	0	0	0	0	0	0	0	0	0	0	0	0	0	0	0	0	0
0	0	0	0	0	0	0	0	0	0	0	0	0	0	0	0	0	0	0	0	0	0	0	0	0	0	0	0	0	0	0	0	0	0	0	0	0	0	0	0	0	0	0	0	0	0	0	0	0	0
0	0	0	0	0	0	0	0	0	0	0	0	0	0	0	0	0	0	0	0	0	0	0	0	0	0	0	0	0	0	0	0	0	0	0	0	0	0	0	0	0	0	0	0	0	0	0	0	0	0
0	0	0	0	0	0	0	0	0	0	0	0	0	0	0	0	0	0	0	0	0	0	0	0	0	0	0	0	0	0	0	0	0	0	0	0	0	0	0	0	0	0	0	0	0	0	0	0	0	0
0	0	0	0	0	0	0	0	0	0	0	0	0	0	0	0	0	0	0	0	0	0	0	0	0	0	0	0	0	0	0	0	0	0	0	0	0	0	0	0	0	0	0	0	0	0	0	0	0	0
0	0	0	0	0	0	0	0	0	0	0	0	0	0	0	0	0	0	0	0	0	0	0	0	0	0	0	0	0	0	0	0	0	0	0	0	0	0	0	0	0	0	0	0	0	0	0	0	0	0
0	0	0	0	0	0	0	0	0	0	0	0	0	0	0	0	0	0	0	0	0	0	0	0	0	0	0	0	0	0	0	0	0	0	0	0	0	0	0	0	0	0	0	0	0	0	0	0	0	0
0	0	0	0	0	0	0	0	0	0	0	0	0	0	0	0	0	0	0	0	0	0	0	0	0	0	0	0	0	0	0	0	0	0	0	0	0	0	0	0	0	0	0	0	0	0	0	0	0	0
0	0	0	0	0	0	0	0	0	0	0	0	0	0	0	0	0	0	0	0	0	0	0	0	0	0	0	0	0	0	0	0	0	0	0	0	0	0	0	0	0	0	0	0	0	0	0	0	0	0
0	0	0	0	0	0	0	0	0	0	0	0	0	0	0	0	0	0	0	0	0	0	0	0	0	0	0	0	0	0	0	0	0	0	0	0	0	0	0	0	0	0	0	0	0	0	0	0	0	0
0	0	0	0	0	0	0	0	0	0	0	0	0	0	0	0	0	0	0	0	0	0	0	0	0	0	0	0	0	0	0	0	0	0	0	0	0	0	0	0	0	0	0	0	0	0	0	0	0	0
0	0	0	0	0	0	0	0	0	0	0	0	0	0	0	0	0	0	0	0	0	0	0	0	0	0	0	0	0	0	0	0	0	0	0	0	0	0	0	0	0	0	0	0	0	0	0	0	0	0
0	0	0	0	0	0	0	0	0	0	0	0	0	0	0	0	0	0	0	0	0	0	0	0	0	0	0	0	0	0	0	0	0	0	0	0	0	0	0	0	0	0	0	0	0	0	0	0	0	0
0	0	0	0	0	0	0	0	0	0	0	0	0	0	0	0	0	0	0	0	0	0	0	0	0	0	0	0	0	0	0	0	0	0	0	0	0	0	0	0	0	0	0	0	0	0	0	0	0	0
0	0	0	0	0	0	0	0	0	0	0	0	0	0	0	0	0	0	0	0	0	0	0	0	0	0	0	0	0	0	0	0	0	0	0	0	0	0	0	0	0	0	0	0	0	0	0	0	0	0
0	0	0	0	0	0	0	0	0	0	0	0	0	0	0	0	0	0	0	0	0	0	0	0	0	0	0	0	0	0	0	0	0	0	0	0	0	0	0	0	0	0	0	0	0	0	0	0	0	0
0	0	0	0	0	0	0	0	0	0	0	0	0	0	0	0	0	0	0	0	0	0	0	0	0	0	0	0	0	0	0	0	0	0	0	0	0	0	0	0	0	0	0	0	0	0	0	0	0	0
0	0	0	0	0	0	0	0	0	0	0	0	0	0	0	0	0	0	0	0	0	0	0	0	0	0	0	0	0	0	0	0	0	0	0	0	0	0	0	0	0	0	0	0	0	0	0	0	0	0
0	0	0	0	0	0	0	0	0	0	0	0	0	0	0	0	0	0	0	0	0	0	0	0	0	0	0	0	0	0	0	0	0	0	0	0	0	0	0	0	0	0	0	0	0	0	0	0	0	0
0	0	0	0	0	0	0	0	0	0	0	0	0	0	0	0	0	0	0	0	0	0	0	0	0	0	0	0	0	0	0	0	0	0	0	0	0	0	0	0	0	0	0	0	0	0	0	0	0	0
0	0	0	0	0	0	0	0	0	0	0	0	0	0	0	0	0	0	0	0	0	0	0	0	0	0	0	0	0	0	0	0	0	0	0	0	0	0	0	0	0	0	0	0	0	0	0	0	0	0
0	0	0	0	0	0	0	0	0	0	0	0	0	0	0	0	0	0	0	0	0	0	0	0	0	0	0	0	0	0	0	0	0	0	0	0	0	0	0	0	0	0	0	0	0	0	0	0	0	0
0	0	0	0	0	0	0	0	0	0	0	0	0	0	0	0	0	0	0	0	0	0	0	0	0	0	0	0	0	0	0	0	0	0	0	0	0	0	0	0	0	0	0	0	0	0	0	0	0	0
0	0	0	0	0	0	0	0	0	0	0	0	0	0	0	0	0	0	0	0	0	0	0	0	0	0	0	0	0	0	0	0	0	0	0	0	0	0	0	0	0	0	0	0	0	0	0	0	0	0
0	0	0	0	0	0	0	0	0	0	0	0	0	0	0	0	0	0	0	0	0	0	0	0	0	0	0	0	0	0	0	0	0	0	0	0	0	0	0	0	0	0	0	0	0	0	0	0	0	0
0	0	0	0	0	0	0	0	0	0	0	0	0	0	0	0	0	0	0	0	0	0	0	0	0	0	0	0	0	0	0	0	0	0	0	0	0	0	0	0	0	0	0	0	0	0	0	0	0	0
0	0	0	0	0	0	0	0	0	0	0	0	0	0	0	0	0	0	0	0	0	0	0	0	0	0	0	0	0	0	0	0	0	0	0	0	0	0	0	0	0	0	0	0	0	0	0	0	0	0
0	0	0	0	0	0	0	0	0	0	0	0	0	0	0	0	0	0	0	0	0	0	0	0	0	0	0	0	0	0	0	0	0	0	0	0	0	0	0	0	0	0	0	0	0	0	0	0	0	0
0	0	0	0	0	0	0	0	0	0	0	0	0	0	0	0	0	0	0	0	0	0	0	0	0	0	0	0	0	0	0	0	0	0	0	0	0	0	0	0	0	0	0	0	0	0	0	0	0	0
0	0	0	0	0	0	0	0	0	0	0	0	0	0	0	0	0	0	0	0	0	0	0	0	0	0	0	0	0	0	0	0	0	0	0	0	0	0	0	0	0	0	0	0	0	0	0	0	0	0
0	0	0	0	0	0	0	0	0	0	0	0	0	0	0	0	0	0	0	0	0	0	0	0	0	0	0	0	0	0	0	0	0	0	0	0	0	0	0	0	0	0	0	0	0	0	0	0	0	0
0	0	0	0	0	0	0	0	0	0	0	0	0	0	0	0	0	0	0	0	0	0	0	0	0	0	0	0	0	0	0	0	0	0	0	0	0	0	0	0	0	0	0	0	0	0	0	0	0	0
0	0	0	0	0	0	0	0	0	0	0	0	0	0	0	0	0	0	0	0	0	0	0	0	0	0	0	0	0	0	0	0	0	0	0	0	0	0	0	0	0	0	0	0	0	0	0	0	0	0
0	0	0	0	0	0	0	0	0	0	0	0	0	0	0	0	0	0	0	0	0	0	0	0	0	0	0	0	0	0	0	0	0	0	0	0	0	0	0	0	0	0	0	0	0	0	0	0	0	0
0	0	0	0	0	0	0	0	0	0	0	0	0	0	0	0	0	0	0	0	0	0	0	0	0	0	0	0	0	0	0	0	0	0	0	0	0	0	0	0	0	0	0	0	0	0	0	0	0	0
0	0	0	0	0	0	0	0	0	0	0	0	0	0	0	0	0	0	0	0	0	0	0	0	0	0	0	0	0	0	0	0	0	0	0	0	0	0	0	0	0	0	0	0	0	0	0	0	0	0
0	0	0	0	0	0	0	0	0	0	0	0	0	0	0	0	0	0	0	0	0	0	0	0	0	0	0	0	0	0	0	0	0	0	0	0	0	0	0	0	0	0	0	0	0	0	0	0	0	0
0	0	0	0	0	0	0	0	0	0	0	0	0	0	0	0	0	0	0	0	0	0	0	0	0	0	0	0	0	0	0	0	0	0	0	0	0	0	0	0	0	0	0	0	0	0	0	0	0	0
0	0	0	0	0	0	0	0	0	0	0	0	0	0	0	0	0	0	0	0	0	0	0	0	0	0	0	0	0	0	0	0	0	0	0	0	0	0	0	0	0	0	0	0	0	0	0	0	0	0
0	0	0	0	0	0	0	0	0	0	0	0	0	0	0	0	0	0	0	0	0	0	0	0	0	0	0	0	0	0	0	0	0	0	0	0	0	0	0	0	0	0	0	0	0	0	0	0	0	0
0	0	0	0	0	0	0	0	0	0	0	0	0	0	0	0	0	0	0	0	0	0	0	0	0	0	0	0	0	0	0	0	0	0	0	0	0	0	0	0	0	0	0	0	0	0	0	0	0	0
0	0	0	0	0	0	0	0	0	0	0	0	0	0	0	0	0	0	0	0	0	0	0	0	0	0	0	0	0	0	0	0	0	0	0	0	0	0	0	0	0	0	0	0	0	0	0	0	0	0
0	0	0	0	0	0	0	0	0	0	0	0	0	0	0	0	0	0	0	0	0	0	0	0	0	0	0	0	0	0	0	0	0	0	0	0	0	0	0	0	0	0	0	0	0	0	0	0	0	0
0	0	0	0	0	0	0	0	0	0	0	0	0	0	0	0	0	0	0	0	0	0	0	0	0	0	0	0	0	0	0	0	0	0	0	0	0	0	0	0	0	0	0	0	0	0	0	0	0	0
0	0	0	0	0	0	0	0	0	0	0	0	0	0	0	0	0	0	0	0	0	0	0	0	0	0	0	0	0	0	0	0	0	0	0	0	0	0	0	0	0	0	0	0	0	0	0	0	0	0
0	0	0	0	0	0	0	0	0	0	0	0	0	0	0	0	0	0	0	0	0	0	0	0	0	0	0	0	0	0	0	0	0	0	0	0	0	0	0	0	0	0	0	0	0	0	0	0	0	0
0	0	0	0	0	0	0	0	0	0	0	0	0	0	0	0	0	0	0	0	0	0	0	0	0	0	0	0	0	0	0	0	0	0	0	0	0	0	0	0	0	0	0	0	0	0	0	0	0	0
0	0	0	0	0	0	0	0	0	0	0	0	0	0	0	0	0	0	0	0	0	0	0	0	0	0	0	0	0	0	0	0	0	0	0	0	0	0	0	0	0	0	0	0	0	0	0	0	0	0
0	0	0	0	0	1	0	0	0	0	0	0	0	0	0	0	0	0	0	0	0	0	0	0	1	1	0	0	0	0	0	0	0	0	0	0	0	0	0	0	1	0	0	0	0	1	0	0	0	0
0	0	0	0	0	0	0	0	0	0	0	0	0	0	0	0	0	0	0	0	0	0	0	0	0	0	0	0	0	0	0	0	0	0	0	0	0	0	0	0	0	0	0	0	0	0	0	0	0	0
0	0	0	0	0	0	0	0	0	0	0	0	0	0	0	0	0	0	0	0	0	0	0	0	0	0	0	0	0	0	0	0	0	0	0	0	0	0	0	0	0	0	0	0	0	0	0	0	0	0
0	0	0	0	0	0	0	0	0	0	0	0	0	0	0	0	0	0	0	0	0	0	0	0	0	0	0	0	0	0	0	0	0	0	0	0	0	0	0	0	0	0	0	0	0	0	0	0	0	-1
0	0	0	0	0	0	0	0	0	0	0	0	0	0	0	0	0	0	0	0	0	0	0	0	0	0	0	0	0	0	0	0	0	0	0	0	0	0	0	0	0	0	0	0	0	0	0	0	0	0
0	0	0	0	0	0	0	0	0	0	0	0	0	0	0	0	0	0	0	0	0	0	0	0	0	0	0	0	0	0	0	0	0	0	0	0	0	0	0	0	0	0	0	0	0	0	0	0	0	0
0	0	0	0	0	0	0	0	0	0	0	0	0	0	0	0	0	0	0	0	0	0	0	0	0	0	0	0	0	0	0	0	0	0	0	0	0	0	0	0	0	0	0	0	0	0	0	0	0	0
0	0	0	0	0	0	0	0	0	0	0	0	0	0	0	0	0	0	0	0	0	0	0	0	0	0	0	0	0	0	0	0	0	0	0	0	0	0	0	0	0	0	0	0	0	0	0	0	0	0
0	0	0	0	0	0	0	0	0	0	0	0	0	0	0	0	0	0	0	0	0	0	0	0	0	0	0	0	0	0	0	0	0	0	0	0	0	0	0	0	0	0	0	0	0	0	0	0	0	0
0	0	0	0	0	0	0	0	0	0	0	0	0	0	0	0	0	0	0	0	0	0	0	0	0	0	0	0	0	0	0	0	0	0	0	0	0	0	0	0	0	0	0	0	0	0	0	0	0	0
0	0	0	0	0	0	0	0	0	0	0	0	0	0	0	0	0	0	0	0	0	0	0	0	0	0	0	0	0	0	0	0	0	0	0	0	0	0	0	0	0	0	0	0	0	0	0	0	0	0
0	0	0	0	0	0	0	0	0	0	0	0	0	0	0	0	0	0	0	0	0	0	0	0	0	0	0	0	0	0	0	0	0	0	0	0	0	0	0	0	0	0	0	0	0	0	0	0	0	0
0	0	0	0	0	0	0	0	0	0	0	0	0	0	0	0	0	0	0	0	0	0	0	0	0	0	0	0	0	0	0	0	0	0	0	0	0	0	0	0	0	0	0	0	0	0	0	0	0	0
0	0	0	0	0	0	0	0	0	0	0	0	0	0	0	0	0	0	0	0	0	0	0	0	0	0	0	0	0	0	0	0	0	0	0	0	0	0	0	0	0	0	0	0	0	0	0	0	0	0
0	0	0	0	0	0	0	0	0	0	0	0	0	0	0	0	0	0	0	0	0	0	0	0	0	0	0	0	0	0	0	0	0	0	0	0	0	0	0	0	0	0	0	0	0	0	0	0	0	0
0	0	0	0	0	1	0	0	0	0	0	0	0	0	0	0	0	0	0	0	0	0	0	0	0	1	0	0	0	0	0	0	0	0	0	0	0	0	0	0	0	0	0	0	0	1	0	0	0	0
0	0	0	0	0	0	0	0	0	0	0	0	0	0	0	0	0	0	0	0	0	0	0	0	0	0	0	0	0	0	0	0	0	0	0	0	0	0	0	0	0	0	0	0	0	0	0	0	0	0
0	0	0	0	0	0	0	0	0	0	0	0	0	0	0	0	0	0	0	0	0	0	0	0	0	0	0	0	0	0	0	0	0	0	0	0	0	0	0	0	0	0	0	0	0	0	0	0	0	0
0	0	0	0	0	0	0	0	0	0	0	0	0	0	0	0	0	0	0	0	0	0	-1	0	0	0	0	0	0	0	0	0	0	0	0	0	0	0	0	0	0	0	-1	0	0	0	0	0	0	0
0	0	0	0	0	0	0	0	0	0	0	0	0	0	0	0	0	0	0	0	0	0	0	0	0	0	0	0	0	0	0	0	0	0	0	0	0	0	0	0	0	0	0	0	0	0	0	0	0	0
0	0	0	0	0	0	0	0	0	0	0	0	0	0	0	0	0	0	0	0	0	0	0	0	0	0	0	0	0	0	0	0	0	0	0	0	0	0	0	0	0	0	0	0	0	0	0	0	0	0
0	0	0	0	0	0	0	0	0	0	0	0	0	0	0	0	0	0	0	0	0	0	0	0	0	0	0	0	0	0	0	0	0	0	0	0	0	0	0	0	0	0	0	0	0	0	0	0	0	0
0	0	0	0	0	0	0	0	0	0	0	0	0	0	0	0	0	0	0	0	0	0	0	0	0	0	0	0	0	0	0	0	0	0	0	0	0	0	0	0	0	0	0	0	0	0	0	0	0	0
0	0	0	0	0	0	0	0	0	0	0	0	0	0	0	0	0	0	0	0	0	0	0	0	0	0	0	0	0	0	0	0	0	0	0	0	0	0	0	0	0	0	0	0	0	0	0	0	0	0
0	0	0	0	0	0	0	0	0	0	0	0	0	0	0	0	0	0	0	0	0	0	0	0	0	0	0	0	0	0	0	0	0	0	0	0	0	0	0	0	0	0	0	0	0	0	0	0	0	0
0	0	0	0	0	0	0	0	0	0	0	0	0	0	0	0	0	0	0	0	0	0	0	0	0	0	0	0	0	0	0	0	0	0	0	0	0	0	0	0	0	0	0	0	0	0	0	0	0	0
0	0	0	0	0	0	0	0	0	0	0	0	0	0	0	0	0	0	0	0	0	0	0	0	0	0	0	0	0	0	0	0	0	0	0	0	0	0	0	0	0	0	0	0	0	0	0	0	0	0
0	0	0	0	0	0	0	0	0	0	0	0	0	0	0	0	0	0	0	0	0	0	0	0	0	0	0	0	0	0	0	0	0	0	0	0	0	0	0	0	0	0	0	0	0	0	0	0	0	0
0	0	0	0	0	0	0	0	0	0	0	0	0	0	0	0	0	0	0	0	0	0	0	0	0	0	0	0	0	0	0	0	0	0	0	0	0	0	0	0	0	0	0	0	0	0	0	0	0	0
0	0	0	0	0	0	0	0	0	0	0	0	0	0	0	0	0	0	0	0	0	0	0	0	0	0	0	0	0	0	0	0	0	0	0	0	0	0	0	0	0	0	0	0	0	0	0	0	0	0
0	0	0	0	0	0	0	0	0	0	0	0	0	0	0	0	0	0	0	0	0	0	0	0	0	0	0	0	0	0	0	0	0	0	0	0	0	0	0	0	0	0	0	0	0	0	0	0	0	0
0	0	0	0	0	0	0	0	0	0	0	0	0	0	0	0	0	0	0	0	0	0	0	0	0	0	0	0	0	0	0	0	0	0	0	0	0	0	0	0	0	0	0	0	0	0	0	0	-1	0
0	0	0	0	0	0	0	0	0	0	0	0	0	0	0	0	0	0	0	0	0	0	0	0	0	0	0	0	0	0	0	0	0	0	0	0	0	0	0	0	0	0	0	0	0	0	0	0	0	0
0	0	0	0	0	0	0	0	0	0	0	0	0	0	0	0	0	0	0	0	0	0	0	0	0	0	0	0	0	0	0	0	0	0	0	0	0	0	0	0	0	0	0	0	0	0	0	0	0	0
0	0	0	0	0	0	0	0	0	0	0	0	0	0	0	0	0	0	0	0	0	0	0	0	0	0	0	0	0	0	0	0	0	0	0	0	0	0	0	0	0	0	0	0	0	0	0	0	0	0
0	0	0	0	0	0	0	0	0	0	0	0	0	0	0	0	0	0	0	0	0	0	0	0	0	0	0	0	0	0	0	0	0	0	0	0	0	0	0	0	0	0	0	0	0	0	0	0	0	0
0	0	0	0	0	0	0	0	0	0	0	0	0	0	0	0	0	0	0	0	0	0	0	0	0	0	0	0	0	0	0	0	0	0	0	0	0	0	0	0	0	0	0	0	0	0	0	0	0	0
[truncated: 3,956 more rows]
[truncated: 573 more columns]

## Sheet: Mix_inhibitedby
Genes	Inhibited By
LGALS9	NONE
TRAFD1	BOTH
TNFRSF10C	BOTH
IFIT3	IT
IRF6	BOTH
UBE2L6	IT
ANGPT2	BOTH
PLSCR1	BOTH
CLIC2	BOTH
TAPBP	TP
RIPK2	TP
PCDH7	BOTH
ICOSLG	NONE
ADAMTS4	BOTH
APOL3	NONE
ABCB11	IT
DDX58	BOTH
HLA-B	NONE
HLA-H	TP
APOC3	IT
MMP1	BOTH
FUCA1	BOTH
SOD2	BOTH
VWF	BOTH
HLA-A	TP
ISG15	BOTH
ICAM1	TP
CTSB	BOTH
CFH	BOTH
CSF1	TP
HLA-C	TP
H1-4	BOTH
ERG	BOTH
COX6A1	BOTH
HLA-E	BOTH
FABP4	BOTH
CPN1	BOTH
VCAM1	NONE
TRIM21	BOTH
TYMP	BOTH
MX1	BOTH
IGFBP4	BOTH
WARS1	IT
SP100	BOTH
NR2F2	BOTH
F2R	BOTH
PSMB9	IT
LAP3	BOTH
CASP1	BOTH
PML	BOTH
SDC4	BOTH
DNAJA1	BOTH
GBP1	IT
GBP2	IT
KDELR2	BOTH
PTGS2	NONE
NNMT	BOTH
PSMB10	IT
STAT1	IT
STAT5A	TP
CASP4	BOTH
STAT2	BOTH
GSDMD	BOTH
B2M	BOTH
IFI35	BOTH
NFKB2	TP
RELB	TP
IL1RL1	BOTH
TNFAIP2	TP
TAP1	IT
TAP2	BOTH
ZFP36L1	BOTH
CD47	BOTH
SLFN5	BOTH
HYAL2	BOTH
NMI	BOTH
IFIT5	BOTH
SQSTM1	TP
CALCRL	BOTH
PARP14	BOTH
PDCD4	TP
TEX44	IT
THEMIS2	BOTH
LRCH2	BOTH
RNF213	BOTH
SLFN11	TP
CLEC14A	BOTH
TBC1D1	BOTH
STING1	BOTH
SAMD9L	BOTH
PARP9	IT
DDX60	BOTH
ADGRF5	BOTH
ZADH2	BOTH
GBP7	NONE
MLKL	BOTH
HSD17B11	BOTH
DTX3L	IT
ROBO4	BOTH
ESAM	BOTH
CTHRC1	TP
OPTN	BOTH
EPSTI1	BOTH
GBP5	BOTH
GBP4	NONE
PLEKHF1	BOTH
PDCD1LG2	NONE
APOL2	BOTH
HELZ2	BOTH
RBCK1	BOTH
SLC29A3	BOTH
PARP12	BOTH
CDC42EP4	BOTH
PPDPF	IT
FBXL15	BOTH
RHOJ	BOTH
MANSC1	BOTH
SP110	BOTH
ESM1	BOTH
CDC42SE2	BOTH
CD274	BOTH
TMEM181	TP
TNFRSF10D	BOTH
PSME2	BOTH
EMCN	BOTH
NDRG4	BOTH
APLN	BOTH
PLA2G4C	BOTH
LIMCH1	TP
JAG2	BOTH
POMP	BOTH
SAMHD1	BOTH
NUB1	BOTH
SLC12A7	BOTH
OAS3	BOTH
SQOR	BOTH
NUDT4B	BOTH
CXCL11	BOTH
APOL1	BOTH
UBD	NONE
IRAK2	NONE
OAS1	TP
LDLR	TP
HLA-DRA	BOTH
CXCL10	BOTH
CD74	BOTH
IFIT2	BOTH
IFIT1	BOTH
IFI30	BOTH
CCL5	BOTH
IDO1	BOTH
SELE	TP
JUNB	BOTH
BCL3	BOTH
TNFAIP3	TP
CTSS	NONE
CD40	BOTH
CD38	BOTH
OAS2	BOTH
HLA-F	BOTH
GCH1	BOTH
CSF2RB	BOTH
SLC7A2	NONE
CX3CL1	BOTH
CCL20	TP
IRF9	BOTH
CXCL9	BOTH
LGALS3BP	BOTH
BST2	BOTH
TRAF1	TP
IL18R1	TP
TNIP1	TP
OASL	BOTH
UGCG	BOTH
PARP10	BOTH
CMPK2	BOTH
DDX60L	BOTH
SHE	BOTH
SLC15A3	BOTH
CA13	BOTH
IFI44	BOTH
SECTM1	BOTH
IRF7	BOTH
TCEAL3	BOTH
ISG20	TP
ZFP91	BOTH
HAPLN3	NONE
SEPTIN5	BOTH
IFIH1	IT
CLIP2	BOTH
NOCT	BOTH
LAMP3	BOTH
CXCL1	TP
MX2	BOTH
PANX1	BOTH
CIB1	BOTH
LIPG	IT
TNFAIP8	BOTH
EBI3	TP
STX11	BOTH
RRM2	BOTH
JAK3	BOTH
RIN1	BOTH
TIFA	BOTH
UBTD1	BOTH
RAB6B	BOTH
IL15RA	BOTH
SLAMF8	BOTH

## Sheet: STRINGDBinteractions
#node1	node2
ANGPT2	VWF
APOC3	APOL1
B2M	HLA-F
B2M	TAP1
B2M	TAP2
B2M	HLA-C
B2M	HLA-E
B2M	HLA-A
B2M	HLA-B
B2M	TAPBP
B2M	HFE
BCL3	RELB
BCL3	NFKB2
CASP1	CTSB
CASP1	CASP4
CASP1	GSDMD
CASP4	GSDMD
CCL20	CX3CL1
CCL20	CXCL10
CCL20	CXCL11
CCL20	CXCL1
CCL20	CCL5
CCL5	CX3CL1
CCL5	CXCL10
CCL5	CXCL11
CCL5	CXCL9
CCL5	CXCL1
CD274	IDO1
CD274	PDCD1LG2
CD38	NNMT
CD40	RELB
CD40	ICAM1
CD40	ICOSLG
CD40	TRAF1
CD74	IFI35
CD74	CTSB
CD74	CTSS
CD74	HLA-DRA
CMPK2	IFIT3
CMPK2	RRM2
CTSB	CTSS
CX3CL1	CXCL9
CX3CL1	CXCL1
CX3CL1	CXCL10
CXCL1	CXCL10
CXCL1	CXCL11
CXCL10	IFIT1
CXCL10	ISG15
CXCL10	STAT1
CXCL10	CXCL9
CXCL10	CXCL11
CXCL11	CXCL9
DDX58	OAS3
DDX58	OASL
DDX58	UBE2L6
DDX58	MX2
DDX58	OAS2
DDX58	STAT1
DDX58	IFI44
DDX58	IFIT5
DDX58	IFIT1
DDX58	IFIT3
DDX58	STING1
DDX58	OAS1
DDX58	IFIH1
DDX58	MX1
DDX58	IFIT2
DDX58	IRF7
DDX58	DDX60
DDX58	ISG15
DDX60	OAS2
DDX60	IFI44
DDX60	IFIT1
DDX60	IFIT3
DDX60	OAS1
DDX60	ISG15
DDX60	IFIH1
DTX3L	STAT1
DTX3L	PARP14
DTX3L	PARP9
EPSTI1	PARP9
EPSTI1	IFI44
EPSTI1	MX1
GBP1	STAT1
GBP1	GBP5
GBP1	GBP4
GBP1	GBP2
GBP2	GBP5
GBP5	STAT1
HLA-A	HLA-F
HLA-A	TAP1
HLA-A	TAP2
HLA-A	HLA-C
HLA-A	HLA-E
HLA-A	HLA-DRA
HLA-A	TAPBP
HLA-A	HLA-B
HLA-B	HLA-F
HLA-B	TAP1
HLA-B	HLA-C
HLA-B	HLA-E
HLA-B	HLA-DRA
HLA-B	TAPBP
HLA-C	HLA-F
HLA-C	HLA-DRA
HLA-C	TAPBP
HLA-C	HLA-E
HLA-DRA	HLA-F
HLA-DRA	HLA-E
HLA-E	HLA-F
HLA-E	TAPBP
HLA-F	TAPBP
ICAM1	SELE
ICAM1	VCAM1
IFI35	OAS3
IFI35	NMI
IFI35	OASL
IFI35	STAT2
IFI35	OAS2
IFI35	STAT1
IFI35	IFI44
IFI35	IFIT3
IFI35	IRF7
IFI35	MX1
IFI35	OAS1
IFI35	ISG15
IFI44	OAS3
IFI44	OASL
IFI44	SAMD9L
IFI44	OAS2
IFI44	PARP9
IFI44	STAT1
IFI44	IFIT5
IFI44	IRF7
IFI44	IFIH1
IFI44	OAS1
IFI44	ISG15
IFI44	IFIT2
IFI44	MX1
IFI44	IFIT1
IFI44	IFIT3
IFIH1	OAS3
IFIH1	OASL
IFIH1	OAS2
IFIH1	STAT1
IFIH1	IFIT1
IFIH1	IFIT3
IFIH1	IRF7
IFIH1	MX1
IFIH1	OAS1
IFIH1	IFIT2
IFIH1	ISG15
IFIT1	OAS3
IFIT1	OASL
IFIT1	MX2
IFIT1	OAS2
IFIT1	STAT1
IFIT1	IRF9
IFIT1	IRF7
IFIT1	OAS1
IFIT1	IFIT2
IFIT1	MX1
IFIT1	ISG15
IFIT1	IFIT3
IFIT2	OAS3
IFIT2	OASL
IFIT2	STAT2
IFIT2	OAS2
IFIT2	STAT1
IFIT2	IFIT3
IFIT2	IRF9
IFIT2	MX1
IFIT2	OAS1
IFIT2	ISG15
IFIT3	OAS3
IFIT3	OASL
IFIT3	STAT2
IFIT3	SAMD9L
IFIT3	OAS2
IFIT3	PARP9
IFIT3	STAT1
IFIT3	IRF9
IFIT3	OAS1
IFIT3	MX1
IFIT3	ISG15
IRF7	OAS3
IRF7	OASL
IRF7	STAT2
IRF7	OAS2
IRF7	STAT1
IRF7	IRF9
IRF7	MX1
IRF7	OAS1
IRF7	ISG15
IRF9	OAS3
IRF9	STAT2
IRF9	STAT5A
IRF9	OAS2
IRF9	STAT1
IRF9	OAS1
IRF9	MX1
IRF9	ISG15
ISG15	OAS3
ISG15	OASL
ISG15	UBE2L6
ISG15	STAT2
ISG15	MX2
ISG15	OAS2
ISG15	STAT1
ISG15	MX1
ISG15	OAS1
JAK3	STAT2
JAK3	STAT5A
JAK3	STAT1
MX1	OAS3
MX1	OASL
MX1	STAT2
MX1	MX2
MX1	OAS2
MX1	STAT1
MX1	OAS1
MX2	OAS1
MX2	OAS2
NFKB2	RELB
NMI	STAT2
NUB1	UBD
OAS1	OAS3
OAS1	OAS2
OAS1	STAT1
OAS2	OAS3
OAS2	STAT1
OAS3	STAT2
OAS3	STAT1
OASL	STAT1
OPTN	TNIP1
OPTN	SQSTM1
PARP14	PARP9
PARP9	STAT1
PML	STAT1
PML	SP100
POMP	PSMB10
POMP	PSMB9
PSMB10	PSME2
PSMB10	PSMB9
PSMB9	PSME2
PSMB9	TAP1
PSMB9	STAT1
PSMB9	TAP2
RBCK1	RIPK2
RIPK2	TNFAIP3
SELE	VCAM1
SQSTM1	TRIM21
STAT1	UBE2L6
STAT1	STAT2
STAT1	STAT5A
TAP1	TAPBP
TAP1	TAP2
TAP2	TAPBP
TNFAIP3	TNIP1
TNFAIP3	TRAF1
TNFRSF10C	TNFRSF10D
ABCB11
ADAMTS4
ADGRF5
APLN
APOL2
APOL3
BST2
CA13
CALCRL
CDC42EP4
CDC42SE2
CFH
CIB1
CLEC14A
CLIC2
CLIP2
COX6A1
CPN1
CSF1
CSF2RB
CTHRC1
DDX60L
DNAJA1
EBI3
EMCN
ERG
ESAM
ESM1
F2R
FABP4
FBXL15
FUCA1
GBP7
GCH1
H1-4
HAPLN3
HELZ2
HLA-H
HSD17B11
HYAL2
IFI30
IGFBP4
IL15RA
IL18R1
IL1RL1
IRAK2
IRF6
ISG20
JAG2
JUNB
KDELR2
LAMP3
LAP3
LDLR
LGALS3BP
LGALS9
LIMCH1
LIPG
LRCH2
MANSC1
MLKL
MMP1
NDRG4
NOCT
NR2F2
NUDT4B
PANX1
PARP10
PARP12
PDCD4
PLA2G4C
PLEKHF1
PLSCR1
PPDPF
PTGS2
RAB6B
RHOJ
RIN1
RNF213
ROBO4
SAMHD1
SDC4
SECTM1
SEPTIN5
SHE
SLAMF8
SLC12A7
SLC15A3
SLC29A3
SLC7A2
SLFN11
SLFN5
SOD2
SP110
SQOR
TBC1D1
TCEAL3
TEX44
THEMIS2
TIFA
TMEM181
TNFAIP2
TNFAIP8
TRAFD1
TYMP
UBTD1
UGCG
WARS1
ZADH2
ZFP36L1
ZFP91

## Sheet: PathwayEnrichment
#term ID	term description	observed gene count	background gene count	strength	signal	false discovery rate	minLogFDR	matching proteins in your network (IDs)	matching proteins in your network (labels)	ENRICH	INHIBITEDBY
WP619	Type II interferon signaling	4	37	21	202	0.00293	2.53313	9606.ENSP00000346206,9606.ENSP00000354394,9606.ENSP00000359504,9606.ENSP00000363993	TAP1,STAT1,GBP1,PSMB9	KEGG	ITonly
WP4197	Immune response to tuberculosis	3	23	218	151	0.0053	2.27572	9606.ENSP00000346206,9606.ENSP00000354394,9606.ENSP00000360876	TAP1,STAT1,IFIT3	KEGG	ITonly
WP5304	Cholesterol metabolism	3	72	168	9	0.009	2.04576	9606.ENSP00000227667,9606.ENSP00000261292,9606.ENSP00000497931	APOC3,LIPG,ABCB11	KEGG	ITonly
HSA-1280215	Cytokine Signaling in Immune system	7	706	106	85	0.0014	2.85387	9606.ENSP00000287156,9606.ENSP00000351314,9606.ENSP00000354394,9606.ENSP00000359497,9606.ENSP00000359504,9606.ENSP00000360876,9606.ENSP00000363993	UBE2L6,PSMB10,STAT1,GBP2,GBP1,IFIT3,PSMB9	REACTOME	ITonly
HSA-168256	Immune System	10	1979	77	62	0.0014	2.85387	9606.ENSP00000287156,9606.ENSP00000296161,9606.ENSP00000346206,9606.ENSP00000351314,9606.ENSP00000354394,9606.ENSP00000359497,9606.ENSP00000359504,9606.ENSP00000360876,9606.ENSP00000363993,9606.ENSP00000497271	UBE2L6,DTX3L,TAP1,PSMB10,STAT1,GBP2,GBP1,IFIT3,PSMB9,IFIH1	REACTOME	ITonly
HSA-913531	Interferon Signaling	5	199	146	111	0.0014	2.85387	9606.ENSP00000287156,9606.ENSP00000354394,9606.ENSP00000359497,9606.ENSP00000359504,9606.ENSP00000360876	UBE2L6,STAT1,GBP2,GBP1,IFIT3	REACTOME	ITonly
HSA-983169	Class I MHC mediated antigen processing & presentation	5	376	119	76	0.0077	2.11351	9606.ENSP00000287156,9606.ENSP00000296161,9606.ENSP00000346206,9606.ENSP00000351314,9606.ENSP00000363993	UBE2L6,DTX3L,TAP1,PSMB10,PSMB9	REACTOME	ITonly
HSA-5619084	ABC transporter disorders	3	77	165	8	0.0152	1.81816	9606.ENSP00000351314,9606.ENSP00000363993,9606.ENSP00000497931	PSMB10,PSMB9,ABCB11	REACTOME	ITonly
HSA-8939902	Regulation of RUNX2 expression and activity	3	72	168	81	0.0152	1.81816	9606.ENSP00000351314,9606.ENSP00000354394,9606.ENSP00000363993	PSMB10,STAT1,PSMB9	REACTOME	ITonly
HSA-8964058	HDL remodeling	2	10	237	87	0.0152	1.81816	9606.ENSP00000227667,9606.ENSP00000261292	APOC3,LIPG	REACTOME	ITonly
HSA-909733	Interferon alpha/beta signaling	3	71	169	81	0.0152	1.81816	9606.ENSP00000354394,9606.ENSP00000359497,9606.ENSP00000360876	STAT1,GBP2,IFIT3	REACTOME	ITonly
HSA-1236974	ER-Phagosome pathway	3	89	159	78	0.0162	1.79048	9606.ENSP00000346206,9606.ENSP00000351314,9606.ENSP00000363993	TAP1,PSMB10,PSMB9	REACTOME	ITonly
HSA-877300	Interferon gamma signaling	3	90	159	78	0.0162	1.79048	9606.ENSP00000354394,9606.ENSP00000359497,9606.ENSP00000359504	STAT1,GBP2,GBP1	REACTOME	ITonly
HSA-983168	Antigen processing: Ubiquitination & Proteasome degradation	4	303	118	63	0.0222	1.65365	9606.ENSP00000287156,9606.ENSP00000296161,9606.ENSP00000351314,9606.ENSP00000363993	UBE2L6,DTX3L,PSMB10,PSMB9	REACTOME	ITonly
hsa04979	Cholesterol metabolism	3	48	186	109	0.0036	2.4437	9606.ENSP00000227667,9606.ENSP00000261292,9606.ENSP00000497931	APOC3,LIPG,ABCB11	WIKIPATH	ITonly
hsa05169	Epstein-Barr virus infection	15	192	101	157	1.62e-06	5.79048	9606.ENSP00000228928,9606.ENSP00000259951,9606.ENSP00000305651,9606.ENSP00000315768,9606.ENSP00000342278,9606.ENSP00000361359,9606.ENSP00000364032,9606.ENSP00000365817,9606.ENSP00000369213,9606.ENSP00000378786,9606.ENSP00000380073,9606.ENSP00000380697,9606.ENSP00000432511,9606.ENSP00000496832,9606.ENSP00000497910	OAS3,HLA-F,CXCL10,STAT2,OAS2,CD40,TAP2,HLA-E,DDX58,HLA-DRA,IRF9,IRF7,JAK3,ISG15,B2M	KEGG	ITandTP
hsa04621	NOD-like receptor signaling pathway	14	173	103	156	2.4e-06	5.61979	9606.ENSP00000227638,9606.ENSP00000228928,9606.ENSP00000315768,9606.ENSP00000342278,9606.ENSP00000345672,9606.ENSP00000348632,9606.ENSP00000359488,9606.ENSP00000380073,9606.ENSP00000380697,9606.ENSP00000388566,9606.ENSP00000433138,9606.ENSP00000433209,9606.ENSP00000474412,9606.ENSP00000498596	PANX1,OAS3,STAT2,OAS2,CTSB,RBCK1,GBP5,IRF9,IRF7,CASP4,CASP1,GSDMD,CCL5,STING1	KEGG	ITandTP
hsa05164	Influenza A	13	163	102	147	8.82e-06	5.05453	9606.ENSP00000228928,9606.ENSP00000268058,9606.ENSP00000305651,9606.ENSP00000315768,9606.ENSP00000333657,9606.ENSP00000342278,9606.ENSP00000369213,9606.ENSP00000378786,9606.ENSP00000380073,9606.ENSP00000380697,9606.ENSP00000381601,9606.ENSP00000433138,9606.ENSP00000474412	OAS3,PML,CXCL10,STAT2,MX2,OAS2,DDX58,HLA-DRA,IRF9,IRF7,MX1,CASP1,CCL5	KEGG	ITandTP
hsa04612	Antigen processing and presentation	9	64	127	155	3.22e-05	4.49214	9606.ENSP00000009530,9606.ENSP00000216802,9606.ENSP00000259951,9606.ENSP00000345672,9606.ENSP00000364032,9606.ENSP00000365817,9606.ENSP00000378786,9606.ENSP00000384886,9606.ENSP00000497910	CD74,PSME2,HLA-F,CTSB,TAP2,HLA-E,HLA-DRA,IFI30,B2M	KEGG	ITandTP
hsa05168	Herpes simplex virus 1 infection	17	478	67	89	0.00132	2.87943	9606.ENSP00000009530,9606.ENSP00000228928,9606.ENSP00000252593,9606.ENSP00000259951,9606.ENSP00000268058,9606.ENSP00000315768,9606.ENSP00000342278,9606.ENSP00000343023,9606.ENSP00000364032,9606.ENSP00000365817,9606.ENSP00000369213,9606.ENSP00000378786,9606.ENSP00000380073,9606.ENSP00000380697,9606.ENSP00000474412,9606.ENSP00000497910,9606.ENSP00000498596	CD74,OAS3,BST2,HLA-F,PML,STAT2,OAS2,SP100,TAP2,HLA-E,DDX58,HLA-DRA,IRF9,IRF7,CCL5,B2M,STING1	KEGG	ITandTP
hsa05160	Hepatitis C	10	157	93	10	0.00304	2.51713	9606.ENSP00000228928,9606.ENSP00000305651,9606.ENSP00000315768,9606.ENSP00000333657,9606.ENSP00000342278,9606.ENSP00000360869,9606.ENSP00000369213,9606.ENSP00000380073,9606.ENSP00000380697,9606.ENSP00000381601	OAS3,CXCL10,STAT2,MX2,OAS2,IFIT1,DDX58,IRF9,IRF7,MX1	KEGG	ITandTP
hsa05162	Measles	9	137	94	93	0.00769	2.11407	9606.ENSP00000228928,9606.ENSP00000315768,9606.ENSP00000333657,9606.ENSP00000342278,9606.ENSP00000369213,9606.ENSP00000380073,9606.ENSP00000380697,9606.ENSP00000381601,9606.ENSP00000432511	OAS3,STAT2,MX2,OAS2,DDX58,IRF9,IRF7,MX1,JAK3	KEGG	ITandTP
hsa04061	Viral protein interaction with cytokine and cytokine receptor	7	96	98	79	0.0051	2.29243	9606.ENSP00000006053,9606.ENSP00000305651,9606.ENSP00000306884,9606.ENSP00000310263,9606.ENSP00000349324,9606.ENSP00000354901,9606.ENSP00000474412	CX3CL1,CXCL10,CXCL11,TNFRSF10D,TNFRSF10C,CXCL9,CCL5	KEGG	ITandTP
hsa04623	Cytosolic DNA-sensing pathway	6	62	111	82	0.0051	2.29243	9606.ENSP00000305651,9606.ENSP00000369213,9606.ENSP00000380697,9606.ENSP00000433138,9606.ENSP00000474412,9606.ENSP00000498596	CXCL10,DDX58,IRF7,CASP1,CCL5,STING1	KEGG	ITandTP
hsa04060	Cytokine-cytokine receptor interaction	10	282	67	57	0.0025	2.60206	9606.ENSP00000006053,9606.ENSP00000233954,9606.ENSP00000305651,9606.ENSP00000306884,9606.ENSP00000310263,9606.ENSP00000349324,9606.ENSP00000354901,9606.ENSP00000361359,9606.ENSP00000384053,9606.ENSP00000474412	CX3CL1,IL1RL1,CXCL10,CXCL11,TNFRSF10D,TNFRSF10C,CXCL9,CD40,CSF2RB,CCL5	KEGG	ITandTP
hsa04514	Cell adhesion molecules	7	138	83	58	0.0035	2.45593	9606.ENSP00000259951,9606.ENSP00000278927,9606.ENSP00000361359,9606.ENSP00000361818,9606.ENSP00000365817,9606.ENSP00000370989,9606.ENSP00000378786	HLA-F,ESAM,CD40,SDC4,HLA-E,CD274,HLA-DRA	KEGG	ITandTP
hsa04620	Toll-like receptor signaling pathway	6	100	9	58	0.0042	2.37675	9606.ENSP00000305651,9606.ENSP00000306884,9606.ENSP00000354901,9606.ENSP00000361359,9606.ENSP00000380697,9606.ENSP00000474412	CXCL10,CXCL11,CXCL9,CD40,IRF7,CCL5	KEGG	ITandTP
hsa04217	Necroptosis	7	147	8	56	0.0043	2.36653	9606.ENSP00000308351,9606.ENSP00000315768,9606.ENSP00000348632,9606.ENSP00000380073,9606.ENSP00000432511,9606.ENSP00000433138,9606.ENSP00000472546	MLKL,STAT2,RBCK1,IRF9,JAK3,CASP1,PLA2G4C	KEGG	ITandTP
hsa05330	Allograft rejection	4	34	119	62	0.0044	2.35655	9606.ENSP00000259951,9606.ENSP00000361359,9606.ENSP00000365817,9606.ENSP00000378786	HLA-F,CD40,HLA-E,HLA-DRA	KEGG	ITandTP
hsa04622	RIG-I-like receptor signaling pathway	5	69	98	57	0.0053	2.27572	9606.ENSP00000305651,9606.ENSP00000369213,9606.ENSP00000380697,9606.ENSP00000496832,9606.ENSP00000498596	CXCL10,DDX58,IRF7,ISG15,STING1	KEGG	ITandTP
hsa04668	TNF signaling pathway	6	111	85	55	0.0054	2.26761	9606.ENSP00000006053,9606.ENSP00000164227,9606.ENSP00000303315,9606.ENSP00000305651,9606.ENSP00000308351,9606.ENSP00000474412	CX3CL1,BCL3,JUNB,CXCL10,MLKL,CCL5	KEGG	ITandTP
hsa04062	Chemokine signaling pathway	7	186	7	45	0.0123	1.91009	9606.ENSP00000006053,9606.ENSP00000305651,9606.ENSP00000306884,9606.ENSP00000315768,9606.ENSP00000354901,9606.ENSP00000432511,9606.ENSP00000474412	CX3CL1,CXCL10,CXCL11,STAT2,CXCL9,JAK3,CCL5	KEGG	ITandTP
hsa05320	Autoimmune thyroid disease	4	48	104	5	0.0123	1.91009	9606.ENSP00000259951,9606.ENSP00000361359,9606.ENSP00000365817,9606.ENSP00000378786	HLA-F,CD40,HLA-E,HLA-DRA	KEGG	ITandTP
hsa05165	Human papillomavirus infection	9	324	56	4	0.0167	1.77728	9606.ENSP00000257570,9606.ENSP00000259951,9606.ENSP00000261405,9606.ENSP00000315768,9606.ENSP00000333657,9606.ENSP00000365817,9606.ENSP00000380073,9606.ENSP00000381601,9606.ENSP00000496832	OASL,HLA-F,VWF,STAT2,MX2,HLA-E,IRF9,MX1,ISG15	KEGG	ITandTP
hsa05416	Viral myocarditis	4	55	98	46	0.0169	1.77211	9606.ENSP00000259951,9606.ENSP00000361359,9606.ENSP00000365817,9606.ENSP00000378786	HLA-F,CD40,HLA-E,HLA-DRA	KEGG	ITandTP
hsa05170	Human immunodeficiency virus 1 infection	7	203	66	42	0.017	1.76955	9606.ENSP00000252593,9606.ENSP00000259951,9606.ENSP00000364032,9606.ENSP00000365817,9606.ENSP00000493536,9606.ENSP00000497910,9606.ENSP00000498596	BST2,HLA-F,TAP2,HLA-E,SAMHD1,B2M,STING1	KEGG	ITandTP
hsa05163	Human cytomegalovirus infection	7	217	63	38	0.0235	1.62893	9606.ENSP00000006053,9606.ENSP00000259951,9606.ENSP00000364032,9606.ENSP00000365817,9606.ENSP00000474412,9606.ENSP00000497910,9606.ENSP00000498596	CX3CL1,HLA-F,TAP2,HLA-E,CCL5,B2M,STING1	KEGG	ITandTP
hsa04940	Type I diabetes mellitus	3	38	102	36	0.0449	1.34775	9606.ENSP00000259951,9606.ENSP00000365817,9606.ENSP00000378786	HLA-F,HLA-E,HLA-DRA	KEGG	ITandTP
hsa05167	Kaposi sarcoma-associated herpesvirus infection	6	187	63	33	0.0449	1.34775	9606.ENSP00000259951,9606.ENSP00000314897,9606.ENSP00000315768,9606.ENSP00000365817,9606.ENSP00000380073,9606.ENSP00000380697	HLA-F,ANGPT2,STAT2,HLA-E,IRF9,IRF7	KEGG	ITandTP
hsa05203	Viral carcinogenesis	6	183	64	33	0.0449	1.34775	9606.ENSP00000259951,9606.ENSP00000343023,9606.ENSP00000365817,9606.ENSP00000380073,9606.ENSP00000380697,9606.ENSP00000432511	HLA-F,SP100,HLA-E,IRF9,IRF7,JAK3	KEGG	ITandTP
hsa05332	Graft-versus-host disease	3	36	104	36	0.0449	1.34775	9606.ENSP00000259951,9606.ENSP00000365817,9606.ENSP00000378786	HLA-F,HLA-E,HLA-DRA	KEGG	ITandTP
hsa05340	Primary immunodeficiency	3	37	103	36	0.0449	1.34775	9606.ENSP00000361359,9606.ENSP00000364032,9606.ENSP00000432511	CD40,TAP2,JAK3	KEGG	ITandTP
HSA-1280215	Cytokine Signaling in Immune system	40	706	87	229	3.16e-18	17.5003	9606.ENSP00000216802,9606.ENSP00000228928,9606.ENSP00000233954,9606.ENSP00000252593,9606.ENSP00000254436,9606.ENSP00000257570,9606.ENSP00000259951,9606.ENSP00000268058,9606.ENSP00000303315,9606.ENSP00000305651,9606.ENSP00000315768,9606.ENSP00000322788,9606.ENSP00000333657,9606.ENSP00000342278,9606.ENSP00000343023,9606.ENSP00000354911,9606.ENSP00000355988,9606.ENSP00000359488,9606.ENSP00000360860,…	PSME2,OAS3,IL1RL1,BST2,TRIM21,OASL,HLA-F,PML,JUNB,CXCL10,STAT2,MMP1,MX2,OAS2,SP100,TIFA,IRF6,GBP5,IFIT5,IFIT1,CD40,HLA-E,DDX58,HLA-DRA,IRF9,IL15RA,IRF7,MX1,CSF2RB,IFI30,IFI35,JAK3,CASP1,GSDMD,SOD2,CCL5,IFIT2,SAMHD1,ISG15,B2M	REACTOME	ITandTP
HSA-913531	Interferon Signaling	26	199	124	343	3.16e-18	17.5003	9606.ENSP00000228928,9606.ENSP00000252593,9606.ENSP00000254436,9606.ENSP00000257570,9606.ENSP00000259951,9606.ENSP00000268058,9606.ENSP00000315768,9606.ENSP00000333657,9606.ENSP00000342278,9606.ENSP00000343023,9606.ENSP00000355988,9606.ENSP00000359488,9606.ENSP00000360860,9606.ENSP00000360869,9606.ENSP00000365817,9606.ENSP00000369213,9606.ENSP00000378786,9606.ENSP00000380073,9606.ENSP00000380697,…	OAS3,BST2,TRIM21,OASL,HLA-F,PML,STAT2,MX2,OAS2,SP100,IRF6,GBP5,IFIT5,IFIT1,HLA-E,DDX58,HLA-DRA,IRF9,IRF7,MX1,IFI30,IFI35,IFIT2,SAMHD1,ISG15,B2M	REACTOME	ITandTP
HSA-909733	Interferon alpha/beta signaling	18	71	153	388	2.93e-16	15.5331	9606.ENSP00000228928,9606.ENSP00000252593,9606.ENSP00000257570,9606.ENSP00000259951,9606.ENSP00000315768,9606.ENSP00000333657,9606.ENSP00000342278,9606.ENSP00000355988,9606.ENSP00000360860,9606.ENSP00000360869,9606.ENSP00000365817,9606.ENSP00000380073,9606.ENSP00000380697,9606.ENSP00000381601,9606.ENSP00000395590,9606.ENSP00000490935,9606.ENSP00000493536,9606.ENSP00000496832	OAS3,BST2,OASL,HLA-F,STAT2,MX2,OAS2,IRF6,IFIT5,IFIT1,HLA-E,IRF9,IRF7,MX1,IFI35,IFIT2,SAMHD1,ISG15	REACTOME	ITandTP
HSA-168256	Immune System	54	1979	56	128	9.57e-13	12.0191	9606.ENSP00000009530,9606.ENSP00000216802,9606.ENSP00000224862,9606.ENSP00000227638,9606.ENSP00000228928,9606.ENSP00000233954,9606.ENSP00000252593,9606.ENSP00000254436,9606.ENSP00000257570,9606.ENSP00000259951,9606.ENSP00000268058,9606.ENSP00000303315,9606.ENSP00000305651,9606.ENSP00000315768,9606.ENSP00000322788,9606.ENSP00000333657,9606.ENSP00000342278,9606.ENSP00000343023,9606.ENSP00000345672,…	CD74,PSME2,FBXL15,PANX1,OAS3,IL1RL1,BST2,TRIM21,OASL,HLA-F,PML,JUNB,CXCL10,STAT2,MMP1,MX2,OAS2,SP100,CTSB,RBCK1,TIFA,CD47,IRF6,CFH,CPN1,GBP5,IFIT5,IFIT1,CD40,FUCA1,TAP2,HLA-E,DDX58,CD274,HLA-DRA,IRF9,IL15RA,IRF7,MX1,CSF2RB,IFI30,CASP4,IFI35,JAK3,CASP1,GSDMD,SOD2,RNF213,CCL5,IFIT2,SAMHD1,ISG15,B2M,STING1	REACTOME	ITandTP
HSA-877300	Interferon gamma signaling	15	90	134	264	9.43e-11	10.0255	9606.ENSP00000228928,9606.ENSP00000254436,9606.ENSP00000257570,9606.ENSP00000259951,9606.ENSP00000268058,9606.ENSP00000342278,9606.ENSP00000343023,9606.ENSP00000355988,9606.ENSP00000359488,9606.ENSP00000365817,9606.ENSP00000378786,9606.ENSP00000380073,9606.ENSP00000380697,9606.ENSP00000384886,9606.ENSP00000497910	OAS3,TRIM21,OASL,HLA-F,PML,OAS2,SP100,IRF6,GBP5,HLA-E,HLA-DRA,IRF9,IRF7,IFI30,B2M	REACTOME	ITandTP
HSA-1169410	Antiviral mechanism by IFN-stimulated genes	8	82	111	94	0.0015	2.82391	9606.ENSP00000228928,9606.ENSP00000257570,9606.ENSP00000333657,9606.ENSP00000342278,9606.ENSP00000360869,9606.ENSP00000369213,9606.ENSP00000381601,9606.ENSP00000496832	OAS3,OASL,MX2,OAS2,IFIT1,DDX58,MX1,ISG15	REACTOME	ITandTP
HSA-9679506	SARS-CoV Infections	15	411	68	73	0.0026	2.58503	9606.ENSP00000243346,9606.ENSP00000252593,9606.ENSP00000259951,9606.ENSP00000315768,9606.ENSP00000361818,9606.ENSP00000365817,9606.ENSP00000369213,9606.ENSP00000380697,9606.ENSP00000418194,9606.ENSP00000432511,9606.ENSP00000433138,9606.ENSP00000434776,9606.ENSP00000496832,9606.ENSP00000497910,9606.ENSP00000498596	NMI,BST2,HLA-F,STAT2,SDC4,HLA-E,DDX58,IRF7,PARP14,JAK3,CASP1,PARP10,ISG15,B2M,STING1	REACTOME	ITandTP
HSA-8983711	OAS antiviral response	4	9	177	89	0.0059	2.22915	9606.ENSP00000228928,9606.ENSP00000257570,9606.ENSP00000342278,9606.ENSP00000369213	OAS3,OASL,OAS2,DDX58	REACTOME	ITandTP
HSA-9705671	SARS-CoV-2 activates/modulates innate and adaptive immune responses	8	123	93	67	0.0017	2.76955	9606.ENSP00000259951,9606.ENSP00000315768,9606.ENSP00000365817,9606.ENSP00000369213,9606.ENSP00000380697,9606.ENSP00000496832,9606.ENSP00000497910,9606.ENSP00000498596	HLA-F,STAT2,HLA-E,DDX58,IRF7,ISG15,B2M,STING1	REACTOME	ITandTP
HSA-449147	Signaling by Interleukins	14	453	61	54	0.0027	2.56864	9606.ENSP00000216802,9606.ENSP00000233954,9606.ENSP00000303315,9606.ENSP00000305651,9606.ENSP00000315768,9606.ENSP00000322788,9606.ENSP00000354911,9606.ENSP00000380421,9606.ENSP00000384053,9606.ENSP00000432511,9606.ENSP00000433138,9606.ENSP00000433209,9606.ENSP00000446252,9606.ENSP00000474412	PSME2,IL1RL1,JUNB,CXCL10,STAT2,MMP1,TIFA,IL15RA,CSF2RB,JAK3,CASP1,GSDMD,SOD2,CCL5	REACTOME	ITandTP
HSA-9692916	SARS-CoV-1 activates/modulates innate immune responses	5	40	122	63	0.0041	2.38722	9606.ENSP00000243346,9606.ENSP00000252593,9606.ENSP00000369213,9606.ENSP00000433138,9606.ENSP00000498596	NMI,BST2,DDX58,CASP1,STING1	REACTOME	ITandTP
HSA-9694516	SARS-CoV-2 Infection	11	294	69	54	0.0041	2.38722	9606.ENSP00000259951,9606.ENSP00000315768,9606.ENSP00000361818,9606.ENSP00000365817,9606.ENSP00000369213,9606.ENSP00000380697,9606.ENSP00000418194,9606.ENSP00000434776,9606.ENSP00000496832,9606.ENSP00000497910,9606.ENSP00000498596	HLA-F,STAT2,SDC4,HLA-E,DDX58,IRF7,PARP14,PARP10,ISG15,B2M,STING1	REACTOME	ITandTP
HSA-5663205	Infectious disease	19	917	44	39	0.0135	1.86967	9606.ENSP00000216802,9606.ENSP00000243346,9606.ENSP00000252593,9606.ENSP00000259951,9606.ENSP00000268058,9606.ENSP00000315768,9606.ENSP00000361818,9606.ENSP00000365817,9606.ENSP00000369213,9606.ENSP00000380697,9606.ENSP00000418194,9606.ENSP00000432511,9606.ENSP00000433138,9606.ENSP00000433209,9606.ENSP00000434776,9606.ENSP00000464087,9606.ENSP00000496832,9606.ENSP00000497910,9606.ENSP00000498596	PSME2,NMI,BST2,HLA-F,PML,STAT2,SDC4,HLA-E,DDX58,IRF7,PARP14,JAK3,CASP1,GSDMD,PARP10,RNF213,ISG15,B2M,STING1	REACTOME	ITandTP
HSA-380108	Chemokine receptors bind chemokines	5	57	106	47	0.0167	1.77728	9606.ENSP00000006053,9606.ENSP00000305651,9606.ENSP00000306884,9606.ENSP00000354901,9606.ENSP00000474412	CX3CL1,CXCL10,CXCL11,CXCL9,CCL5	REACTOME	ITandTP
HSA-983170	Antigen Presentation: Folding, assembly and peptide loading of class I MHC	4	29	126	48	0.0167	1.77728	9606.ENSP00000259951,9606.ENSP00000364032,9606.ENSP00000365817,9606.ENSP00000497910	HLA-F,TAP2,HLA-E,B2M	REACTOME	ITandTP
HSA-196807	Nicotinate metabolism	4	30	125	48	0.0169	1.77211	9606.ENSP00000226279,9606.ENSP00000418194,9606.ENSP00000434776,9606.ENSP00000441434	CD38,PARP14,PARP10,NNMT	REACTOME	ITandTP
HSA-202733	Cell surface interactions at the vascular wall	7	139	82	44	0.0169	1.77211	9606.ENSP00000009530,9606.ENSP00000278927,9606.ENSP00000310263,9606.ENSP00000314897,9606.ENSP00000322788,9606.ENSP00000355361,9606.ENSP00000361818	CD74,ESAM,TNFRSF10D,ANGPT2,MMP1,CD47,SDC4	REACTOME	ITandTP
HSA-9678108	SARS-CoV-1 Infection	7	140	82	44	0.0169	1.77211	9606.ENSP00000243346,9606.ENSP00000252593,9606.ENSP00000369213,9606.ENSP00000418194,9606.ENSP00000433138,9606.ENSP00000434776,9606.ENSP00000498596	NMI,BST2,DDX58,PARP14,CASP1,PARP10,STING1	REACTOME	ITandTP
HSA-1236977	Endosomal/Vacuolar pathway	3	11	156	49	0.0171	1.767	9606.ENSP00000259951,9606.ENSP00000365817,9606.ENSP00000497910	HLA-F,HLA-E,B2M	REACTOME	ITandTP
HSA-1643685	Disease	27	1702	32	33	0.0217	1.66354	9606.ENSP00000216802,9606.ENSP00000243346,9606.ENSP00000252593,9606.ENSP00000259951,9606.ENSP00000261405,9606.ENSP00000268058,9606.ENSP00000303315,9606.ENSP00000308351,9606.ENSP00000315768,9606.ENSP00000328169,9606.ENSP00000356975,9606.ENSP00000361818,9606.ENSP00000362285,9606.ENSP00000365817,9606.ENSP00000369213,9606.ENSP00000380697,9606.ENSP00000384053,9606.ENSP00000418194,9606.ENSP00000432511,…	PSME2,NMI,BST2,HLA-F,VWF,PML,JUNB,MLKL,STAT2,JAG2,ADAMTS4,SDC4,SLC29A3,HLA-E,DDX58,IRF7,CSF2RB,PARP14,JAK3,CASP1,GSDMD,PARP10,SOD2,RNF213,ISG15,B2M,STING1	REACTOME	ITandTP
HSA-1169408	ISG15 antiviral mechanism	5	74	95	39	0.0334	1.47625	9606.ENSP00000333657,9606.ENSP00000360869,9606.ENSP00000369213,9606.ENSP00000381601,9606.ENSP00000496832	MX2,IFIT1,DDX58,MX1,ISG15	REACTOME	ITandTP
HSA-168249	Innate Immune System	19	1041	38	31	0.0374	1.42713	9606.ENSP00000216802,9606.ENSP00000227638,9606.ENSP00000252593,9606.ENSP00000254436,9606.ENSP00000345672,9606.ENSP00000354911,9606.ENSP00000355361,9606.ENSP00000356399,9606.ENSP00000359446,9606.ENSP00000363603,9606.ENSP00000365817,9606.ENSP00000369213,9606.ENSP00000380697,9606.ENSP00000388566,9606.ENSP00000433138,9606.ENSP00000433209,9606.ENSP00000496832,9606.ENSP00000497910,9606.ENSP00000498596	PSME2,PANX1,BST2,TRIM21,CTSB,TIFA,CD47,CFH,CPN1,FUCA1,HLA-E,DDX58,IRF7,CASP4,CASP1,GSDMD,ISG15,B2M,STING1	REACTOME	ITandTP
WP5115	Network map of SARS-CoV-2 signaling pathway	17	218	101	17	1.85e-07	6.73283	9606.ENSP00000252593,9606.ENSP00000262776,9606.ENSP00000303315,9606.ENSP00000305651,9606.ENSP00000317674,9606.ENSP00000342278,9606.ENSP00000345672,9606.ENSP00000353770,9606.ENSP00000354901,9606.ENSP00000356399,9606.ENSP00000359446,9606.ENSP00000360869,9606.ENSP00000369213,9606.ENSP00000378786,9606.ENSP00000380073,9606.ENSP00000381601,9606.ENSP00000474412	BST2,LGALS3BP,JUNB,CXCL10,APOL1,OAS2,CTSB,RRM2,CXCL9,CFH,CPN1,IFIT1,DDX58,HLA-DRA,IRF9,MX1,CCL5	WIKIPATH	ITandTP
WP5039	SARS-CoV-2 innate immunity evasion and cell-specific immune response	9	66	126	139	0.000191	3.71897	9606.ENSP00000305651,9606.ENSP00000306884,9606.ENSP00000315768,9606.ENSP00000354901,9606.ENSP00000369213,9606.ENSP00000380697,9606.ENSP00000381601,9606.ENSP00000474412,9606.ENSP00000490935	CXCL10,CXCL11,STAT2,CXCL9,DDX58,IRF7,MX1,CCL5,IFIT2	WIKIPATH	ITandTP
WP4868	Type I interferon induction and signaling during SARS-CoV-2 infection	6	31	141	107	0.00808	2.09259	9606.ENSP00000228928,9606.ENSP00000315768,9606.ENSP00000342278,9606.ENSP00000369213,9606.ENSP00000380073,9606.ENSP00000380697	OAS3,STAT2,OAS2,DDX58,IRF9,IRF7	WIKIPATH	ITandTP
WP619	Type II interferon signaling	6	37	133	99	0.0015	2.82391	9606.ENSP00000305651,9606.ENSP00000315768,9606.ENSP00000354901,9606.ENSP00000380073,9606.ENSP00000490935,9606.ENSP00000496832	CXCL10,STAT2,CXCL9,IRF9,IFIT2,ISG15	WIKIPATH	ITandTP
WP4197	Immune response to tuberculosis	5	23	146	94	0.003	2.52288	9606.ENSP00000315768,9606.ENSP00000360869,9606.ENSP00000380073,9606.ENSP00000381601,9606.ENSP00000395590	STAT2,IFIT1,IRF9,MX1,IFI35	WIKIPATH	ITandTP
WP4655	Cytosolic DNA-sensing pathway	7	73	11	87	0.0031	2.50864	9606.ENSP00000305651,9606.ENSP00000369213,9606.ENSP00000380697,9606.ENSP00000433138,9606.ENSP00000474412,9606.ENSP00000496832,9606.ENSP00000498596	CXCL10,DDX58,IRF7,CASP1,CCL5,ISG15,STING1	WIKIPATH	ITandTP
WP4880	Host-pathogen interaction of human coronaviruses - interferon induction	5	33	13	79	0.001	3	9606.ENSP00000228928,9606.ENSP00000315768,9606.ENSP00000342278,9606.ENSP00000369213,9606.ENSP00000380073	OAS3,STAT2,OAS2,DDX58,IRF9	WIKIPATH	ITandTP
WP4630	Measles virus infection	8	135	89	69	0.0012	2.92082	9606.ENSP00000228928,9606.ENSP00000315768,9606.ENSP00000342278,9606.ENSP00000369213,9606.ENSP00000380073,9606.ENSP00000380697,9606.ENSP00000381601,9606.ENSP00000432511	OAS3,STAT2,OAS2,DDX58,IRF9,IRF7,MX1,JAK3	WIKIPATH	ITandTP
WP2328	Allograft rejection	6	88	95	55	0.0066	2.18046	9606.ENSP00000259951,9606.ENSP00000306884,9606.ENSP00000354901,9606.ENSP00000361359,9606.ENSP00000365817,9606.ENSP00000378786	HLA-F,CXCL11,CXCL9,CD40,HLA-E,HLA-DRA	WIKIPATH	ITandTP
WP4217	Ebola virus infection in host	7	129	86	53	0.0066	2.18046	9606.ENSP00000252593,9606.ENSP00000259951,9606.ENSP00000345672,9606.ENSP00000365817,9606.ENSP00000369213,9606.ENSP00000378786,9606.ENSP00000380697	BST2,HLA-F,CTSB,HLA-E,DDX58,HLA-DRA,IRF7	WIKIPATH	ITandTP
WP4963	p53 transcriptional gene network	6	90	95	55	0.0066	2.18046	9606.ENSP00000006053,9606.ENSP00000268058,9606.ENSP00000310263,9606.ENSP00000363603,9606.ENSP00000380073,9606.ENSP00000496832	CX3CL1,PML,TNFRSF10D,FUCA1,IRF9,ISG15	WIKIPATH	ITandTP
WP3865	Novel intracellular components of RIG-I-like receptor pathway	5	59	105	55	0.0077	2.11351	9606.ENSP00000305651,9606.ENSP00000369213,9606.ENSP00000380697,9606.ENSP00000496832,9606.ENSP00000498596	CXCL10,DDX58,IRF7,ISG15,STING1	WIKIPATH	ITandTP
WP5088	Prostaglandin signaling	4	32	122	55	0.009	2.04576	9606.ENSP00000305651,9606.ENSP00000354901,9606.ENSP00000380697,9606.ENSP00000433138	CXCL10,CXCL9,IRF7,CASP1	WIKIPATH	ITandTP
WP75	Toll-like receptor signaling pathway	6	102	89	51	0.0092	2.03621	9606.ENSP00000305651,9606.ENSP00000306884,9606.ENSP00000354901,9606.ENSP00000361359,9606.ENSP00000380697,9606.ENSP00000474412	CXCL10,CXCL11,CXCL9,CD40,IRF7,CCL5	WIKIPATH	ITandTP
WP3929	Chemokine signaling pathway	7	165	75	43	0.0169	1.77211	9606.ENSP00000006053,9606.ENSP00000305651,9606.ENSP00000306884,9606.ENSP00000315768,9606.ENSP00000354901,9606.ENSP00000432511,9606.ENSP00000474412	CX3CL1,CXCL10,CXCL11,STAT2,CXCL9,JAK3,CCL5	WIKIPATH	ITandTP
WP4705	Pathways of nucleic acid metabolism and innate immune sensing	3	16	139	48	0.018	1.74473	9606.ENSP00000369213,9606.ENSP00000493536,9606.ENSP00000498596	DDX58,SAMHD1,STING1	WIKIPATH	ITandTP
WP5078	T cell modulation in pancreatic cancer	4	45	107	44	0.0224	1.64975	9606.ENSP00000361359,9606.ENSP00000370989,9606.ENSP00000430950,9606.ENSP00000497910	CD40,CD274,IDO1,B2M	WIKIPATH	ITandTP
WP5095	Overview of proinflammatory and profibrotic mediators	6	126	8	41	0.0224	1.64975	9606.ENSP00000006053,9606.ENSP00000305651,9606.ENSP00000306884,9606.ENSP00000322788,9606.ENSP00000354901,9606.ENSP00000474412	CX3CL1,CXCL10,CXCL11,MMP1,CXCL9,CCL5	WIKIPATH	ITandTP
WP5284	Cell interactions of the pancreatic cancer microenvironment	3	25	12	36	0.0487	1.31247	9606.ENSP00000305651,9606.ENSP00000378786,9606.ENSP00000474412	CXCL10,HLA-DRA,CCL5	WIKIPATH	ITandTP
hsa04668	TNF signaling pathway	8	111	171	28	1.3e-07	6.88606	9606.ENSP00000264832,9606.ENSP00000327513,9606.ENSP00000331736,9606.ENSP00000351671,9606.ENSP00000362994,9606.ENSP00000379110,9606.ENSP00000387211,9606.ENSP00000481570	ICAM1,CSF1,SELE,CCL20,TRAF1,CXCL1,IL18R1,TNFAIP3	KEGG	TPonly
hsa05169	Epstein-Barr virus infection	8	192	147	21	4.26e-06	5.37059	9606.ENSP00000221452,9606.ENSP00000264832,9606.ENSP00000358983,9606.ENSP00000365402,9606.ENSP00000379873,9606.ENSP00000388001,9606.ENSP00000404833,9606.ENSP00000481570	RELB,ICAM1,NFKB2,HLA-C,HLA-A,OAS1,TAPBP,TNFAIP3	KEGG	TPonly
hsa04064	NF-kappa B signaling pathway	6	101	162	20	8.46e-05	4.07263	9606.ENSP00000221452,9606.ENSP00000264832,9606.ENSP00000358983,9606.ENSP00000362994,9606.ENSP00000379110,9606.ENSP00000481570	RELB,ICAM1,NFKB2,TRAF1,CXCL1,TNFAIP3	KEGG	TPonly
hsa05166	Human T-cell leukemia virus 1 infection	6	210	13	13	0.00416	2.38091	9606.ENSP00000221452,9606.ENSP00000264832,9606.ENSP00000341208,9606.ENSP00000358983,9606.ENSP00000365402,9606.ENSP00000379873	RELB,ICAM1,STAT5A,NFKB2,HLA-C,HLA-A	KEGG	TPonly
hsa05203	Viral carcinogenesis	5	183	128	107	0.0041	2.38722	9606.ENSP00000341208,9606.ENSP00000358983,9606.ENSP00000362994,9606.ENSP00000365402,9606.ENSP00000379873	STAT5A,NFKB2,TRAF1,HLA-C,HLA-A	KEGG	TPonly
hsa05323	Rheumatoid arthritis	4	83	153	12	0.0041	2.38722	9606.ENSP00000264832,9606.ENSP00000327513,9606.ENSP00000351671,9606.ENSP00000379110	ICAM1,CSF1,CCL20,CXCL1	KEGG	TPonly
hsa04061	Viral protein interaction with cytokine and cytokine receptor	4	96	147	113	0.0056	2.25181	9606.ENSP00000327513,9606.ENSP00000351671,9606.ENSP00000379110,9606.ENSP00000387211	CSF1,CCL20,CXCL1,IL18R1	KEGG	TPonly
hsa04380	Osteoclast differentiation	4	120	137	10	0.0011	2.95861	9606.ENSP00000221452,9606.ENSP00000327513,9606.ENSP00000358983,9606.ENSP00000374455	RELB,CSF1,NFKB2,SQSTM1	KEGG	TPonly
hsa04514	Cell adhesion molecules	4	138	131	92	0.0017	2.76955	9606.ENSP00000264832,9606.ENSP00000331736,9606.ENSP00000365402,9606.ENSP00000379873	ICAM1,SELE,HLA-C,HLA-A	KEGG	TPonly
hsa05416	Viral myocarditis	3	55	158	97	0.0025	2.60206	9606.ENSP00000264832,9606.ENSP00000365402,9606.ENSP00000379873	ICAM1,HLA-C,HLA-A	KEGG	TPonly
hsa04612	Antigen processing and presentation	3	64	152	91	0.0033	2.48149	9606.ENSP00000365402,9606.ENSP00000379873,9606.ENSP00000404833	HLA-C,HLA-A,TAPBP	KEGG	TPonly
hsa04621	NOD-like receptor signaling pathway	4	173	121	81	0.0033	2.48149	9606.ENSP00000220751,9606.ENSP00000379110,9606.ENSP00000388001,9606.ENSP00000481570	RIPK2,CXCL1,OAS1,TNFAIP3	KEGG	TPonly
hsa05167	Kaposi sarcoma-associated herpesvirus infection	4	187	118	78	0.0038	2.42022	9606.ENSP00000264832,9606.ENSP00000365402,9606.ENSP00000379110,9606.ENSP00000379873	ICAM1,HLA-C,CXCL1,HLA-A	KEGG	TPonly
hsa04657	IL-17 signaling pathway	3	91	137	76	0.0076	2.11919	9606.ENSP00000351671,9606.ENSP00000379110,9606.ENSP00000481570	CCL20,CXCL1,TNFAIP3	KEGG	TPonly
hsa04933	AGE-RAGE signaling pathway in diabetic complications	3	96	134	74	0.0082	2.08619	9606.ENSP00000264832,9606.ENSP00000331736,9606.ENSP00000341208	ICAM1,SELE,STAT5A	KEGG	TPonly
hsa04060	Cytokine-cytokine receptor interaction	4	282	10	58	0.0141	1.85078	9606.ENSP00000327513,9606.ENSP00000351671,9606.ENSP00000379110,9606.ENSP00000387211	CSF1,CCL20,CXCL1,IL18R1	KEGG	TPonly
hsa04650	Natural killer cell mediated cytotoxicity	3	120	125	65	0.0141	1.85078	9606.ENSP00000264832,9606.ENSP00000365402,9606.ENSP00000379873	ICAM1,HLA-C,HLA-A	KEGG	TPonly
hsa05418	Fluid shear stress and atherosclerosis	3	129	121	63	0.0158	1.80134	9606.ENSP00000264832,9606.ENSP00000331736,9606.ENSP00000374455	ICAM1,SELE,SQSTM1	KEGG	TPonly
hsa05162	Measles	3	137	119	6	0.0178	1.74958	9606.ENSP00000341208,9606.ENSP00000388001,9606.ENSP00000481570	STAT5A,OAS1,TNFAIP3	KEGG	TPonly
hsa04217	Necroptosis	3	147	116	58	0.02	1.69897	9606.ENSP00000341208,9606.ENSP00000374455,9606.ENSP00000481570	STAT5A,SQSTM1,TNFAIP3	KEGG	TPonly
hsa04218	Cellular senescence	3	150	115	58	0.02	1.69897	9606.ENSP00000365402,9606.ENSP00000374455,9606.ENSP00000379873	HLA-C,SQSTM1,HLA-A	KEGG	TPonly
hsa04940	Type I diabetes mellitus	2	38	157	66	0.02	1.69897	9606.ENSP00000365402,9606.ENSP00000379873	HLA-C,HLA-A	KEGG	TPonly
hsa05143	African trypanosomiasis	2	36	159	66	0.02	1.69897	9606.ENSP00000264832,9606.ENSP00000331736	ICAM1,SELE	KEGG	TPonly
hsa05330	Allograft rejection	2	34	162	66	0.02	1.69897	9606.ENSP00000365402,9606.ENSP00000379873	HLA-C,HLA-A	KEGG	TPonly
hsa05332	Graft-versus-host disease	2	36	159	66	0.02	1.69897	9606.ENSP00000365402,9606.ENSP00000379873	HLA-C,HLA-A	KEGG	TPonly
hsa05144	Malaria	2	46	149	6	0.0272	1.56543	9606.ENSP00000264832,9606.ENSP00000331736	ICAM1,SELE	KEGG	TPonly
hsa05320	Autoimmune thyroid disease	2	48	147	59	0.0284	1.54668	9606.ENSP00000365402,9606.ENSP00000379873	HLA-C,HLA-A	KEGG	TPonly
hsa05134	Legionellosis	2	55	141	55	0.0355	1.44977	9606.ENSP00000358983,9606.ENSP00000379110	NFKB2,CXCL1	KEGG	TPonly
hsa05170	Human immunodeficiency virus 1 infection	3	203	102	48	0.0355	1.44977	9606.ENSP00000365402,9606.ENSP00000379873,9606.ENSP00000404833	HLA-C,HLA-A,TAPBP	KEGG	TPonly
hsa05131	Shigellosis	3	218	99	46	0.0409	1.38828	9606.ENSP00000220751,9606.ENSP00000317891,9606.ENSP00000374455	RIPK2,TNIP1,SQSTM1	KEGG	TPonly
hsa05163	Human cytomegalovirus infection	3	217	99	46	0.0409	1.38828	9606.ENSP00000365402,9606.ENSP00000379873,9606.ENSP00000404833	HLA-C,HLA-A,TAPBP	KEGG	TPonly
hsa05168	Herpes simplex virus 1 infection	4	478	77	39	0.0475	1.32331	9606.ENSP00000365402,9606.ENSP00000379873,9606.ENSP00000388001,9606.ENSP00000404833	HLA-C,HLA-A,OAS1,TAPBP	KEGG	TPonly
hsa04144	Endocytosis	3	241	94	43	0.0496	1.30452	9606.ENSP00000365402,9606.ENSP00000379873,9606.ENSP00000454071	HLA-C,HLA-A,LDLR	KEGG	TPonly
HSA-1280215	Cytokine Signaling in Immune system	16	706	12	21	4.06e-11	10.3915	9606.ENSP00000220751,9606.ENSP00000221452,9606.ENSP00000221847,9606.ENSP00000264832,9606.ENSP00000280154,9606.ENSP00000306565,9606.ENSP00000327513,9606.ENSP00000341208,9606.ENSP00000351671,9606.ENSP00000358983,9606.ENSP00000365402,9606.ENSP00000374455,9606.ENSP00000379110,9606.ENSP00000379873,9606.ENSP00000387211,9606.ENSP00000388001	RIPK2,RELB,EBI3,ICAM1,PDCD4,ISG20,CSF1,STAT5A,CCL20,NFKB2,HLA-C,SQSTM1,CXCL1,HLA-A,IL18R1,OAS1	REACTOME	TPonly
HSA-168256	Immune System	18	1979	81	10	6.42e-07	6.19246	9606.ENSP00000220751,9606.ENSP00000221452,9606.ENSP00000221847,9606.ENSP00000264832,9606.ENSP00000280154,9606.ENSP00000306565,9606.ENSP00000327513,9606.ENSP00000341208,9606.ENSP00000351671,9606.ENSP00000358983,9606.ENSP00000365402,9606.ENSP00000374455,9606.ENSP00000379110,9606.ENSP00000379873,9606.ENSP00000387211,9606.ENSP00000388001,9606.ENSP00000404833,9606.ENSP00000481570	RIPK2,RELB,EBI3,ICAM1,PDCD4,ISG20,CSF1,STAT5A,CCL20,NFKB2,HLA-C,SQSTM1,CXCL1,HLA-A,IL18R1,OAS1,TAPBP,TNFAIP3	REACTOME	TPonly
HSA-449147	Signaling by Interleukins	11	453	123	177	1.23e-06	5.91009	9606.ENSP00000220751,9606.ENSP00000221847,9606.ENSP00000264832,9606.ENSP00000280154,9606.ENSP00000327513,9606.ENSP00000341208,9606.ENSP00000351671,9606.ENSP00000358983,9606.ENSP00000374455,9606.ENSP00000379110,9606.ENSP00000387211	RIPK2,EBI3,ICAM1,PDCD4,CSF1,STAT5A,CCL20,NFKB2,SQSTM1,CXCL1,IL18R1	REACTOME	TPonly
HSA-6783783	Interleukin-10 signaling	4	45	18	13	0.0038	2.42022	9606.ENSP00000264832,9606.ENSP00000327513,9606.ENSP00000351671,9606.ENSP00000379110	ICAM1,CSF1,CCL20,CXCL1	REACTOME	TPonly
HSA-909733	Interferon alpha/beta signaling	4	71	16	103	0.0017	2.76955	9606.ENSP00000306565,9606.ENSP00000365402,9606.ENSP00000379873,9606.ENSP00000388001	ISG20,HLA-C,HLA-A,OAS1	REACTOME	TPonly
HSA-877300	Interferon gamma signaling	4	90	15	9	0.0035	2.45593	9606.ENSP00000264832,9606.ENSP00000365402,9606.ENSP00000379873,9606.ENSP00000388001	ICAM1,HLA-C,HLA-A,OAS1	REACTOME	TPonly
HSA-913531	Interferon Signaling	5	199	125	82	0.0035	2.45593	9606.ENSP00000264832,9606.ENSP00000306565,9606.ENSP00000365402,9606.ENSP00000379873,9606.ENSP00000388001	ICAM1,ISG20,HLA-C,HLA-A,OAS1	REACTOME	TPonly
HSA-983170	Antigen Presentation: Folding, assembly and peptide loading of class I MHC	3	29	186	97	0.0035	2.45593	9606.ENSP00000365402,9606.ENSP00000379873,9606.ENSP00000404833	HLA-C,HLA-A,TAPBP	REACTOME	TPonly
HSA-5689896	Ovarian tumor domain proteases	3	39	173	84	0.0072	2.14267	9606.ENSP00000220751,9606.ENSP00000317891,9606.ENSP00000481570	RIPK2,TNIP1,TNFAIP3	REACTOME	TPonly
HSA-446652	Interleukin-1 family signaling	4	149	128	66	0.0141	1.85078	9606.ENSP00000220751,9606.ENSP00000358983,9606.ENSP00000374455,9606.ENSP00000387211	RIPK2,NFKB2,SQSTM1,IL18R1	REACTOME	TPonly
HSA-73887	Death Receptor Signaling	4	152	127	65	0.0141	1.85078	9606.ENSP00000220751,9606.ENSP00000362994,9606.ENSP00000374455,9606.ENSP00000481570	RIPK2,TRAF1,SQSTM1,TNFAIP3	REACTOME	TPonly
HSA-168643	Nucleotide-binding domain, leucine rich repeat containing receptor (NLR) signaling pathways	3	55	158	71	0.0143	1.84466	9606.ENSP00000220751,9606.ENSP00000358983,9606.ENSP00000481570	RIPK2,NFKB2,TNFAIP3	REACTOME	TPonly
HSA-1236977	Endosomal/Vacuolar pathway	2	11	211	65	0.0264	1.5784	9606.ENSP00000365402,9606.ENSP00000379873	HLA-C,HLA-A	REACTOME	TPonly
HSA-209543	p75NTR recruits signalling complexes	2	13	203	61	0.0329	1.4828	9606.ENSP00000220751,9606.ENSP00000374455	RIPK2,SQSTM1	REACTOME	TPonly
HSA-1236974	ER-Phagosome pathway	3	89	138	51	0.0446	1.35067	9606.ENSP00000365402,9606.ENSP00000379873,9606.ENSP00000404833	HLA-C,HLA-A,TAPBP	REACTOME	TPonly
WP2018	RANKL/RANK signaling pathway	5	55	181	176	0.0016	2.79588	9606.ENSP00000221452,9606.ENSP00000264832,9606.ENSP00000358983,9606.ENSP00000362994,9606.ENSP00000374455	RELB,ICAM1,NFKB2,TRAF1,SQSTM1	WIKIPATH	TPonly
WP4754	IL-18 signaling pathway	7	271	126	127	0.00367	2.43533	9606.ENSP00000264832,9606.ENSP00000351671,9606.ENSP00000358983,9606.ENSP00000362994,9606.ENSP00000387211,9606.ENSP00000452634,9606.ENSP00000481570	ICAM1,CCL20,NFKB2,TRAF1,IL18R1,TNFAIP2,TNFAIP3	WIKIPATH	TPonly
WP3617	Photodynamic therapy-induced NF-kB survival signaling	4	34	192	162	0.00603	2.21968	9606.ENSP00000221452,9606.ENSP00000264832,9606.ENSP00000331736,9606.ENSP00000358983	RELB,ICAM1,SELE,NFKB2	WIKIPATH	TPonly
WP176	Folate metabolism	4	67	162	119	0.0058	2.23657	9606.ENSP00000264832,9606.ENSP00000327513,9606.ENSP00000358983,9606.ENSP00000454071	ICAM1,CSF1,NFKB2,LDLR	WIKIPATH	TPonly
WP262	Ebstein-Barr virus LMP1 signaling	3	23	196	119	0.001	3	9606.ENSP00000351671,9606.ENSP00000358983,9606.ENSP00000362994	CCL20,NFKB2,TRAF1	WIKIPATH	TPonly
WP231	TNF-alpha signaling pathway	4	92	149	103	0.0013	2.88606	9606.ENSP00000331736,9606.ENSP00000358983,9606.ENSP00000362994,9606.ENSP00000481570	SELE,NFKB2,TRAF1,TNFAIP3	WIKIPATH	TPonly
WP4329	miRNA role in immune response in sepsis	3	37	176	99	0.0027	2.56864	9606.ENSP00000221452,9606.ENSP00000264832,9606.ENSP00000358983	RELB,ICAM1,NFKB2	WIKIPATH	TPonly
WP2036	TNF-related weak inducer of apoptosis (TWEAK) signaling pathway	3	42	17	96	0.0032	2.49485	9606.ENSP00000221452,9606.ENSP00000358983,9606.ENSP00000362994	RELB,NFKB2,TRAF1	WIKIPATH	TPonly
WP2203	Thymic stromal lymphopoietin (TSLP) signaling pathway	3	47	165	95	0.0032	2.49485	9606.ENSP00000221452,9606.ENSP00000341208,9606.ENSP00000358983	RELB,STAT5A,NFKB2	WIKIPATH	TPonly
WP4217	Ebola virus infection in host	4	129	134	86	0.0032	2.49485	9606.ENSP00000221452,9606.ENSP00000358983,9606.ENSP00000365402,9606.ENSP00000379873	RELB,NFKB2,HLA-C,HLA-A	WIKIPATH	TPonly
WP4630	Measles virus infection	4	135	132	85	0.0032	2.49485	9606.ENSP00000341208,9606.ENSP00000358983,9606.ENSP00000388001,9606.ENSP00000481570	STAT5A,NFKB2,OAS1,TNFAIP3	WIKIPATH	TPonly
WP5095	Overview of proinflammatory and profibrotic mediators	4	126	135	86	0.0032	2.49485	9606.ENSP00000221847,9606.ENSP00000327513,9606.ENSP00000351671,9606.ENSP00000379110	EBI3,CSF1,CCL20,CXCL1	WIKIPATH	TPonly
WP1533	Vitamin B12 metabolism	3	50	163	93	0.0034	2.46852	9606.ENSP00000264832,9606.ENSP00000358983,9606.ENSP00000454071	ICAM1,NFKB2,LDLR	WIKIPATH	TPonly
WP2864	Apoptosis-related network due to altered Notch3 in ovarian cancer	3	53	16	91	0.0038	2.42022	9606.ENSP00000220751,9606.ENSP00000362994,9606.ENSP00000374455	RIPK2,TRAF1,SQSTM1	WIKIPATH	TPonly
WP2880	Glucocorticoid receptor pathway	3	70	148	78	0.0078	2.10791	9606.ENSP00000351671,9606.ENSP00000358983,9606.ENSP00000481570	CCL20,NFKB2,TNFAIP3	WIKIPATH	TPonly
WP5205	Clock-controlled autophagy in bone metabolism	3	80	142	73	0.0106	1.97469	9606.ENSP00000327513,9606.ENSP00000330523,9606.ENSP00000374455	CSF1,CTHRC1,SQSTM1	WIKIPATH	TPonly
WP15	Selenium micronutrient network	3	84	14	71	0.0115	1.9393	9606.ENSP00000264832,9606.ENSP00000358983,9606.ENSP00000454071	ICAM1,NFKB2,LDLR	WIKIPATH	TPonly
WP4462	Platelet-mediated interactions with vascular and circulating cells	2	17	192	74	0.0142	1.84771	9606.ENSP00000264832,9606.ENSP00000331736	ICAM1,SELE	WIKIPATH	TPonly
WP5055	Burn wound healing	3	100	132	64	0.0169	1.77211	9606.ENSP00000264832,9606.ENSP00000379110,9606.ENSP00000481570	ICAM1,CXCL1,TNFAIP3	WIKIPATH	TPonly
WP5272	LDL- influence on CD14 and TLR4	2	24	177	65	0.0241	1.61798	9606.ENSP00000221452,9606.ENSP00000358983	RELB,NFKB2	WIKIPATH	TPonly
WP530	Cytokines and inflammatory response	2	26	173	63	0.0267	1.57349	9606.ENSP00000327513,9606.ENSP00000379110	CSF1,CXCL1	WIKIPATH	TPonly
WP2882	Nuclear receptors meta-pathway	4	312	96	47	0.0347	1.45967	9606.ENSP00000351671,9606.ENSP00000358983,9606.ENSP00000374455,9606.ENSP00000481570	CCL20,NFKB2,SQSTM1,TNFAIP3	WIKIPATH	TPonly
WP3858	Toll-like receptor signaling related to MyD88	2	31	166	58	0.0347	1.45967	9606.ENSP00000221452,9606.ENSP00000358983	RELB,NFKB2	WIKIPATH	TPonly
WP5088	Prostaglandin signaling	2	32	164	58	0.0347	1.45967	9606.ENSP00000327513,9606.ENSP00000379110	CSF1,CXCL1	WIKIPATH	TPonly
WP4874	CAMKK2 pathway	2	33	163	57	0.0351	1.45469	9606.ENSP00000264832,9606.ENSP00000374455	ICAM1,SQSTM1	WIKIPATH	TPonly
WP4331	Neovascularisation processes	2	37	158	54	0.0419	1.37779	9606.ENSP00000221452,9606.ENSP00000358983	RELB,NFKB2	WIKIPATH	TPonly
WP5285	Immune infiltration in pancreatic cancer	2	38	157	54	0.0419	1.37779	9606.ENSP00000351671,9606.ENSP00000379110	CCL20,CXCL1	WIKIPATH	TPonly
WP619	Type II interferon signaling	2	37	158	54	0.0419	1.37779	9606.ENSP00000264832,9606.ENSP00000388001	ICAM1,OAS1	WIKIPATH	TPonly

## Sheet: EarlyTimeExp Secretome LFQ
	CTL_24 - MIX_24	CTL_24 - MIXIT_24	CTL_24 - MIXTP_24	CTL_4 - MIX_4	CTL_4 - MIXIT_4	CTL_4 - MIXTP_4	CTL_8 - MIX_8	CTL_8 - MIXIT_8	CTL_8 - MIXTP_8	SECR_CTL_24_R1_NONIMP	SECR_CTL_24_R2_NONIMP	SECR_CTL_4_R1_NONIMP	SECR_CTL_4_R2_NONIMP	SECR_CTL_8_R1_NONIMP	SECR_CTL_8_R2_NONIMP	SECR_MIX_24_R1_NONIMP	SECR_MIX_24_R2_NONIMP	SECR_MIX_4_R1_NONIMP	SECR_MIX_4_R2_NONIMP	SECR_MIX_8_R1_NONIMP	SECR_MIX_8_R2_NONIMP	SECR_MIXIT_24_R1_NONIMP	SECR_MIXIT_24_R2_NONIMP	SECR_MIXIT_4_R1_NONIMP	SECR_MIXIT_4_R2_NONIMP	SECR_MIXIT_8_R1_NONIMP	SECR_MIXIT_8_R2_NONIMP	SECR_MIXTP_24_R1_NONIMP	SECR_MIXTP_24_R2_NONIMP	SECR_MIXTP_4_R1_NONIMP	SECR_MIXTP_4_R2_NONIMP	SECR_MIXTP_8_R1_NONIMP	SECR_MIXTP_8_R2_NONIMP	UID	SECR_CTL_24_R1_IMP	SECR_CTL_24_R2_IMP	SECR_CTL_4_R1_IMP	SECR_CTL_4_R2_IMP	SECR_CTL_8_R1_IMP	SECR_CTL_8_R2_IMP	SECR_MIX_24_R1_IMP	SECR_MIX_24_R2_IMP	SECR_MIX_4_R1_IMP	SECR_MIX_4_R2_IMP	SECR_MIX_8_R1_IMP	SECR_MIX_8_R2_IMP	SECR_MIXIT_24_R1_IMP	SECR_MIXIT_24_R2_IMP	SECR_MIXIT_4_R1_IMP
1	0	0	0	0	0	0	0	0	0	12.7486	12.3995	12.641	12.7713	12.4919	12.7153	12.5828	12.5363	12.8328	12.7298	12.612	12.6003	12.219	12.0767	13.032	12.6825	12.6727	12.5436	12.0647	12.0532	12.5848	12.9976	12.2758	12.253	UID1	12.7486	12.3995	12.641	12.7713	12.4919	12.7153	12.5828	12.5363	12.8328	12.7298	12.612	12.6003	12.219	12.0767	13.032
2	0	0	0	0	0	0	0	0	0	15.2636	15.2321	15.9037	15.2848	15.8553	14.9643	14.9779	14.9111	16.1156	15.7952	14.1667	15.5345	14.6365	14.456	17.4772	15.9037	14.8092	15.6372	14.8788	15.0601	14.9587	17.0753	14.8184	14.954	UID35	15.2636	15.2321	15.9037	15.2848	15.8553	14.9643	14.9779	14.9111	16.1156	15.7952	14.1667	15.5345	14.6365	14.456	17.4772
3	0	0	0	0	0	0	0	0	0	12.3222	12.419	12.5419	13.0492	12.488	12.1233	12.2302	12.2897	12.3469	12.4254	11.7835	12.2121	12.1715	12.3485	12.6879	12.7046	12.0034	12.2533	12.2085	12.2548	12.2527	12.828	12.2142	11.9258	UID41	12.3222	12.419	12.5419	13.0492	12.488	12.1233	12.2302	12.2897	12.3469	12.4254	11.7835	12.2121	12.1715	12.3485	12.6879
4	0	0	0	0	0	0	0	0	0	16.3675	15.7295	16.4258	16.8635	15.67	16.4481	15.193	14.8209	NA	16.5436	16.3885	15.897	15.3939	15.2464	17.3006	16.4511	15.7423	15.857	15.1877	14.9369	15.6168	16.8306	15.5363	15.734	UID62	16.3675	15.7295	16.4258	16.8635	15.67	16.4481	15.193	14.8209	9.79814	16.5436	16.3885	15.897	15.3939	15.2464	17.3006
5	0	0	0	0	0	0	0	0	0	16.7758	16.4715	16.0656	16.41	16.1064	16.4729	17.4003	17.47	16.4161	16.2987	17.0335	16.798	17.1225	17.1839	16.5687	16.6899	16.7664	16.7964	17.0097	17.1395	16.3309	16.4547	16.7846	16.9191	UID69	16.7758	16.4715	16.0656	16.41	16.1064	16.4729	17.4003	17.47	16.4161	16.2987	17.0335	16.798	17.1225	17.1839	16.5687
6	0	0	0	0	0	0	0	0	0	16.2827	15.6203	15.662	14.4721	15.934	15.1547	15.6487	15.4211	15.4951	15.6701	14.5908	15.4357	15.5167	15.5047	16.6588	15.1665	15.0816	15.5673	15.7642	15.573	14.5552	15.0879	14.8803	15.156	UID70	16.2827	15.6203	15.662	14.4721	15.934	15.1547	15.6487	15.4211	15.4951	15.6701	14.5908	15.4357	15.5167	15.5047	16.6588
7	0	0	0	0	0	0	0	0	0	15.6183	15.4807	15.4406	15.4022	15.8577	15.3957	15.6083	15.4847	15.5829	15.5044	15.6115	15.4681	15.4526	15.3793	15.3455	15.5199	15.4199	15.5444	15.6417	15.4218	15.8292	15.3108	15.5336	15.3994	UID71	15.6183	15.4807	15.4406	15.4022	15.8577	15.3957	15.6083	15.4847	15.5829	15.5044	15.6115	15.4681	15.4526	15.3793	15.3455
8	0	0	0	0	0	0	0	0	0	12.5031	12.328	12.6198	12.647	12.5474	12.6485	12.5181	12.5085	12.794	12.5357	12.4895	12.6445	12.61	12.6183	13.2038	12.8233	12.6252	12.7668	12.5864	12.2856	12.2639	13.1137	12.601	12.4916	UID72	12.5031	12.328	12.6198	12.647	12.5474	12.6485	12.5181	12.5085	12.794	12.5357	12.4895	12.6445	12.61	12.6183	13.2038
9	1	1	0	0	0	0	0	0	0	14.1475	14.5611	14.1447	14.1491	14.1957	14.026	13.3216	13.3044	13.9069	14.1456	13.6286	13.858	13.1765	13.191	14.2743	14.0167	13.8722	14.0774	13.25	13.5129	14.3116	13.9598	13.608	13.6545	UID73	14.1475	14.5611	14.1447	14.1491	14.1957	14.026	13.3216	13.3044	13.9069	14.1456	13.6286	13.858	13.1765	13.191	14.2743
10	0	0	0	0	0	0	0	0	0	12.3783	12.4811	11.9196	NA	12.8139	12.0748	12.4753	12.4161	12.8808	12.4294	11.8158	12.4539	12.0103	11.8727	11.8302	12.1826	12.0733	12.2708	12.3938	11.9446	12.421	12.4004	12.1942	12.2178	UID74	12.3783	12.4811	11.9196	10.1564	12.8139	12.0748	12.4753	12.4161	12.8808	12.4294	11.8158	12.4539	12.0103	11.8727	11.8302
11	0	0	0	0	0	0	0	0	0	11.0876	10.9714	11.1245	11.1533	11.273	11.2549	11.2091	10.9125	11.4702	11.8083	10.9581	11.2432	11.0274	10.9991	NA	11.3332	10.4479	10.7593	10.3679	11.1094	10.8455	11.2306	10.3971	9.4154	UID75	11.0876	10.9714	11.1245	11.1533	11.273	11.2549	11.2091	10.9125	11.4702	11.8083	10.9581	11.2432	11.0274	10.9991	11.7098
12	0	0	0	0	0	0	0	0	0	12.9164	12.2216	13.7081	13.3314	12.6602	13.0082	11.9163	12.1129	13.5744	13.43	13.025	12.4455	11.848	12.1304	14.201	13.7877	12.8707	13.125	11.1858	11.4386	12.074	13.6921	12.7666	12.4814	UID76	12.9164	12.2216	13.7081	13.3314	12.6602	13.0082	11.9163	12.1129	13.5744	13.43	13.025	12.4455	11.848	12.1304	14.201
13	0	0	0	0	1	0	0	0	0	12.5269	12.5664	12.5057	12.2048	12.4722	12.332	12.2859	12.2939	12.1764	12.2112	11.8159	12.1085	12.3449	12.263	NA	11.4194	11.9337	12.3481	12.542	12.3203	12.488	12.2275	12.3412	12.2047	UID78	12.5269	12.5664	12.5057	12.2048	12.4722	12.332	12.2859	12.2939	12.1764	12.2112	11.8159	12.1085	12.3449	12.263	10.606
14	0	0	0	0	0	0	0	0	0	13.4729	13.489	13.1211	13.1595	13.3037	13.5098	13.2283	13.3893	13.2956	13.3145	13.3311	13.3886	12.961	12.9184	13.4286	13.3606	13.2552	13.1907	13.0095	13.145	13.2982	13.0585	13.2752	13.197	UID80	13.4729	13.489	13.1211	13.1595	13.3037	13.5098	13.2283	13.3893	13.2956	13.3145	13.3311	13.3886	12.961	12.9184	13.4286
15	0	0	0	0	0	0	0	0	0	11.5735	12.3432	12.2782	12.0317	12.32	12.371	12.3889	12.4048	11.3688	12.7708	12.4001	11.9108	12.4349	11.9285	NA	12.3791	11.5324	13.1041	12.1145	12.1966	12.6626	11.787	12.0362	12.0217	UID81	11.5735	12.3432	12.2782	12.0317	12.32	12.371	12.3889	12.4048	11.3688	12.7708	12.4001	11.9108	12.4349	11.9285	10.8858
16	0	0	0	0	0	0	0	0	0	14.1113	14.1815	14.2719	14.1033	13.9555	13.9348	14.3647	14.4328	13.634	13.9022	14.3746	14.0639	14.4063	14.4696	13.6512	13.8939	14.3406	14.4894	14.2175	14.8282	13.8361	13.9663	14.1807	14.3005	UID82	14.1113	14.1815	14.2719	14.1033	13.9555	13.9348	14.3647	14.4328	13.634	13.9022	14.3746	14.0639	14.4063	14.4696	13.6512
17	0	0	0	0	0	0	0	0	0	11.6004	12.2017	11.6435	11.5594	11.9394	11.5373	11.6849	11.5713	11.8628	12.1003	11.1881	11.6333	11.4213	11.4295	NA	NA	NA	11.5955	12.8957	11.1205	11.8655	NA	11.6705	11.5689	UID83	11.6004	12.2017	11.6435	11.5594	11.9394	11.5373	11.6849	11.5713	11.8628	12.1003	11.1881	11.6333	11.4213	11.4295	11.3975
18	0	0	0	0	0	0	0	0	0	15.5362	15.7116	15.7659	15.8683	15.8074	15.6156	15.7979	15.8685	15.5908	15.7472	15.8054	15.8584	15.8422	15.9807	16.0226	16.1143	15.8273	15.8752	15.962	15.9414	15.7755	15.8373	15.8788	15.9606	UID84	15.5362	15.7116	15.7659	15.8683	15.8074	15.6156	15.7979	15.8685	15.5908	15.7472	15.8054	15.8584	15.8422	15.9807	16.0226
19	0	0	0	0	0	0	0	0	0	13.1049	13.2016	12.7408	12.9004	12.8942	12.8441	12.8827	12.8898	12.8632	12.8177	12.3042	12.6749	12.8744	12.7015	13.0749	12.8421	12.6586	12.874	12.9146	12.8603	12.9391	12.7269	12.8659	12.7357	UID85	13.1049	13.2016	12.7408	12.9004	12.8942	12.8441	12.8827	12.8898	12.8632	12.8177	12.3042	12.6749	12.8744	12.7015	13.0749
20	0	0	0	0	0	0	0	0	0	16.6111	15.8334	15.1936	15.0784	14.9036	15.2981	15.2536	15.1887	15.1563	14.875	15.0575	14.7747	15.8554	15.6972	16.0074	15.2506	15.2919	15.1188	14.9977	14.9815	13.5505	14.8267	14.5115	14.591	UID86	16.6111	15.8334	15.1936	15.0784	14.9036	15.2981	15.2536	15.1887	15.1563	14.875	15.0575	14.7747	15.8554	15.6972	16.0074
21	0	0	0	0	0	0	0	0	0	13.5315	13.6751	13.572	13.5724	13.4089	13.6128	13.3399	13.4418	13.3974	13.4231	13.5163	13.4822	13.5759	13.4151	13.6274	13.5124	13.4243	13.3552	13.2516	13.4111	13.3844	13.6223	13.2311	13.3618	UID87	13.5315	13.6751	13.572	13.5724	13.4089	13.6128	13.3399	13.4418	13.3974	13.4231	13.5163	13.4822	13.5759	13.4151	13.6274
22	1	1	1	0	0	0	0	0	1	13.2758	13.0349	12.7678	12.6991	13.4225	13.1247	11.9437	11.9362	12.8996	13.0901	12.6162	13.0145	11.7562	11.4876	12.863	12.6561	12.4572	12.453	11.0553	11.4403	13.4089	12.8353	12.1723	11.9383	UID88	13.2758	13.0349	12.7678	12.6991	13.4225	13.1247	11.9437	11.9362	12.8996	13.0901	12.6162	13.0145	11.7562	11.4876	12.863
23	0	0	0	0	0	0	0	0	0	12.4398	12.6591	12.79	12.7397	12.7338	12.4204	12.3755	12.3758	12.4272	12.4931	12.2637	12.5579	12.3307	12.1757	12.9822	12.6765	12.4435	12.337	12.0327	12.1624	12.1782	12.6237	12.3462	12.4315	UID89	12.4398	12.6591	12.79	12.7397	12.7338	12.4204	12.3755	12.3758	12.4272	12.4931	12.2637	12.5579	12.3307	12.1757	12.9822
24	0	0	0	0	0	0	0	0	0	11.6021	11.5301	11.31	11.7135	11.946	11.6593	11.4965	11.4263	11.6863	11.4325	12.0772	11.7935	11.2307	11.5294	11.4444	11.913	11.6181	11.8136	11.1592	11.6432	11.6527	12.2401	11.7732	11.9813	UID90	11.6021	11.5301	11.31	11.7135	11.946	11.6593	11.4965	11.4263	11.6863	11.4325	12.0772	11.7935	11.2307	11.5294	11.4444
25	0	0	0	0	0	0	0	0	0	11.8197	11.3231	11.4386	NA	11.2406	10.8882	11.3068	11.6742	11.0066	11.6947	11.4942	11.3423	11.5424	11.1983	12.3706	11.9798	10.9807	10.592	11.3266	11.2337	10.726	10.9152	10.3533	11.3152	UID91	11.8197	11.3231	11.4386	10.4734	11.2406	10.8882	11.3068	11.6742	11.0066	11.6947	11.4942	11.3423	11.5424	11.1983	12.3706
26	0	0	0	0	0	0	0	0	0	15.463	14.6596	14.5374	14.3297	14.0043	14.5706	15.4021	15.4091	14.4665	14.3366	14.3929	14.4624	15.489	15.2311	15.3108	14.4495	14.8227	14.5217	14.4324	14.3484	13.5055	14.7472	14.0109	14.1979	UID92	15.463	14.6596	14.5374	14.3297	14.0043	14.5706	15.4021	15.4091	14.4665	14.3366	14.3929	14.4624	15.489	15.2311	15.3108
27	-1	0	0	0	0	0	0	0	0	13.7076	13.3957	12.4609	12.1502	12.0994	12.2463	15.2613	15.3562	12.5086	12.1742	12.0681	11.8923	13.4288	13.4518	12.9467	12.4648	12.1508	12.0913	13.5238	13.8033	12.6917	13.3814	12.8827	13.0944	UID93	13.7076	13.3957	12.4609	12.1502	12.0994	12.2463	15.2613	15.3562	12.5086	12.1742	12.0681	11.8923	13.4288	13.4518	12.9467
28	0	0	0	0	0	0	0	0	0	13.8656	14.1929	13.719	13.9952	13.7917	13.9439	13.8339	13.8945	13.5018	13.7441	13.7547	13.7602	13.642	13.814	13.3545	13.6328	13.9221	13.5663	13.3996	13.5082	13.7193	13.6495	13.7053	13.7934	UID94	13.8656	14.1929	13.719	13.9952	13.7917	13.9439	13.8339	13.8945	13.5018	13.7441	13.7547	13.7602	13.642	13.814	13.3545
29	0	0	0	0	0	0	0	0	0	11.7068	11.1749	11.1596	NA	11.1836	10.3471	11.1732	11.1598	NA	11.2927	10.4412	11.3083	10.9402	11.089	NA	NA	11.2484	10.6726	11.1928	10.923	10.7092	10.5854	10.79	10.7889	UID95	11.7068	11.1749	11.1596	11.4762	11.1836	10.3471	11.1732	11.1598	9.84741	11.2927	10.4412	11.3083	10.9402	11.089	11.6068
30	0	0	0	0	0	0	0	0	0	12.6665	12.6087	12.3435	12.4742	12.4718	12.5037	12.6838	12.3348	12.6211	12.1362	12.4517	12.3459	12.278	12.4275	NA	11.9812	12.2987	12.599	12.4868	12.5006	12.4514	12.8957	12.5206	12.745	UID96	12.6665	12.6087	12.3435	12.4742	12.4718	12.5037	12.6838	12.3348	12.6211	12.1362	12.4517	12.3459	12.278	12.4275	9.97948
31	0	0	0	0	0	0	0	0	0	12.3064	11.4657	12.8713	12.6894	12.2068	11.9841	11.6997	11.2164	12.7951	12.3616	12.0078	11.8457	11.2208	11.2278	NA	12.5787	11.9183	12.1607	11.0398	10.9887	11.394	12.9511	11.762	11.2751	UID97	12.3064	11.4657	12.8713	12.6894	12.2068	11.9841	11.6997	11.2164	12.7951	12.3616	12.0078	11.8457	11.2208	11.2278	11.2195
32	0	0	0	0	0	0	0	0	0	13.2984	13.9237	13.1988	11.909	12.8201	12.6121	13.8267	13.8452	12.5207	13.1034	12.7213	13.1694	13.3895	13.591	13.1231	12.9555	12.7723	12.999	12.7073	12.3454	12.4669	13.7459	12.6616	12.7007	UID98	13.2984	13.9237	13.1988	11.909	12.8201	12.6121	13.8267	13.8452	12.5207	13.1034	12.7213	13.1694	13.3895	13.591	13.1231
33	0	0	0	0	0	0	0	0	0	12.3931	12.2342	12.1692	12.5228	12.2584	12.1324	12.3056	12.3133	12.3955	12.2241	12.1661	12.3471	12.2362	12.1405	NA	12.1949	12.316	12.5158	12.4481	12.3373	12.3361	12.0706	12.5144	12.4513	UID99	12.3931	12.2342	12.1692	12.5228	12.2584	12.1324	12.3056	12.3133	12.3955	12.2241	12.1661	12.3471	12.2362	12.1405	10.7788
34	0	0	0	0	0	0	0	0	0	13.1166	13.4326	12.7317	12.8311	13.0032	12.9432	12.4908	12.721	12.7068	12.5671	12.7744	12.8014	12.3792	12.4624	12.8167	12.4742	12.7057	12.7715	12.2336	12.4379	12.6977	12.8034	12.5579	12.5006	UID100	13.1166	13.4326	12.7317	12.8311	13.0032	12.9432	12.4908	12.721	12.7068	12.5671	12.7744	12.8014	12.3792	12.4624	12.8167
35	0	0	0	0	0	0	0	0	0	17.4381	16.7591	16.1776	16.023	16.4126	16.2399	17.4867	17.244	16.3709	16.3348	16.8929	16.6208	17.3616	17.312	17.2185	16.1663	16.7757	16.7836	16.9977	16.9888	14.9751	16.1633	16.5152	16.1655	UID101	17.4381	16.7591	16.1776	16.023	16.4126	16.2399	17.4867	17.244	16.3709	16.3348	16.8929	16.6208	17.3616	17.312	17.2185
36	0	0	0	0	0	0	0	0	0	13.5311	13.5276	13.5872	13.4545	13.6827	13.7609	13.532	13.6133	13.6959	13.6199	13.6361	13.517	13.5891	13.6543	13.8764	13.7322	13.5266	13.7931	13.4849	13.7527	13.7945	13.234	13.6176	13.6264	UID102	13.5311	13.5276	13.5872	13.4545	13.6827	13.7609	13.532	13.6133	13.6959	13.6199	13.6361	13.517	13.5891	13.6543	13.8764
37	0	0	0	0	0	0	0	0	0	12.5884	12.8175	12.9095	12.7812	12.915	12.6953	12.5002	12.626	12.8723	12.4931	12.6054	12.5687	12.2674	12.9054	13.5442	12.8675	12.5087	12.7832	12.7051	12.6071	12.3076	12.6505	12.7874	12.5312	UID103	12.5884	12.8175	12.9095	12.7812	12.915	12.6953	12.5002	12.626	12.8723	12.4931	12.6054	12.5687	12.2674	12.9054	13.5442
38	0	0	0	0	0	0	0	0	0	11.75	11.7386	11.8398	11.9919	11.437	12.1615	11.3296	11.6857	11.9153	12.165	11.5665	11.8586	11.6776	11.7793	NA	11.9868	12.2243	12.0161	11.5438	11.6214	11.9603	12.3124	11.9225	11.8285	UID104	11.75	11.7386	11.8398	11.9919	11.437	12.1615	11.3296	11.6857	11.9153	12.165	11.5665	11.8586	11.6776	11.7793	11.5092
39	-1	-1	0	0	0	0	0	0	0	13.3276	12.9265	13.9545	14.1183	13.2374	13.3307	14.4593	14.6001	14.0963	13.5422	14.0966	13.8653	14.3886	14.222	14.5593	13.9891	14.2488	13.9336	13.817	14.0495	13.1222	13.7775	13.8168	13.9565	UID105	13.3276	12.9265	13.9545	14.1183	13.2374	13.3307	14.4593	14.6001	14.0963	13.5422	14.0966	13.8653	14.3886	14.222	14.5593
40	0	0	0	0	0	0	0	0	0	13.0832	12.829	13.3334	NA	12.7244	12.821	12.6961	12.6587	12.986	12.7209	13.0006	12.5938	12.8418	12.8152	14.2093	12.9311	12.9752	12.9403	12.5634	12.8426	12.5803	NA	13.012	13.0021	UID109	13.0832	12.829	13.3334	10.3522	12.7244	12.821	12.6961	12.6587	12.986	12.7209	13.0006	12.5938	12.8418	12.8152	14.2093
41	0	0	0	0	0	0	0	0	0	13.5878	13.7533	13.1164	13.3686	13.3243	13.2684	13.571	13.6307	13.4076	13.4143	13.3283	13.4403	13.7538	13.7275	13.6327	13.0915	13.3022	13.5813	13.7098	13.7451	13.4532	13.1229	13.4912	13.4837	UID110	13.5878	13.7533	13.1164	13.3686	13.3243	13.2684	13.571	13.6307	13.4076	13.4143	13.3283	13.4403	13.7538	13.7275	13.6327
42	0	0	0	0	0	0	0	0	0	14.9368	14.1587	13.7626	13.4509	13.5318	13.6972	14.1397	14.0798	13.7537	13.2412	13.2259	13.4688	14.6098	14.1316	14.7338	13.4562	13.7613	13.8384	13.7865	13.7712	12.1558	13.6388	13.3654	13.158	UID111	14.9368	14.1587	13.7626	13.4509	13.5318	13.6972	14.1397	14.0798	13.7537	13.2412	13.2259	13.4688	14.6098	14.1316	14.7338
43	0	0	0	0	0	0	0	0	0	12.2026	11.7638	12.7072	12.5965	12.5581	12.2463	12.5957	12.4646	12.4163	12.5555	12.2797	12.5334	12.1303	12.1761	12.8563	12.5289	12.4306	12.8703	12.4899	12.3522	12.268	12.4932	12.6218	12.3488	UID112	12.2026	11.7638	12.7072	12.5965	12.5581	12.2463	12.5957	12.4646	12.4163	12.5555	12.2797	12.5334	12.1303	12.1761	12.8563
44	0	0	0	0	0	0	0	0	0	12.8256	12.9622	12.6771	13.3252	13.1455	13.0734	13.1345	12.8675	12.9419	13.055	13.0605	13.1047	12.9066	12.9536	13.0952	12.8981	12.993	12.9996	13.0409	12.8005	13.115	12.9968	12.8969	12.9266	UID113	12.8256	12.9622	12.6771	13.3252	13.1455	13.0734	13.1345	12.8675	12.9419	13.055	13.0605	13.1047	12.9066	12.9536	13.0952
45	0	0	0	0	0	0	0	0	0	14.7728	13.8515	14.3612	14.3543	14.3461	14.47	15.2417	15.378	14.4617	14.2801	14.6392	14.7631	15.2572	15.1476	15.0276	14.2609	14.8965	14.9386	14.7075	14.7639	13.6974	14.2797	14.4849	14.5255	UID114	14.7728	13.8515	14.3612	14.3543	14.3461	14.47	15.2417	15.378	14.4617	14.2801	14.6392	14.7631	15.2572	15.1476	15.0276
46	0	0	0	0	0	0	0	0	0	14.3285	13.728	14.1843	14.1301	13.4747	13.9655	13.3073	13.3271	13.9988	13.8878	13.7702	13.6112	13.4436	13.1918	14.7492	14.0465	13.7817	13.8826	13.3822	13.4324	13.0655	13.9873	13.4154	13.3481	UID115	14.3285	13.728	14.1843	14.1301	13.4747	13.9655	13.3073	13.3271	13.9988	13.8878	13.7702	13.6112	13.4436	13.1918	14.7492
47	0	0	0	0	0	0	0	0	0	15.3799	15.4656	15.6209	15.6896	15.2499	15.412	15.4372	15.4198	15.3539	15.309	15.2955	15.4333	15.4007	15.4619	15.8511	15.3154	15.4302	15.3332	15.505	15.3574	15.1803	15.5706	15.4387	15.4649	UID116	15.3799	15.4656	15.6209	15.6896	15.2499	15.412	15.4372	15.4198	15.3539	15.309	15.2955	15.4333	15.4007	15.4619	15.8511
48	0	0	0	0	0	0	0	0	0	13.7177	13.3927	13.6483	13.5457	13.3934	13.2558	13.37	13.2299	12.6551	13.4167	13.2626	13.5004	12.9737	12.9652	13.9848	13.6426	13.397	13.2598	12.9542	12.4406	13.2432	13.6106	13.1737	12.8969	UID117	13.7177	13.3927	13.6483	13.5457	13.3934	13.2558	13.37	13.2299	12.6551	13.4167	13.2626	13.5004	12.9737	12.9652	13.9848
49	0	0	0	0	0	0	0	0	0	12.3379	12.257	12.6272	12.2846	12.2473	12.4738	12.1943	12.3333	12.471	12.342	12.2896	12.2098	12.392	12.1539	12.466	12.1791	12.2382	12.0783	12.1933	12.2058	12.4339	12.833	12.3145	12.3468	UID118	12.3379	12.257	12.6272	12.2846	12.2473	12.4738	12.1943	12.3333	12.471	12.342	12.2896	12.2098	12.392	12.1539	12.466
50	0	0	0	0	0	0	0	0	0	12.1298	12.63	12.2022	12.6718	12.4438	12.0848	12.4116	12.1737	12.5168	12.3209	11.8997	12.0577	12.0592	12.0487	13.0432	12.1062	11.9914	12.3184	12.3153	11.7343	12.1814	12.323	12.1616	12.2008	UID119	12.1298	12.63	12.2022	12.6718	12.4438	12.0848	12.4116	12.1737	12.5168	12.3209	11.8997	12.0577	12.0592	12.0487	13.0432
51	0	0	0	0	0	0	0	0	0	13.8883	13.9342	13.8727	13.7006	13.8533	13.5741	13.5064	13.6174	13.8575	13.6545	13.5248	13.6413	13.5037	13.346	13.9566	13.2731	13.1102	13.7066	13.6845	13.3815	13.5035	13.9493	13.5885	13.3991	UID120	13.8883	13.9342	13.8727	13.7006	13.8533	13.5741	13.5064	13.6174	13.8575	13.6545	13.5248	13.6413	13.5037	13.346	13.9566
52	0	0	0	0	0	0	0	0	0	13.289	13.4121	13.4194	13.5588	13.2406	13.5203	13.4259	13.514	13.5839	13.554	13.6484	13.4361	13.5414	13.4385	13.8198	13.6341	13.5608	13.6637	13.4984	13.4772	13.3922	13.58	13.5486	13.6503	UID121	13.289	13.4121	13.4194	13.5588	13.2406	13.5203	13.4259	13.514	13.5839	13.554	13.6484	13.4361	13.5414	13.4385	13.8198
53	0	0	0	0	0	0	0	0	0	14.6578	14.0715	15.3756	15.1807	14.5358	15.0027	13.6517	13.5623	15.151	14.8766	14.71	14.2116	13.823	13.4666	15.8442	15.2539	14.6417	14.4334	13.4574	13.4879	14.0604	14.9616	14.1693	14.0819	UID122	14.6578	14.0715	15.3756	15.1807	14.5358	15.0027	13.6517	13.5623	15.151	14.8766	14.71	14.2116	13.823	13.4666	15.8442
54	0	0	0	0	0	0	0	0	0	12.4939	12.4122	12.9088	12.6215	12.6999	12.7816	12.3667	12.4797	12.6693	12.7162	12.6965	12.523	12.4891	12.5264	13.2448	12.8276	12.5666	12.5623	12.5061	12.4536	12.5044	12.7336	12.4981	12.6651	UID123	12.4939	12.4122	12.9088	12.6215	12.6999	12.7816	12.3667	12.4797	12.6693	12.7162	12.6965	12.523	12.4891	12.5264	13.2448
55	1	1	1	0	0	0	0	0	0	15.2419	14.9528	13.6063	13.4394	13.6352	13.8902	12.998	13.1527	13.3068	13.4444	13.5282	13.3474	13.5882	13.7668	14.4418	13.7507	13.4534	13.5029	13.31	13.2905	12.2524	13.0744	13.1004	13.0787	UID124	15.2419	14.9528	13.6063	13.4394	13.6352	13.8902	12.998	13.1527	13.3068	13.4444	13.5282	13.3474	13.5882	13.7668	14.4418
56	0	0	0	0	0	0	0	0	0	14.5979	14.777	14.7488	14.6037	14.5297	14.7394	15.1045	15.1036	14.574	14.6233	14.8934	14.879	15.1336	15.1113	14.6541	14.811	14.9107	14.9532	15.0459	15.0327	14.7879	14.5955	14.9894	15.0083	UID125	14.5979	14.777	14.7488	14.6037	14.5297	14.7394	15.1045	15.1036	14.574	14.6233	14.8934	14.879	15.1336	15.1113	14.6541
57	0	0	0	0	0	0	0	0	0	11.8653	11.628	11.9551	NA	11.9877	11.8235	11.316	10.7954	11.8129	11.4655	11.6379	11.676	11.0971	10.6388	NA	11.2415	10.6447	11.6433	11.0096	11.2608	11.7526	NA	11.722	11.2398	UID128	11.8653	11.628	11.9551	10.068	11.9877	11.8235	11.316	10.7954	11.8129	11.4655	11.6379	11.676	11.0971	10.6388	11.6392
58	0	0	0	0	0	0	0	0	0	15.9979	15.2661	14.4585	14.4179	14.2029	14.6635	14.5376	14.4698	14.3436	14.1608	14.1871	14.1246	14.6631	14.5032	15.2804	14.1538	14.5583	14.1831	14.3662	14.3075	13.3011	14.6332	13.9981	14.1385	UID130	15.9979	15.2661	14.4585	14.4179	14.2029	14.6635	14.5376	14.4698	14.3436	14.1608	14.1871	14.1246	14.6631	14.5032	15.2804
59	0	0	0	0	0	0	0	0	0	12.0476	11.9509	12.6502	12.875	11.9545	12.2647	11.2058	10.9432	12.8013	12.2313	11.9435	12.0211	11.2186	11.513	13.1845	12.9792	12.1926	12.2009	10.7168	11.2234	11.2758	12.5772	11.8453	11.964	UID131	12.0476	11.9509	12.6502	12.875	11.9545	12.2647	11.2058	10.9432	12.8013	12.2313	11.9435	12.0211	11.2186	11.513	13.1845
60	0	0	0	0	0	0	0	0	0	13.1178	12.9884	13.2868	13.247	13.1829	12.9954	13.0705	13.2308	13.5673	13.011	12.9662	13.0672	13.5103	13.2094	13.6988	13.3015	13.0504	12.9836	13.2872	13.28	13.0385	13.2676	13.0871	13.3744	UID132	13.1178	12.9884	13.2868	13.247	13.1829	12.9954	13.0705	13.2308	13.5673	13.011	12.9662	13.0672	13.5103	13.2094	13.6988
61	0	0	0	0	0	0	0	0	0	12.2601	11.4708	13.3884	12.8188	12.2042	12.4091	11.2363	11.3843	12.8392	12.4816	12.0403	11.7251	11.4751	11.035	13.8947	13.1599	12.6105	12.0883	10.8157	11.405	11.5638	12.6715	12.3633	11.5155	UID133	12.2601	11.4708	13.3884	12.8188	12.2042	12.4091	11.2363	11.3843	12.8392	12.4816	12.0403	11.7251	11.4751	11.035	13.8947
62	0	0	0	0	0	0	0	0	0	14.8886	14.8431	15.2964	15.0722	14.9454	15.0554	15.3305	15.4788	15.0477	15.1659	14.9264	15.0454	15.3053	15.5884	14.7793	14.6756	15.6679	15.37	15.472	15.622	15.3706	14.4722	15.6687	15.5431	UID134	14.8886	14.8431	15.2964	15.0722	14.9454	15.0554	15.3305	15.4788	15.0477	15.1659	14.9264	15.0454	15.3053	15.5884	14.7793
63	0	0	0	0	0	0	0	0	0	12.6992	12.695	12.4939	12.3785	12.6954	12.6975	12.4338	12.4266	12.7008	12.1115	11.8317	12.2976	12.6695	12.5699	12.7519	12.3412	12.4064	12.5165	12.3402	12.3692	12.7034	12.1455	12.4323	12.5374	UID135	12.6992	12.695	12.4939	12.3785	12.6954	12.6975	12.4338	12.4266	12.7008	12.1115	11.8317	12.2976	12.6695	12.5699	12.7519
64	0	0	0	0	0	0	0	0	0	13.4498	13.5175	13.2918	13.5751	13.558	13.1538	13.3269	13.2732	13.3431	13.278	13.0034	13.2247	13.2903	13.1079	13.4688	13.0829	12.999	13.1224	13.1972	13.172	13.347	13.5138	13.4764	13.2835	UID137	13.4498	13.5175	13.2918	13.5751	13.558	13.1538	13.3269	13.2732	13.3431	13.278	13.0034	13.2247	13.2903	13.1079	13.4688
65	0	0	0	0	0	0	0	0	0	12.6238	12.6245	12.3952	12.5918	12.707	12.5843	13.1515	13.0854	12.297	12.565	12.8139	12.6113	13.0988	13.1657	12.5282	12.413	12.9318	12.8157	13.288	13.3437	12.5519	12.1804	12.8401	13.0475	UID138	12.6238	12.6245	12.3952	12.5918	12.707	12.5843	13.1515	13.0854	12.297	12.565	12.8139	12.6113	13.0988	13.1657	12.5282
66	0	0	0	0	0	0	0	0	0	14.8991	14.9691	14.8021	14.8275	14.6482	15.1744	14.8776	15.2048	14.7434	14.6831	15.1237	15.1211	15.3199	15.1041	14.9961	14.8327	15.2829	14.9361	14.7873	15.2397	15.0585	14.989	14.7394	14.9031	UID140	14.8991	14.9691	14.8021	14.8275	14.6482	15.1744	14.8776	15.2048	14.7434	14.6831	15.1237	15.1211	15.3199	15.1041	14.9961
67	0	0	0	0	0	0	0	0	0	13.7951	13.81	13.2889	13.6715	13.7818	13.8622	13.9119	13.9018	13.5727	13.8365	13.6684	13.8282	13.6769	13.8089	13.734	13.6435	13.9139	13.9897	14.1459	13.9208	13.6817	13.8325	14.1762	14.1332	UID147	13.7951	13.81	13.2889	13.6715	13.7818	13.8622	13.9119	13.9018	13.5727	13.8365	13.6684	13.8282	13.6769	13.8089	13.734
68	0	0	0	0	0	0	0	0	0	12.7455	12.748	12.3855	12.1975	13.0758	12.2353	12.7524	12.5406	12.5025	12.7331	12.5465	12.5188	12.2476	12.3271	12.4516	12.4869	12.3219	12.5775	12.3546	12.2946	12.6922	12.824	12.6548	12.1529	UID148	12.7455	12.748	12.3855	12.1975	13.0758	12.2353	12.7524	12.5406	12.5025	12.7331	12.5465	12.5188	12.2476	12.3271	12.4516
69	0	0	0	0	0	0	0	0	0	14.5196	14.7424	14.4784	14.4762	14.5381	14.4923	14.5012	14.6061	14.4586	14.2865	14.2928	14.3971	14.5176	14.2434	14.6109	14.4425	14.4782	14.3704	14.3902	14.2373	14.4798	14.4572	14.4327	14.4699	UID149	14.5196	14.7424	14.4784	14.4762	14.5381	14.4923	14.5012	14.6061	14.4586	14.2865	14.2928	14.3971	14.5176	14.2434	14.6109
70	0	0	0	0	0	0	0	0	0	12.3474	12.5323	11.9402	NA	12.2893	12.4819	12.6337	12.5639	12.4564	12.3429	12.5276	11.9917	12.0645	12.2641	NA	13.1576	12.4228	11.986	12.4865	12.2125	11.7744	11.8637	12.8045	12.1154	UID150	12.3474	12.5323	11.9402	10.5102	12.2893	12.4819	12.6337	12.5639	12.4564	12.3429	12.5276	11.9917	12.0645	12.2641	11.7765
71	0	0	0	0	0	0	0	0	0	13.5537	12.6149	12.5803	12.7131	12.7354	13.3399	13.4563	13.7271	12.9055	13.4334	13.7522	13.4116	13.3636	13.2011	14.0512	13.1315	13.635	13.2017	11.9679	12.12	12.1578	NA	12.2834	12.4957	UID151	13.5537	12.6149	12.5803	12.7131	12.7354	13.3399	13.4563	13.7271	12.9055	13.4334	13.7522	13.4116	13.3636	13.2011	14.0512
72	0	0	0	0	0	0	0	0	0	12.1367	12.498	11.8622	12.2142	12.0426	11.9313	12.3393	12.2269	12.3465	11.9397	11.7339	12.0012	11.9839	11.5515	12.4964	12.2888	11.7231	12.2468	12.2123	12.1082	12.3284	11.9823	11.9608	12.2787	UID152	12.1367	12.498	11.8622	12.2142	12.0426	11.9313	12.3393	12.2269	12.3465	11.9397	11.7339	12.0012	11.9839	11.5515	12.4964
73	0	0	0	0	0	0	0	0	0	16.2581	16.2359	16.0308	16.2373	16.2027	16.4466	16.3108	16.2985	16.3268	16.3066	16.4673	16.3002	16.3572	16.2035	16.2309	16.2828	16.3509	16.3872	16.3782	16.3242	16.1646	16.308	16.5088	16.2796	UID153	16.2581	16.2359	16.0308	16.2373	16.2027	16.4466	16.3108	16.2985	16.3268	16.3066	16.4673	16.3002	16.3572	16.2035	16.2309
74	0	0	0	0	0	0	0	0	0	13.5496	13.604	13.5544	13.6274	13.6307	13.7858	13.3565	13.2526	13.7864	13.687	13.8599	13.7334	13.6499	13.6234	13.9675	13.7169	13.7565	13.8129	13.5075	13.7958	13.7868	13.8913	13.6152	13.556	UID154	13.5496	13.604	13.5544	13.6274	13.6307	13.7858	13.3565	13.2526	13.7864	13.687	13.8599	13.7334	13.6499	13.6234	13.9675
75	0	0	0	0	0	0	0	0	0	14.3185	14.3086	14.0034	13.9677	14.3502	14.0548	14.1395	13.9896	14.1698	14.2328	14.0309	13.8601	13.58	13.7851	14.0332	13.836	13.803	13.9137	13.8989	13.7075	14.4423	14.0325	14.011	13.7836	UID155	14.3185	14.3086	14.0034	13.9677	14.3502	14.0548	14.1395	13.9896	14.1698	14.2328	14.0309	13.8601	13.58	13.7851	14.0332
76	0	-1	0	0	0	0	0	0	0	12.3159	12.0823	12.0458	12.1596	12.6096	12.538	12.918	12.9139	12.5641	12.5702	12.9359	12.8734	13.3682	13.0864	13.0156	12.7875	12.6473	12.8397	12.9936	13.0416	12.644	12.6754	12.9218	12.9428	UID157	12.3159	12.0823	12.0458	12.1596	12.6096	12.538	12.918	12.9139	12.5641	12.5702	12.9359	12.8734	13.3682	13.0864	13.0156
77	0	0	0	0	0	0	0	0	0	12.5552	12.3847	12.962	12.6143	12.6668	12.4015	12.4771	11.8575	12.4909	12.494	12.2353	12.3524	11.9111	12.2353	12.3418	12.5497	12.1355	12.2555	12.1234	12.0603	12.5795	12.6141	12.4845	11.9942	UID158	12.5552	12.3847	12.962	12.6143	12.6668	12.4015	12.4771	11.8575	12.4909	12.494	12.2353	12.3524	11.9111	12.2353	12.3418
78	0	0	0	0	0	0	0	0	0	12.874	13.0518	12.7511	12.3553	12.775	12.7896	13.2165	12.8255	13.0549	12.4957	13.1724	12.8901	12.5171	12.8538	13.0957	12.9179	13.0799	12.7114	12.6911	12.9368	12.9531	12.648	12.9742	13.1035	UID160	12.874	13.0518	12.7511	12.3553	12.775	12.7896	13.2165	12.8255	13.0549	12.4957	13.1724	12.8901	12.5171	12.8538	13.0957
79	0	0	0	0	0	0	0	0	0	12.7128	12.5075	13.0053	12.9706	12.8144	12.7718	12.5973	12.5317	13.0734	12.9677	13.0008	12.8835	12.6073	12.8	13.1162	13.1731	12.929	12.8768	12.9308	12.6425	12.7458	12.4371	12.7263	12.7892	UID161	12.7128	12.5075	13.0053	12.9706	12.8144	12.7718	12.5973	12.5317	13.0734	12.9677	13.0008	12.8835	12.6073	12.8	13.1162
80	0	0	0	0	0	0	0	0	0	14.0947	13.9558	14.1971	14.0429	14.1541	14.4098	13.6357	13.6525	14.2056	13.7551	13.5437	14.0567	13.9381	13.5692	13.905	14.2112	13.7209	13.5764	13.1401	13.8206	14.1353	13.482	13.6504	13.7842	UID162	14.0947	13.9558	14.1971	14.0429	14.1541	14.4098	13.6357	13.6525	14.2056	13.7551	13.5437	14.0567	13.9381	13.5692	13.905
81	0	0	0	0	0	0	0	0	0	12.3742	12.8634	12.3913	12.4555	12.9088	12.5406	12.6534	12.7584	12.5916	12.366	12.6341	12.5329	12.4802	12.6058	NA	12.4156	12.594	12.684	12.9414	12.4901	12.4555	12.6154	12.6169	12.7233	UID163	12.3742	12.8634	12.3913	12.4555	12.9088	12.5406	12.6534	12.7584	12.5916	12.366	12.6341	12.5329	12.4802	12.6058	11.2814
82	0	0	0	0	0	0	0	0	0	11.3226	12.207	11.3806	12.6604	12.1835	12.0637	10.9402	11.4337	12.1805	11.8467	11.8623	11.7471	10.935	10.3954	12.7358	11.9714	11.5401	11.0526	NA	10.6711	11.8733	11.9804	11.3538	11.4014	UID165	11.3226	12.207	11.3806	12.6604	12.1835	12.0637	10.9402	11.4337	12.1805	11.8467	11.8623	11.7471	10.935	10.3954	12.7358
83	0	0	0	0	0	0	0	0	0	16.5995	16.8405	16.5408	16.3677	16.4015	16.5565	16.778	16.7636	16.4638	16.4626	16.578	16.6287	16.7772	16.7675	16.6705	16.569	16.6501	16.5526	16.8108	16.7594	16.4037	16.4789	16.561	16.6711	UID166	16.5995	16.8405	16.5408	16.3677	16.4015	16.5565	16.778	16.7636	16.4638	16.4626	16.578	16.6287	16.7772	16.7675	16.6705
84	0	0	0	0	0	0	0	0	0	13.3517	13.0999	13.6133	13.3877	13.0873	13.4739	13.1495	13.1328	13.2187	13.2145	13.2994	13.2747	13.0737	12.92	13.42	13.0127	13.0725	13.1447	12.7313	13.1908	13.0689	13.1332	12.8822	13.1119	UID167	13.3517	13.0999	13.6133	13.3877	13.0873	13.4739	13.1495	13.1328	13.2187	13.2145	13.2994	13.2747	13.0737	12.92	13.42
85	0	0	0	0	0	0	0	0	0	13.7061	13.6914	13.8611	13.6435	13.7676	13.6786	13.7706	13.737	13.8951	13.731	13.7212	13.7889	13.822	13.8633	14.0457	13.6946	13.7021	13.7697	13.8911	13.879	13.784	13.8031	13.6396	13.7046	UID168	13.7061	13.6914	13.8611	13.6435	13.7676	13.6786	13.7706	13.737	13.8951	13.731	13.7212	13.7889	13.822	13.8633	14.0457
86	0	0	0	0	0	0	0	0	0	12.6242	12.4156	12.9917	13.4003	12.8127	12.5848	12.7427	12.9657	13.2186	12.9755	12.987	12.9928	12.8533	12.6475	14.2954	13.1799	13.0396	12.9531	12.9465	12.8594	12.8227	13.086	12.8337	13.0144	UID170	12.6242	12.4156	12.9917	13.4003	12.8127	12.5848	12.7427	12.9657	13.2186	12.9755	12.987	12.9928	12.8533	12.6475	14.2954
87	0	0	0	0	0	0	0	0	0	12.5035	12.3672	13.8842	12.9256	12.8192	12.3754	12.3775	12.4272	12.5229	12.491	11.882	12.1142	12.3069	12.1867	12.8876	13.1773	12.331	12.7325	12.4481	12.0986	12.357	12.3391	12.5835	11.9043	UID171	12.5035	12.3672	13.8842	12.9256	12.8192	12.3754	12.3775	12.4272	12.5229	12.491	11.882	12.1142	12.3069	12.1867	12.8876
88	0	0	0	0	0	0	0	0	0	14.2547	14.4006	14.0545	14.1382	13.7599	13.8159	13.9901	14.1364	14.3137	14.0008	13.6848	13.9392	13.4294	13.3532	14.7249	14.0093	13.5337	13.9137	13.0583	13.6401	13.6948	14.0464	13.1718	13.322	UID172	14.2547	14.4006	14.0545	14.1382	13.7599	13.8159	13.9901	14.1364	14.3137	14.0008	13.6848	13.9392	13.4294	13.3532	14.7249
89	0	0	0	0	0	0	0	0	0	12.4108	11.9249	11.9415	11.6061	11.9078	12.4268	11.61	11.8002	NA	11.7842	12.0867	11.9356	11.6848	11.6705	NA	11.5426	11.4066	11.6304	11.1901	11.2686	11.7632	11.9546	11.3966	10.9179	UID177	12.4108	11.9249	11.9415	11.6061	11.9078	12.4268	11.61	11.8002	10.0541	11.7842	12.0867	11.9356	11.6848	11.6705	11.4865
90	0	-1	-1	0	-1	0	0	0	0	11.296	11.4125	11.0184	NA	11.9639	11.6352	12.5156	12.5801	12.2849	11.7052	12.0719	12.3584	12.9811	12.5938	12.4283	12.0292	11.9204	12.271	12.9801	12.5694	12.0698	11.9469	12.2767	12.2649	UID178	11.296	11.4125	11.0184	9.99335	11.9639	11.6352	12.5156	12.5801	12.2849	11.7052	12.0719	12.3584	12.9811	12.5938	12.4283
91	0	0	0	0	0	0	0	0	0	11.9247	11.5762	12.5616	NA	NA	12.0852	11.8106	11.8177	12.0023	12.1285	11.6848	11.6522	NA	11.6763	NA	NA	12.286	NA	11.8795	11.7777	11.7257	11.5587	12.2784	NA	UID179	11.9247	11.5762	12.5616	11.1148	10.8845	12.0852	11.8106	11.8177	12.0023	12.1285	11.6848	11.6522	9.30807	11.6763	10.848
92	0	0	0	0	0	0	0	0	0	14.2447	13.839	14.2461	14.2251	13.4774	13.9308	13.5468	13.5435	14.167	13.8799	13.9072	13.6757	13.6969	13.5601	15.0388	14.3385	13.9635	13.7893	13.0989	13.1515	13.1041	14.1657	13.5593	13.8149	UID180	14.2447	13.839	14.2461	14.2251	13.4774	13.9308	13.5468	13.5435	14.167	13.8799	13.9072	13.6757	13.6969	13.5601	15.0388
93	0	0	0	0	0	0	0	0	0	15.0386	14.8922	15.0308	14.7714	15.124	14.9742	15.0734	15.1157	15.1063	15.0788	15.0321	15.0607	15.0145	15.2234	15.262	15.0395	14.9631	15.145	15.1076	14.8131	14.9397	14.9781	15.1261	15.0179	UID182	15.0386	14.8922	15.0308	14.7714	15.124	14.9742	15.0734	15.1157	15.1063	15.0788	15.0321	15.0607	15.0145	15.2234	15.262
94	0	0	0	0	0	0	0	0	0	12.044	12.2247	11.2962	12.6473	11.8298	12.021	11.8375	12.2381	11.9107	11.5467	11.8904	12.2029	12.655	12.3709	11.9205	12.4084	12.2851	12.1902	12.3832	12.2127	11.9538	NA	12.1718	12.3201	UID183	12.044	12.2247	11.2962	12.6473	11.8298	12.021	11.8375	12.2381	11.9107	11.5467	11.8904	12.2029	12.655	12.3709	11.9205
95	0	0	0	0	0	0	0	0	0	11.8931	11.7238	11.9631	11.925	12.1304	11.5999	11.7387	11.7352	11.6623	11.7704	11.5553	11.9178	11.9815	11.7038	12.4075	11.6455	11.4454	11.9779	11.9547	11.8468	12.0842	11.8893	11.707	11.6572	UID184	11.8931	11.7238	11.9631	11.925	12.1304	11.5999	11.7387	11.7352	11.6623	11.7704	11.5553	11.9178	11.9815	11.7038	12.4075
96	0	1	0	0	0	0	0	0	0	14.8524	14.2003	12.8825	12.601	12.905	13.2634	13.1539	13.2809	12.4486	12.6001	12.7102	12.5613	12.8138	12.9403	13.6889	12.8822	12.9312	12.7599	13.2703	13.5431	11.7016	13.0594	12.7845	12.8659	UID185	14.8524	14.2003	12.8825	12.601	12.905	13.2634	13.1539	13.2809	12.4486	12.6001	12.7102	12.5613	12.8138	12.9403	13.6889
97	0	0	0	0	0	0	0	0	0	11.8221	11.72	12.3361	NA	11.8192	11.7223	11.4908	11.4459	NA	11.7033	11.5679	11.6491	11.1358	11.2111	NA	NA	11.4225	11.8645	11.4677	11.2918	11.2657	NA	11.6695	11.7764	UID186	11.8221	11.72	12.3361	9.41023	11.8192	11.7223	11.4908	11.4459	9.82895	11.7033	11.5679	11.6491	11.1358	11.2111	10.4384
98	0	1	1	0	0	0	0	0	0	13.3702	13.6886	12.7693	13.0253	13.2838	13.289	12.9685	12.6889	12.755	12.6445	13.1023	13.0618	12.3647	12.3126	13.1986	12.4251	12.7395	12.8296	12.2567	12.1055	13.3615	12.7633	12.6687	12.3475	UID187	13.3702	13.6886	12.7693	13.0253	13.2838	13.289	12.9685	12.6889	12.755	12.6445	13.1023	13.0618	12.3647	12.3126	13.1986
99	0	0	0	0	0	0	0	0	0	14.924	14.0835	14.7357	14.0456	14.1182	14.3463	13.8128	13.9447	14.7846	14.6958	14.6124	14.4908	14.1834	14.0082	15.3247	14.6801	14.4841	14.0362	13.6494	13.943	13.8673	15.0716	14.2712	14.2608	UID188	14.924	14.0835	14.7357	14.0456	14.1182	14.3463	13.8128	13.9447	14.7846	14.6958	14.6124	14.4908	14.1834	14.0082	15.3247
100	0	0	0	0	0	0	0	0	0	13.4347	13.4148	13.7447	13.94	13.6476	13.5092	13.1116	12.9563	13.681	13.6154	13.2282	13.2965	13.273	12.9822	14.4091	13.7648	13.4094	13.2187	12.9736	12.827	13.1739	13.9333	13.3782	13.3393	UID189	13.4347	13.4148	13.7447	13.94	13.6476	13.5092	13.1116	12.9563	13.681	13.6154	13.2282	13.2965	13.273	12.9822	14.4091
101	0	0	0	0	0	0	0	0	0	13.3616	13.3375	12.7656	13.416	13.1673	12.894	12.5682	12.3009	12.8984	13.0385	12.7649	12.9103	12.4647	12.1041	NA	12.8636	12.4526	12.6781	12.0878	11.836	13.1767	12.6242	12.7715	12.5413	UID190	13.3616	13.3375	12.7656	13.416	13.1673	12.894	12.5682	12.3009	12.8984	13.0385	12.7649	12.9103	12.4647	12.1041	10.621
102	0	0	0	0	0	0	0	0	0	13.6056	13.44	13.7048	13.6411	13.7779	13.6626	13.4209	13.5934	13.7859	13.6971	13.5084	13.523	13.3683	13.3356	14.3337	13.7693	13.6429	13.6014	13.4065	13.2445	13.6232	13.8183	13.5388	13.4304	UID191	13.6056	13.44	13.7048	13.6411	13.7779	13.6626	13.4209	13.5934	13.7859	13.6971	13.5084	13.523	13.3683	13.3356	14.3337
103	0	0	0	0	0	0	0	0	0	13.0548	13.189	13.0888	13.1141	13.2539	12.8698	13.254	13.1264	12.9608	12.8952	12.6039	12.7169	13.0457	13.0687	13.3628	12.8962	12.7886	12.8363	12.9884	12.7682	12.9415	12.8988	13.2245	13.0583	UID192	13.0548	13.189	13.0888	13.1141	13.2539	12.8698	13.254	13.1264	12.9608	12.8952	12.6039	12.7169	13.0457	13.0687	13.3628
104	0	0	0	0	0	0	0	0	0	11.2195	11.2549	11.4825	11.9258	12.0227	10.9072	11.1597	11.11	12.163	11.2697	10.9453	10.7905	11.9486	11.5202	NA	NA	10.7781	11.4988	11.9566	11.269	11.5511	11.6472	11.3943	11.3336	UID193	11.2195	11.2549	11.4825	11.9258	12.0227	10.9072	11.1597	11.11	12.163	11.2697	10.9453	10.7905	11.9486	11.5202	10.4825
105	0	0	0	0	0	0	0	0	0	12.1229	11.6837	11.5737	11.8856	11.8428	11.7548	11.0511	11.499	11.7147	11.8201	11.6392	11.696	11.563	11.3194	11.577	11.077	11.7517	11.9627	11.6037	11.8847	12.2582	11.6598	11.9881	12.0509	UID194	12.1229	11.6837	11.5737	11.8856	11.8428	11.7548	11.0511	11.499	11.7147	11.8201	11.6392	11.696	11.563	11.3194	11.577
106	0	0	0	0	0	0	0	0	0	13.38	13.4859	13.5252	13.3461	13.3841	13.2274	13.1207	13.0936	13.3018	13.2072	12.8053	13.0817	12.9977	12.9561	13.0186	13.1623	12.8751	13.0258	13.2096	13.226	13.3972	13.0061	13.201	12.9413	UID195	13.38	13.4859	13.5252	13.3461	13.3841	13.2274	13.1207	13.0936	13.3018	13.2072	12.8053	13.0817	12.9977	12.9561	13.0186
107	0	0	0	0	0	0	0	0	0	14.9209	14.1727	15.4382	15.2788	15.1157	14.5351	13.9958	13.953	15.297	14.9757	14.5714	14.6763	14.5461	14.5351	15.9555	15.2431	14.7175	14.5896	13.776	14.021	14.5496	15.3372	14.265	14.6072	UID197	14.9209	14.1727	15.4382	15.2788	15.1157	14.5351	13.9958	13.953	15.297	14.9757	14.5714	14.6763	14.5461	14.5351	15.9555
108	0	0	0	0	0	0	0	0	0	12.6801	12.7517	12.9759	12.9194	13.0873	13.2163	12.8577	12.982	12.5706	12.6225	12.9496	12.6551	12.7894	12.5655	12.4368	13.2229	12.7797	12.8019	12.6407	12.57	12.8935	12.7262	12.9217	12.8438	UID198	12.6801	12.7517	12.9759	12.9194	13.0873	13.2163	12.8577	12.982	12.5706	12.6225	12.9496	12.6551	12.7894	12.5655	12.4368
109	0	0	0	0	0	0	0	0	0	15.8722	16.0666	15.9799	15.8694	15.823	15.9256	16.0826	16.0875	15.9585	15.8295	16.033	16.0418	16.1324	16.1756	16.3531	16.1601	16.1022	16.1323	16.2229	16.2167	15.7656	16.0221	16.1589	16.1923	UID200	15.8722	16.0666	15.9799	15.8694	15.823	15.9256	16.0826	16.0875	15.9585	15.8295	16.033	16.0418	16.1324	16.1756	16.3531
110	0	0	0	0	0	0	0	0	0	12.0015	12.1241	12.246	12.1954	12.056	11.8519	12.1434	12.092	11.8844	12.1533	11.9701	11.8703	12.2338	12.1864	11.75	11.9337	11.9425	12.0603	12.0619	11.8915	11.6732	12.2747	12.2011	12.0698	UID201	12.0015	12.1241	12.246	12.1954	12.056	11.8519	12.1434	12.092	11.8844	12.1533	11.9701	11.8703	12.2338	12.1864	11.75
111	0	0	0	0	0	0	0	0	0	12.0865	12.3658	12.2307	13.8076	12.5569	12.4186	11.7861	11.9363	12.2236	12.6482	12.1147	12.4078	11.9251	11.9543	12.8235	12.423	12.1265	12.4068	11.7454	12.0049	12.8526	12.5689	12.1017	11.7727	UID202	12.0865	12.3658	12.2307	13.8076	12.5569	12.4186	11.7861	11.9363	12.2236	12.6482	12.1147	12.4078	11.9251	11.9543	12.8235
112	0	0	0	0	0	0	0	0	0	14.0109	12.8274	15.0025	14.6918	14.0884	13.9442	13.594	13.1453	14.6131	14.2153	13.6017	13.5266	13.8607	13.4687	15.2232	14.6755	13.6562	13.898	12.9787	12.7102	13.2629	14.5192	13.2991	13.2718	UID203	14.0109	12.8274	15.0025	14.6918	14.0884	13.9442	13.594	13.1453	14.6131	14.2153	13.6017	13.5266	13.8607	13.4687	15.2232
113	0	0	1	0	0	0	0	0	0	14.6714	14.3894	12.586	12.0141	12.1292	11.9799	13.0071	12.7511	12.0782	12.114	12.5043	12.2755	12.3542	12.5634	13.0731	11.418	11.3443	11.9205	10.7362	10.1583	10.2172	NA	NA	11.3283	UID204	14.6714	14.3894	12.586	12.0141	12.1292	11.9799	13.0071	12.7511	12.0782	12.114	12.5043	12.2755	12.3542	12.5634	13.0731
114	0	0	0	0	0	0	0	0	0	13.6642	13.7157	14.7454	15.6042	14.2728	14.0091	14.0637	13.9443	14.383	14.0069	13.7245	14.0582	14.1387	13.9266	14.7446	14.1875	13.7447	14.2731	14.3709	13.9715	13.6604	14.2116	13.9219	14.0432	UID205	13.6642	13.7157	14.7454	15.6042	14.2728	14.0091	14.0637	13.9443	14.383	14.0069	13.7245	14.0582	14.1387	13.9266	14.7446
115	0	0	0	0	0	0	0	0	0	12.6125	11.9744	13.4212	13.1614	12.1257	12.7596	11.9171	11.9426	13.3725	12.9505	12.7333	12.3242	11.7799	11.3238	14.2051	13.3277	12.5876	12.5281	11.074	11.4882	12.3545	13.1869	12.0718	12.3415	UID206	12.6125	11.9744	13.4212	13.1614	12.1257	12.7596	11.9171	11.9426	13.3725	12.9505	12.7333	12.3242	11.7799	11.3238	14.2051
116	0	0	0	0	0	0	0	0	0	11.9854	10.868	12.4145	12.7039	11.4411	11.7198	11.2782	10.9017	12.4158	12.3457	11.6341	11.27	10.9877	10.7827	NA	12.2595	11.832	11.6499	9.99714	10.6264	10.7682	12.1486	NA	11.5486	UID207	11.9854	10.868	12.4145	12.7039	11.4411	11.7198	11.2782	10.9017	12.4158	12.3457	11.6341	11.27	10.9877	10.7827	10.8228
117	0	0	0	0	0	0	0	0	0	12.4045	12.4014	12.5235	12.9241	12.3318	12.5408	12.4147	12.4089	12.4432	12.3513	12.3003	12.3912	12.3897	12.609	12.6892	12.582	12.3626	12.1742	12.3816	12.4312	12.3964	12.705	12.3339	12.2222	UID208	12.4045	12.4014	12.5235	12.9241	12.3318	12.5408	12.4147	12.4089	12.4432	12.3513	12.3003	12.3912	12.3897	12.609	12.6892
118	0	0	0	0	0	0	0	0	0	14.9481	14.9671	14.9133	15.1162	15.0515	15.0005	15.1869	15.045	15.0664	15.1791	15.1213	15.0962	15.0301	14.9619	15.4742	15.3445	14.8879	15.1307	15.1558	15.1139	15.1045	14.9513	14.9793	15.0729	UID209	14.9481	14.9671	14.9133	15.1162	15.0515	15.0005	15.1869	15.045	15.0664	15.1791	15.1213	15.0962	15.0301	14.9619	15.4742
119	0	0	0	0	0	0	0	0	0	12.39	12.2967	12.3766	12.3354	12.7862	12.2996	12.767	12.8891	12.6006	12.2128	12.6174	12.5592	12.8553	12.4369	NA	12.5334	12.4623	12.5305	12.9564	12.8003	12.557	12.4027	12.5248	12.2512	UID210	12.39	12.2967	12.3766	12.3354	12.7862	12.2996	12.767	12.8891	12.6006	12.2128	12.6174	12.5592	12.8553	12.4369	10.9042
120	0	0	0	0	0	0	0	0	0	12.8161	12.7096	12.8621	13.1204	12.9124	12.818	12.7556	12.6529	12.8278	12.9793	13.0259	12.8788	12.7272	12.4779	NA	12.917	13.0551	13.0267	12.6375	12.5217	12.9564	12.9588	12.9517	12.6629	UID211	12.8161	12.7096	12.8621	13.1204	12.9124	12.818	12.7556	12.6529	12.8278	12.9793	13.0259	12.8788	12.7272	12.4779	10.8094
121	0	0	0	0	0	0	0	0	0	14.6723	14.7462	14.2	13.7791	14.4429	14.4532	14.1811	13.9172	14.4691	14.2577	14.6877	14.7241	14.1372	14.0004	14.5385	14.1608	14.4892	14.496	14.3538	14.49	14.3955	14.3793	14.6822	14.6806	UID212	14.6723	14.7462	14.2	13.7791	14.4429	14.4532	14.1811	13.9172	14.4691	14.2577	14.6877	14.7241	14.1372	14.0004	14.5385
122	0	0	0	0	0	0	0	0	0	13.0386	12.9421	12.7851	13.1294	13.1432	12.8251	13.6588	13.6208	13.1438	13.1032	12.7534	13.074	13.637	13.5306	13.5876	13.2927	13.0228	13.3776	13.9343	13.8345	13.3391	13.3928	13.4377	13.453	UID213	13.0386	12.9421	12.7851	13.1294	13.1432	12.8251	13.6588	13.6208	13.1438	13.1032	12.7534	13.074	13.637	13.5306	13.5876
123	0	0	0	0	0	0	0	0	0	17.661	17.7565	17.4616	17.3869	17.5982	17.6009	18.0535	18.0436	17.4502	17.4724	17.7167	17.7872	18.0698	17.9678	17.4907	17.513	17.7806	17.7667	18.1108	18.0396	17.6319	17.5073	17.8856	17.9169	UID214	17.661	17.7565	17.4616	17.3869	17.5982	17.6009	18.0535	18.0436	17.4502	17.4724	17.7167	17.7872	18.0698	17.9678	17.4907
124	-1	-1	-1	0	0	0	0	0	-1	13.1985	12.8455	13.9578	13.6226	13.1635	13.2179	14.2682	14.4567	13.5013	13.0438	14.0408	13.9081	14.7979	14.5559	13.7495	13.6381	14.0932	14.2033	14.6158	14.7979	12.6861	13.3318	14.3657	14.6491	UID215	13.1985	12.8455	13.9578	13.6226	13.1635	13.2179	14.2682	14.4567	13.5013	13.0438	14.0408	13.9081	14.7979	14.5559	13.7495
125	0	0	0	0	0	0	0	0	0	12.9957	12.4838	12.7285	12.999	12.8163	12.5948	13.6525	13.5242	12.9938	12.6144	12.9441	13.0273	13.5319	13.402	13.8985	13.0417	13.144	13.0511	13.0176	13.1399	12.2794	12.9879	13.0099	12.8828	UID217	12.9957	12.4838	12.7285	12.999	12.8163	12.5948	13.6525	13.5242	12.9938	12.6144	12.9441	13.0273	13.5319	13.402	13.8985
126	0	0	0	0	0	0	0	0	0	12.7922	12.7044	12.5934	12.9279	12.8399	12.7161	12.7559	12.5557	12.8032	12.8365	12.499	12.737	12.5964	12.3057	12.408	12.6235	12.706	12.6618	12.6795	12.5567	12.8141	12.9687	12.8914	12.7755	UID220	12.7922	12.7044	12.5934	12.9279	12.8399	12.7161	12.7559	12.5557	12.8032	12.8365	12.499	12.737	12.5964	12.3057	12.408
127	0	0	1	0	0	0	0	0	0	13.0092	13.3215	12.9245	13.1594	13.2099	12.9407	12.3852	12.5161	13.1855	13.0247	12.8698	12.8791	12.257	12.3181	12.637	13.3423	12.825	12.8005	12.0728	12.1065	13.0562	13.0447	12.7047	12.4309	UID221	13.0092	13.3215	12.9245	13.1594	13.2099	12.9407	12.3852	12.5161	13.1855	13.0247	12.8698	12.8791	12.257	12.3181	12.637
128	0	0	0	0	0	0	0	0	0	11.9513	11.931	12.1038	11.9577	12.72	11.8449	11.7677	11.7449	11.7038	11.0872	10.946	11.6346	11.9893	11.7935	NA	11.3262	11.6863	12.0823	12.2577	11.5389	12.3938	11.317	11.7717	11.4987	UID222	11.9513	11.931	12.1038	11.9577	12.72	11.8449	11.7677	11.7449	11.7038	11.0872	10.946	11.6346	11.9893	11.7935	10.9923
129	0	0	0	0	0	0	0	0	0	13.6238	13.4996	13.8041	14.3891	13.5123	13.7449	13.8285	13.9374	14.2319	13.627	13.9736	13.6792	14.0522	14.144	14.2477	13.9555	13.9118	14.015	13.6415	14.0659	13.6826	13.651	13.7692	14.0047	UID223	13.6238	13.4996	13.8041	14.3891	13.5123	13.7449	13.8285	13.9374	14.2319	13.627	13.9736	13.6792	14.0522	14.144	14.2477
130	0	0	0	0	0	0	0	0	0	13.114	12.8793	13.2107	13.3026	13.2198	12.9206	13.1092	13.1402	13.2925	12.8881	12.8556	13.0871	13.1618	13.1852	13.7349	12.8331	13.0585	13.2142	13.4243	13.3955	13.0916	13.0557	13.3349	13.3321	UID224	13.114	12.8793	13.2107	13.3026	13.2198	12.9206	13.1092	13.1402	13.2925	12.8881	12.8556	13.0871	13.1618	13.1852	13.7349
131	0	0	0	0	0	0	0	0	0	12.0218	11.9384	11.3493	NA	11.7429	12.0456	11.7821	11.7208	12.0475	12.1928	12.1556	11.9163	11.9617	11.4268	12.9927	12.2126	11.9948	11.8679	11.4226	11.9373	11.9231	12.2967	11.3461	11.7629	UID225	12.0218	11.9384	11.3493	10.494	11.7429	12.0456	11.7821	11.7208	12.0475	12.1928	12.1556	11.9163	11.9617	11.4268	12.9927
132	0	0	0	0	0	0	0	0	0	10.6626	11.708	10.3312	NA	NA	10.759	11.3831	11.0631	NA	NA	10.9193	NA	11.2136	10.8582	NA	NA	NA	10.5349	11.2144	10.8795	10.6779	NA	NA	NA	UID226	10.6626	11.708	10.3312	10.3233	10.1815	10.759	11.3831	11.0631	11.0828	10.1274	10.9193	9.36442	11.2136	10.8582	11.3143
133	0	0	0	0	0	0	0	0	0	11.8606	11.7697	12.1414	NA	NA	11.7344	12.1444	11.5923	NA	12.528	12.0268	NA	11.4543	11.5266	NA	NA	11.9116	11.3561	12.0302	11.7311	12.2146	12.1225	NA	12.0428	UID227	11.8606	11.7697	12.1414	10.9444	9.5338	11.7344	12.1444	11.5923	10.0096	12.528	12.0268	9.64345	11.4543	11.5266	11.6073
134	0	0	0	0	0	0	0	0	0	14.7561	14.008	12.948	NA	13.2903	13.1781	13.8214	13.8244	12.5463	11.9099	12.7722	12.5327	13.5197	13.7596	13.441	NA	12.6924	13.1353	12.8752	12.732	NA	NA	12.3019	12.4465	UID228	14.7561	14.008	12.948	9.67462	13.2903	13.1781	13.8214	13.8244	12.5463	11.9099	12.7722	12.5327	13.5197	13.7596	13.441
135	0	0	0	0	0	0	0	0	0	14.3592	14.6364	14.7829	14.7542	14.6677	14.6755	14.3863	14.5005	14.6488	14.5427	14.2991	14.3066	14.2478	14.3451	14.5392	14.2307	14.2017	14.4079	14.0872	14.1669	14.6188	14.3418	14.5906	14.122	UID230	14.3592	14.6364	14.7829	14.7542	14.6677	14.6755	14.3863	14.5005	14.6488	14.5427	14.2991	14.3066	14.2478	14.3451	14.5392
136	0	0	0	0	0	0	0	0	0	NA	NA	12.4234	NA	11.651	12.1198	12.1792	12.0919	12.223	11.8658	11.8723	11.8111	11.4929	11.4401	NA	12.8721	11.8191	NA	11.4639	11.109	11.6226	12.2895	NA	NA	UID231	9.97431	9.56583	12.4234	10.5	11.651	12.1198	12.1792	12.0919	12.223	11.8658	11.8723	11.8111	11.4929	11.4401	12.2424
137	0	0	0	0	0	0	0	0	0	12.1791	12.5773	12.8882	12.8105	12.0197	12.4096	12.6598	12.9403	12.4833	12.2677	12.5168	12.4304	12.6488	12.7883	NA	12.4008	12.5782	12.6569	13.0955	13.012	12.7989	12.6156	12.9285	12.7325	UID233	12.1791	12.5773	12.8882	12.8105	12.0197	12.4096	12.6598	12.9403	12.4833	12.2677	12.5168	12.4304	12.6488	12.7883	11.3648
138	0	0	0	0	0	0	0	0	0	13.5898	13.708	13.6335	13.4937	13.4263	13.6622	13.5717	13.7195	13.5921	13.7617	13.8086	13.7027	13.797	13.7082	13.499	13.6885	13.6087	13.6947	13.9033	14.0342	14.0157	13.3071	13.5947	13.6618	UID234	13.5898	13.708	13.6335	13.4937	13.4263	13.6622	13.5717	13.7195	13.5921	13.7617	13.8086	13.7027	13.797	13.7082	13.499
139	0	0	0	0	0	0	0	0	0	12.8249	12.4264	12.8683	12.8416	12.3097	12.6242	12.3923	11.8655	12.8402	12.5829	12.3802	11.9561	12.2932	12.1274	13.5081	12.8308	12.3906	12.4018	12.0702	11.7557	11.4773	12.6467	12.1892	12.196	UID235	12.8249	12.4264	12.8683	12.8416	12.3097	12.6242	12.3923	11.8655	12.8402	12.5829	12.3802	11.9561	12.2932	12.1274	13.5081
140	0	0	0	0	0	0	0	0	0	12.0485	11.8732	12.311	NA	10.9582	12.1437	11.8546	11.8393	11.4624	10.9648	11.3646	11.8915	12.0211	12.4784	NA	11.5625	12.174	12.0727	11.4436	11.8802	11.4716	NA	11.9352	11.5254	UID236	12.0485	11.8732	12.311	10.6441	10.9582	12.1437	11.8546	11.8393	11.4624	10.9648	11.3646	11.8915	12.0211	12.4784	10.5176
141	0	0	0	0	0	0	0	0	0	15.2028	14.4713	15.6905	15.8072	15.0388	15.2886	13.854	14.1912	15.696	15.5422	14.8742	14.9225	14.4868	13.9956	16.5756	15.8025	15.3482	14.8659	13.9727	13.806	14.5911	15.9369	15.0478	14.6758	UID237	15.2028	14.4713	15.6905	15.8072	15.0388	15.2886	13.854	14.1912	15.696	15.5422	14.8742	14.9225	14.4868	13.9956	16.5756
142	0	0	0	0	0	0	0	0	0	12.5831	12.9972	12.101	12.1815	12.5357	12.9204	12.5465	12.6185	12.2209	12.3059	12.8224	12.6936	12.5419	12.468	NA	12.5969	12.7502	12.4635	12.2316	12.6463	12.5704	12.5138	12.3735	12.5974	UID238	12.5831	12.9972	12.101	12.1815	12.5357	12.9204	12.5465	12.6185	12.2209	12.3059	12.8224	12.6936	12.5419	12.468	11.0443
143	0	0	0	0	0	0	0	0	0	12.7485	12.9269	12.8099	13.0097	12.7536	12.4664	12.897	12.8698	12.4891	12.2427	12.652	12.574	12.8449	12.79	NA	12.3535	12.6125	12.8146	13.0312	13.0611	12.5972	12.8217	12.8855	12.545	UID239	12.7485	12.9269	12.8099	13.0097	12.7536	12.4664	12.897	12.8698	12.4891	12.2427	12.652	12.574	12.8449	12.79	11.0446
144	0	0	0	0	0	0	0	0	0	13.4877	13.774	13.7381	13.435	13.7371	13.7848	13.5607	13.5168	13.756	13.7472	13.6469	13.7171	13.43	13.5451	13.8341	13.9204	13.53	13.6517	13.4735	13.5435	13.5634	13.5635	13.4398	13.4467	UID240	13.4877	13.774	13.7381	13.435	13.7371	13.7848	13.5607	13.5168	13.756	13.7472	13.6469	13.7171	13.43	13.5451	13.8341
145	0	0	0	0	0	0	0	0	0	13.7819	13.6694	13.6069	13.6827	13.8519	13.7208	12.8513	12.9952	13.5356	13.5604	13.4167	13.4924	12.938	12.8366	13.89	13.0797	13.2706	13.5516	13.0582	13.2949	13.6352	13.6997	13.4635	13.4074	UID241	13.7819	13.6694	13.6069	13.6827	13.8519	13.7208	12.8513	12.9952	13.5356	13.5604	13.4167	13.4924	12.938	12.8366	13.89
146	0	0	0	0	0	0	0	0	0	10.4208	NA	11.6428	11.5537	NA	10.4623	10.096	10.4128	NA	11.048	10.4653	10.4953	10.2434	10.0006	11.7352	10.9225	10.7378	NA	9.71088	10.1568	10.1478	NA	10.1705	11.1576	UID242	10.4208	9.79251	11.6428	11.5537	10.7812	10.4623	10.096	10.4128	9.7526	11.048	10.4653	10.4953	10.2434	10.0006	11.7352
147	0	0	0	0	0	0	0	0	0	12.1157	12.4637	11.8625	12.0299	12.3847	11.485	12.739	12.3666	12.1463	12.3323	11.9629	12.0554	12.1443	12.2477	12.4157	11.8741	11.9538	12.3076	12.5809	12.3268	12.4249	12.3163	12.6605	12.2161	UID243	12.1157	12.4637	11.8625	12.0299	12.3847	11.485	12.739	12.3666	12.1463	12.3323	11.9629	12.0554	12.1443	12.2477	12.4157
148	0	0	0	0	0	0	0	0	0	14.5436	14.5418	14.6147	14.5158	14.532	14.5691	14.8176	14.8072	14.632	14.6019	14.6668	14.553	14.6225	14.6481	15.1614	14.6254	14.6984	14.7	14.6836	14.9488	14.5643	14.6394	14.6638	14.5846	UID247	14.5436	14.5418	14.6147	14.5158	14.532	14.5691	14.8176	14.8072	14.632	14.6019	14.6668	14.553	14.6225	14.6481	15.1614
149	0	0	0	0	0	0	0	0	0	11.2314	11.8332	11.3127	NA	NA	NA	11.7867	11.7997	NA	NA	11.43	11.4674	11.9036	11.8177	NA	NA	NA	11.5527	11.6923	11.9098	NA	NA	11.859	NA	UID248	11.2314	11.8332	11.3127	9.60942	9.22974	9.32289	11.7867	11.7997	8.79092	9.13721	11.43	11.4674	11.9036	11.8177	11.1104
150	0	0	0	0	0	0	0	0	0	12.515	12.7328	12.3926	12.2914	12.5983	12.5153	12.2658	12.6081	12.5474	12.1652	12.257	12.5913	12.3749	12.2436	13.2281	12.1636	12.2592	12.2247	12.267	12.2282	12.2423	12.5507	12.4363	12.4225	UID249	12.515	12.7328	12.3926	12.2914	12.5983	12.5153	12.2658	12.6081	12.5474	12.1652	12.257	12.5913	12.3749	12.2436	13.2281
151	0	0	0	0	0	0	0	0	0	12.4655	12.8488	12.7767	12.376	12.3779	12.9249	12.5752	12.3752	12.3791	12.8085	12.4423	12.6971	12.3098	12.4295	NA	12.9152	12.5215	12.517	11.5608	12.3552	12.6039	12.8775	12.6151	12.5755	UID250	12.4655	12.8488	12.7767	12.376	12.3779	12.9249	12.5752	12.3752	12.3791	12.8085	12.4423	12.6971	12.3098	12.4295	10.7186
152	0	0	0	0	0	0	0	0	0	12.2329	11.3296	11.8502	12.3808	12.2065	11.7956	11.105	10.1831	11.6748	11.4497	11.5522	11.1377	11.9174	11.803	12.9422	11.9397	11.7851	12.2362	11.748	11.4416	9.5501	NA	11.6142	11.5146	UID251	12.2329	11.3296	11.8502	12.3808	12.2065	11.7956	11.105	10.1831	11.6748	11.4497	11.5522	11.1377	11.9174	11.803	12.9422
153	0	0	0	0	0	0	0	0	0	11.8757	11.0559	10.3225	NA	10.7013	NA	10.584	11.0531	NA	NA	9.88947	NA	11.2177	11.2435	NA	NA	NA	10.7362	10.3809	10.6148	10.1804	NA	NA	NA	UID252	11.8757	11.0559	10.3225	11.9361	10.7013	9.68207	10.584	11.0531	10.9721	9.27029	9.88947	9.94314	11.2177	11.2435	10.5484
154	0	0	0	0	0	0	0	0	0	11.2047	10.5778	11.6282	NA	NA	NA	11.064	10.8245	NA	10.4313	NA	10.3455	10.5183	10.816	NA	NA	11.1423	NA	11.2848	10.8571	NA	NA	11.1956	11.2184	UID253	11.2047	10.5778	11.6282	10.7417	10.1972	9.35739	11.064	10.8245	10.7143	10.4313	9.0486	10.3455	10.5183	10.816	11.1135
155	0	0	0	0	0	0	0	0	0	12.051	12.097	12.214	12.0847	12.1899	11.9613	12.5015	12.5857	12.1303	12.0135	12.1945	12.0159	12.5782	12.6802	12.5128	11.8708	12.2942	12.4289	12.8802	12.7682	11.9504	12.5458	12.6457	12.5523	UID254	12.051	12.097	12.214	12.0847	12.1899	11.9613	12.5015	12.5857	12.1303	12.0135	12.1945	12.0159	12.5782	12.6802	12.5128
156	0	0	0	0	0	0	0	0	0	13.9144	14.2823	13.7373	13.6227	13.6084	13.7971	13.6587	13.6993	13.698	13.646	13.6041	13.7606	13.6428	13.4249	13.8764	13.7126	13.718	13.582	13.331	13.5129	13.7214	13.826	13.7843	13.678	UID255	13.9144	14.2823	13.7373	13.6227	13.6084	13.7971	13.6587	13.6993	13.698	13.646	13.6041	13.7606	13.6428	13.4249	13.8764
157	0	0	0	0	0	0	0	0	0	15.7929	14.9595	14.2899	14.0857	14.0469	14.6191	14.0544	14.0517	14.0683	13.8089	14.0453	13.8185	14.5348	14.4073	14.9523	14.2267	14.4227	14.0474	14.0195	14.1357	12.5958	13.9992	13.7891	13.7839	UID256	15.7929	14.9595	14.2899	14.0857	14.0469	14.6191	14.0544	14.0517	14.0683	13.8089	14.0453	13.8185	14.5348	14.4073	14.9523
158	0	0	0	0	0	0	0	0	0	16.2881	15.1087	14.7267	14.5098	15.1328	14.7504	14.9903	14.8438	14.5451	14.1483	14.4202	14.3777	15.9014	15.7687	15.4188	14.4803	14.8853	14.9499	14.7962	14.5976	13.1427	14.2388	14.1868	14.0376	UID257	16.2881	15.1087	14.7267	14.5098	15.1328	14.7504	14.9903	14.8438	14.5451	14.1483	14.4202	14.3777	15.9014	15.7687	15.4188
159	0	0	0	0	0	0	0	0	0	12.6156	12.882	12.345	11.9966	12.3289	12.1628	12.9073	12.7226	12.1271	12.2343	12.3811	12.6644	13.2618	12.9505	NA	12.4498	12.4122	12.6296	13.35	13.0755	12.1245	NA	12.4637	12.8433	UID258	12.6156	12.882	12.345	11.9966	12.3289	12.1628	12.9073	12.7226	12.1271	12.2343	12.3811	12.6644	13.2618	12.9505	11.6302
160	0	0	0	0	0	0	0	0	0	11.0055	10.5269	10.4306	10.3211	11.0047	11.3463	10.6638	10.7352	NA	10.7094	11.1574	10.9424	11.0154	10.4107	10.3798	10.2607	10.6271	11.0711	10.8864	10.6357	11.3412	10.2373	10.3839	10.8563	UID259	11.0055	10.5269	10.4306	10.3211	11.0047	11.3463	10.6638	10.7352	10.0062	10.7094	11.1574	10.9424	11.0154	10.4107	10.3798
161	0	0	0	0	0	0	0	0	0	14.9637	14.9618	14.9032	15.0202	15.0456	14.756	15.4005	15.4493	14.8707	14.9086	15.1631	15.1355	15.4039	15.6557	15.3234	15.1963	15.1475	15.1953	15.5942	15.4044	14.8825	14.967	15.1843	15.2857	UID260	14.9637	14.9618	14.9032	15.0202	15.0456	14.756	15.4005	15.4493	14.8707	14.9086	15.1631	15.1355	15.4039	15.6557	15.3234
162	0	0	0	0	0	0	0	0	0	15.0112	15.1387	15.1904	14.9644	15.1439	15.2035	14.5843	14.5541	14.635	14.9591	14.6664	14.8433	14.5618	14.5367	15.3029	15.0944	14.7426	14.9322	14.1937	14.1819	14.78	14.8826	14.5516	14.6073	UID261	15.0112	15.1387	15.1904	14.9644	15.1439	15.2035	14.5843	14.5541	14.635	14.9591	14.6664	14.8433	14.5618	14.5367	15.3029
163	0	0	0	0	0	0	0	0	0	11.3577	10.8343	11.8225	11.8487	11.7963	11.3259	11.1297	11.2424	12.0835	11.4905	11.5484	11.4583	11.7177	11.6257	12.2702	11.6288	10.6647	11.6197	11.1466	11.0352	11.6553	11.1073	11.445	11.561	UID262	11.3577	10.8343	11.8225	11.8487	11.7963	11.3259	11.1297	11.2424	12.0835	11.4905	11.5484	11.4583	11.7177	11.6257	12.2702
164	0	0	0	0	0	0	0	0	0	13.2664	13.499	13.2704	12.8884	13.2949	13.0802	13.6289	13.7764	12.5865	12.7034	12.9553	13.1829	13.7972	13.888	NA	13.1319	13.4366	13.3858	13.688	13.8151	13.311	13.0527	13.5855	13.6153	UID263	13.2664	13.499	13.2704	12.8884	13.2949	13.0802	13.6289	13.7764	12.5865	12.7034	12.9553	13.1829	13.7972	13.888	11.1437
165	0	0	0	0	0	0	0	0	0	13.5276	13.6077	13.7749	13.8871	13.8598	13.6153	13.3992	13.249	13.5566	13.5777	13.0919	13.4144	13.537	13.4611	13.7498	13.3043	13.3606	13.5899	13.3678	13.0342	13.8274	13.4718	13.5694	13.266	UID264	13.5276	13.6077	13.7749	13.8871	13.8598	13.6153	13.3992	13.249	13.5566	13.5777	13.0919	13.4144	13.537	13.4611	13.7498
166	0	0	0	0	0	0	0	0	0	12.6534	12.9036	12.5637	12.4997	12.4509	12.6764	12.7819	12.8627	12.5384	12.779	12.7316	12.532	12.7444	12.748	12.8464	12.6242	12.3819	12.7215	12.864	12.857	12.5626	12.7848	12.4682	12.5599	UID265	12.6534	12.9036	12.5637	12.4997	12.4509	12.6764	12.7819	12.8627	12.5384	12.779	12.7316	12.532	12.7444	12.748	12.8464
167	0	0	0	0	0	0	0	0	0	12.7356	12.8927	12.6691	12.5466	12.4048	12.6806	12.4135	12.4885	12.5274	12.6544	12.7566	12.5642	12.4613	12.5863	12.7838	12.5928	12.3586	12.6049	12.4784	12.3522	12.734	11.8904	12.4906	12.5872	UID266	12.7356	12.8927	12.6691	12.5466	12.4048	12.6806	12.4135	12.4885	12.5274	12.6544	12.7566	12.5642	12.4613	12.5863	12.7838
168	0	0	0	0	0	0	0	0	0	18.4125	17.9026	19.148	19.2041	18.4278	18.3433	17.5535	17.5087	19.0482	18.0842	17.6743	17.9769	17.5851	17.4083	20.0862	18.7449	18.3942	18.4116	17.0441	17.2544	17.6822	19.3064	18.2152	18.2006	UID267	18.4125	17.9026	19.148	19.2041	18.4278	18.3433	17.5535	17.5087	19.0482	18.0842	17.6743	17.9769	17.5851	17.4083	20.0862
169	0	0	0	0	0	0	0	0	0	12.2789	12.0063	13.0784	12.7347	12.2553	12.5454	11.4521	11.3708	12.9972	12.3184	12.1297	11.6126	11.0903	11.281	13.5238	12.7227	12.3816	11.9326	10.7579	10.9287	11.5586	12.8604	12.3705	12.1375	UID268	12.2789	12.0063	13.0784	12.7347	12.2553	12.5454	11.4521	11.3708	12.9972	12.3184	12.1297	11.6126	11.0903	11.281	13.5238
170	0	0	0	0	0	0	0	0	0	12.7391	12.6582	12.7912	12.9047	12.9632	12.6629	11.7544	12.0496	13.1362	12.9168	12.7004	12.6979	12.3052	NA	13.3483	12.806	12.9227	12.8381	11.308	11.5923	12.2007	13.2097	12.5637	12.8307	UID269	12.7391	12.6582	12.7912	12.9047	12.9632	12.6629	11.7544	12.0496	13.1362	12.9168	12.7004	12.6979	12.3052	10.1268	13.3483
171	0	0	0	0	0	0	0	0	0	NA	11.1362	12.4941	NA	NA	10.6758	12.0163	11.7864	12.3826	11.5655	12.5624	12.1661	12.5932	12.3463	13.1102	12.4035	12.7691	12.974	NA	NA	NA	NA	NA	NA	UID270	9.796	11.1362	12.4941	11.3136	9.71967	10.6758	12.0163	11.7864	12.3826	11.5655	12.5624	12.1661	12.5932	12.3463	13.1102
172	0	0	0	0	0	0	0	0	0	12.0919	11.8921	11.7694	12.0306	12.0388	12.1035	11.3306	11.599	12.2454	12.0532	11.8341	11.9099	11.4902	10.8256	12.7256	12.3357	11.7928	11.6285	11.7993	11.825	11.8595	12.3654	11.9175	12.2572	UID271	12.0919	11.8921	11.7694	12.0306	12.0388	12.1035	11.3306	11.599	12.2454	12.0532	11.8341	11.9099	11.4902	10.8256	12.7256
173	0	0	0	0	0	0	0	0	0	15.4173	15.3719	15.1254	15.1056	15.316	15.1122	15.4891	15.5355	15.1583	14.9737	15.0692	15.3461	15.6441	15.4713	15.2171	15.0764	15.2248	15.2406	15.5093	15.5997	14.9851	15.1725	15.4026	15.3838	UID273	15.4173	15.3719	15.1254	15.1056	15.316	15.1122	15.4891	15.5355	15.1583	14.9737	15.0692	15.3461	15.6441	15.4713	15.2171
174	0	0	0	0	0	0	0	0	0	12.0625	11.8875	12.0928	12.4637	12.4709	11.5404	11.9273	11.691	12.4725	11.8378	11.9245	11.5345	11.746	11.644	NA	11.867	11.9411	12.0907	11.4849	11.495	11.7415	11.6806	12.1102	11.6123	UID274	12.0625	11.8875	12.0928	12.4637	12.4709	11.5404	11.9273	11.691	12.4725	11.8378	11.9245	11.5345	11.746	11.644	11.5175
175	0	0	0	0	0	0	0	0	0	15.5718	15.5108	15.4994	15.6354	15.6169	15.293	15.5535	15.5148	15.751	15.4936	15.0978	15.4346	15.5577	15.3709	15.0652	14.9672	15.3412	15.6963	15.7596	15.7759	16.1459	15.1486	15.8776	15.7908	UID275	15.5718	15.5108	15.4994	15.6354	15.6169	15.293	15.5535	15.5148	15.751	15.4936	15.0978	15.4346	15.5577	15.3709	15.0652
176	0	0	0	0	0	0	0	0	0	11.4905	11.5794	11.4575	NA	11.9219	11.3138	11.6037	11.6302	11.6183	11.8265	10.9719	11.3091	11.3582	11.0326	NA	11.7829	11.4079	11.5288	11.0209	11.7338	11.677	NA	11.6556	11.4793	UID276	11.4905	11.5794	11.4575	10.3565	11.9219	11.3138	11.6037	11.6302	11.6183	11.8265	10.9719	11.3091	11.3582	11.0326	10.2065
177	0	0	0	0	0	0	0	0	0	13.6622	13.5414	14.4225	14.5143	13.4564	14.1483	13.3868	13.0944	14.4657	14.3982	14.1354	13.6054	13.1931	13.3068	15.1881	14.4717	14.0935	14.0951	13.2025	13.0836	13.5475	14.3433	13.5798	13.6017	UID277	13.6622	13.5414	14.4225	14.5143	13.4564	14.1483	13.3868	13.0944	14.4657	14.3982	14.1354	13.6054	13.1931	13.3068	15.1881
178	0	0	0	0	0	0	0	0	0	12.6929	13.1787	12.9422	13.3032	12.6242	12.8248	12.6619	12.7893	12.7126	12.6253	12.7703	12.6437	13.0176	12.8798	13.733	12.9442	12.7529	12.5717	13.0638	12.9775	12.7275	12.6426	13.0618	12.9284	UID278	12.6929	13.1787	12.9422	13.3032	12.6242	12.8248	12.6619	12.7893	12.7126	12.6253	12.7703	12.6437	13.0176	12.8798	13.733
179	0	0	0	0	0	0	0	0	0	13.7099	13.4643	13.7843	13.6702	13.4512	13.4457	13.6821	13.8565	13.7107	13.5636	13.6298	13.6339	13.825	13.709	14.1823	13.6171	13.6475	13.7663	13.7931	14.0449	13.7074	13.6252	13.6777	13.7353	UID279	13.7099	13.4643	13.7843	13.6702	13.4512	13.4457	13.6821	13.8565	13.7107	13.5636	13.6298	13.6339	13.825	13.709	14.1823
180	0	0	0	0	0	0	0	0	0	14.1395	13.3744	14.3571	13.9959	13.4822	13.8153	13.1288	13.1501	13.9483	13.7494	13.4887	13.3615	13.2288	13.0208	14.6993	13.9733	13.5673	13.6711	13.0013	12.6671	12.8288	13.8593	13.2723	13.2887	UID280	14.1395	13.3744	14.3571	13.9959	13.4822	13.8153	13.1288	13.1501	13.9483	13.7494	13.4887	13.3615	13.2288	13.0208	14.6993
181	0	0	0	0	0	0	0	0	0	12.0601	11.3894	12.9716	12.6463	11.6708	12.4922	11.467	11.1413	12.5606	11.8732	11.627	11.6221	11.6237	11.3602	13.2887	12.2353	11.8647	11.7384	11.5666	11.3026	11.0568	12.5128	11.7498	11.8023	UID281	12.0601	11.3894	12.9716	12.6463	11.6708	12.4922	11.467	11.1413	12.5606	11.8732	11.627	11.6221	11.6237	11.3602	13.2887
182	0	0	0	0	0	0	0	0	0	12.5931	12.7994	12.9693	12.3724	12.7868	12.5136	12.5093	12.4196	12.6345	12.8597	12.3051	12.1989	12.7849	12.6444	13.5035	12.7675	12.6138	12.953	12.3513	11.7657	12.7066	12.9086	12.4726	12.1376	UID284	12.5931	12.7994	12.9693	12.3724	12.7868	12.5136	12.5093	12.4196	12.6345	12.8597	12.3051	12.1989	12.7849	12.6444	13.5035
183	0	0	0	0	0	0	0	0	0	17.048	17.2383	17.0743	17.0487	17.0455	17.1492	16.9868	17.0537	16.9445	16.9483	17.0962	17.0764	16.9543	17.2588	17.0433	17.0883	16.8467	16.9406	16.9186	17.0985	17.0773	17.0125	16.7068	16.7294	UID285	17.048	17.2383	17.0743	17.0487	17.0455	17.1492	16.9868	17.0537	16.9445	16.9483	17.0962	17.0764	16.9543	17.2588	17.0433
184	-1	-1	-1	0	0	0	0	0	-1	15.132	15.1531	15.2224	15.2104	15.0876	15.1755	16.2927	16.3195	15.4342	15.2725	15.7326	15.7694	16.5136	16.404	15.4686	15.2094	16.0651	16.0956	16.5298	16.4775	15.4976	15.3637	16.1865	16.3745	UID286	15.132	15.1531	15.2224	15.2104	15.0876	15.1755	16.2927	16.3195	15.4342	15.2725	15.7326	15.7694	16.5136	16.404	15.4686
185	0	0	0	0	0	0	0	0	0	12.082	12.8879	12.0357	12.2252	12.0574	12.0331	11.467	11.751	12.07	11.8106	10.9998	12.239	11.7226	12.2374	13.6497	NA	11.8859	12.3844	11.8235	12.6889	11.7439	12.404	12.0847	12.1321	UID288	12.082	12.8879	12.0357	12.2252	12.0574	12.0331	11.467	11.751	12.07	11.8106	10.9998	12.239	11.7226	12.2374	13.6497
186	0	0	0	0	0	0	0	0	0	13.9096	13.9278	14.5168	13.9932	14.016	14.1393	13.8682	13.9142	14.1821	14.0614	14.0795	13.923	14.0053	13.9403	14.9145	13.8872	14.0683	14.0485	14.0243	14.0241	13.9335	14.0916	13.9032	13.9685	UID289	13.9096	13.9278	14.5168	13.9932	14.016	14.1393	13.8682	13.9142	14.1821	14.0614	14.0795	13.923	14.0053	13.9403	14.9145
187	0	0	0	0	0	0	0	0	0	15.7968	15.6234	16.2173	16.1606	15.793	16.0128	16.2086	16.2486	16.1043	16.143	16.1207	16.0297	15.9881	16.1636	16.6014	16.088	15.9011	15.8763	16.2901	16.3496	15.986	15.7937	15.9953	15.9619	UID292	15.7968	15.6234	16.2173	16.1606	15.793	16.0128	16.2086	16.2486	16.1043	16.143	16.1207	16.0297	15.9881	16.1636	16.6014
188	0	0	0	0	0	0	0	0	0	15.1578	14.6256	15.9258	15.6641	15.3574	15.3242	14.3074	14.1938	15.8839	15.5967	14.9816	14.9494	14.521	14.4412	16.5608	15.6221	15.0124	15.1411	14.3303	14.0856	14.8041	15.7408	14.8808	14.8149	UID294	15.1578	14.6256	15.9258	15.6641	15.3574	15.3242	14.3074	14.1938	15.8839	15.5967	14.9816	14.9494	14.521	14.4412	16.5608
189	0	0	0	0	0	0	0	0	0	14.9089	14.09	15.4956	15.2087	14.814	14.9719	13.5883	13.4925	15.44	15.0445	14.8798	14.5823	13.9833	13.7808	16.1949	15.4872	14.9003	14.852	13.8012	13.9968	14.4157	15.2472	14.6483	14.5399	UID295	14.9089	14.09	15.4956	15.2087	14.814	14.9719	13.5883	13.4925	15.44	15.0445	14.8798	14.5823	13.9833	13.7808	16.1949
190	0	0	0	0	0	0	0	0	0	15.465	15.7053	15.4745	16.0646	15.5564	15.5207	15.7087	15.6808	15.4055	15.5828	15.6605	15.6536	15.7534	15.6528	15.7934	15.8315	15.3982	15.5667	15.8769	15.8308	15.488	15.598	15.491	15.5963	UID296	15.465	15.7053	15.4745	16.0646	15.5564	15.5207	15.7087	15.6808	15.4055	15.5828	15.6605	15.6536	15.7534	15.6528	15.7934
191	0	0	0	0	0	0	0	0	0	13.8249	13.5213	14.2975	14.2724	14.1966	14.0272	13.8379	13.6258	14.3807	14.1611	14.1417	13.8404	13.885	13.9844	14.5576	14.5208	13.8791	13.9326	13.7552	13.7401	14.0809	14.2054	13.8458	13.8612	UID297	13.8249	13.5213	14.2975	14.2724	14.1966	14.0272	13.8379	13.6258	14.3807	14.1611	14.1417	13.8404	13.885	13.9844	14.5576
192	-1	-1	-1	0	0	0	0	-1	-1	13.5418	13.1828	14.0332	13.6244	13.3952	13.4139	14.8153	14.8496	13.6114	13.3663	14.2007	14.1455	15.1947	15.034	13.8308	13.7511	14.4201	14.5387	15.3445	15.4	13.0026	13.4999	14.8523	14.9139	UID298	13.5418	13.1828	14.0332	13.6244	13.3952	13.4139	14.8153	14.8496	13.6114	13.3663	14.2007	14.1455	15.1947	15.034	13.8308
193	0	0	0	0	0	0	0	0	0	14.1903	13.3412	14.7666	14.3432	13.9792	14.3044	13.02	13.1199	14.5935	14.0724	13.9553	13.7433	13.4941	13.3431	15.4406	14.5509	14.1609	14.0524	13.0602	13.0609	13.3447	14.5555	13.6787	13.6085	UID299	14.1903	13.3412	14.7666	14.3432	13.9792	14.3044	13.02	13.1199	14.5935	14.0724	13.9553	13.7433	13.4941	13.3431	15.4406
194	0	0	0	0	0	0	0	0	0	16.6151	16.8608	16.7349	16.7228	16.6102	16.7631	17.0129	17.0289	16.6251	16.6776	16.8762	16.8184	17.0532	17.1107	16.8131	16.8241	16.8029	16.9541	17.1425	17.2217	16.695	16.711	16.8642	16.9316	UID300	16.6151	16.8608	16.7349	16.7228	16.6102	16.7631	17.0129	17.0289	16.6251	16.6776	16.8762	16.8184	17.0532	17.1107	16.8131
195	0	0	0	0	0	0	0	0	0	14.2912	14.4788	14.0719	14.1349	14.248	14.2286	14.7135	14.7017	14.1497	14.2296	14.4567	14.311	14.9258	14.8365	14.3046	14.3374	14.435	14.3717	14.8304	14.7727	14.5348	14.0905	14.6008	14.6063	UID301	14.2912	14.4788	14.0719	14.1349	14.248	14.2286	14.7135	14.7017	14.1497	14.2296	14.4567	14.311	14.9258	14.8365	14.3046
196	0	0	0	0	0	0	0	0	0	13.2092	12.9868	13.4028	13.5734	12.6147	13.2301	13.9324	14.3579	13.7757	13.246	12.4547	12.6922	12.6337	11.8989	14.4115	13.5673	13.4528	12.923	NA	12.0502	12.3357	13.9887	12.788	12.7182	UID304	13.2092	12.9868	13.4028	13.5734	12.6147	13.2301	13.9324	14.3579	13.7757	13.246	12.4547	12.6922	12.6337	11.8989	14.4115
197	0	0	0	0	0	0	0	0	0	16.0116	15.5972	15.8387	14.5655	13.5856	14.6149	12.8265	12.8697	14.3739	14.3027	13.6361	13.122	12.8365	13.2862	16.4296	14.7994	13.9071	15.1569	13.2713	13.0758	12.7234	14.6349	13.7072	13.8335	UID305	16.0116	15.5972	15.8387	14.5655	13.5856	14.6149	12.8265	12.8697	14.3739	14.3027	13.6361	13.122	12.8365	13.2862	16.4296
198	0	0	0	0	0	0	0	0	0	13.7033	12.8646	12.4187	NA	11.8365	12.3683	12.1861	12.2078	12.9896	12.6779	13.1286	12.6462	14.2571	14.2198	14.0124	13.1694	13.7097	13.489	11.6502	12.1947	11.1244	12.1527	11.7004	11.6852	UID310	13.7033	12.8646	12.4187	10.5166	11.8365	12.3683	12.1861	12.2078	12.9896	12.6779	13.1286	12.6462	14.2571	14.2198	14.0124
199	1	1	1	0	0	0	0	0	0	17.9436	17.9058	14.2669	14.3346	14.6597	15.6832	15.7572	15.7486	14.2979	14.2036	15.0802	14.6817	15.8006	15.9024	15.2036	14.5507	14.8257	14.7073	14.1245	14.393	12.8856	13.767	13.657	13.5028	UID311	17.9436	17.9058	14.2669	14.3346	14.6597	15.6832	15.7572	15.7486	14.2979	14.2036	15.0802	14.6817	15.8006	15.9024	15.2036
200	0	0	0	0	0	0	0	0	0	14.0273	13.3715	14.6375	14.9576	13.832	14.2475	13.6588	13.6182	14.9214	14.437	13.5896	13.9712	14.1609	13.6055	15.3789	14.9515	14.0382	14.3277	13.5908	13.1907	14.1042	14.7332	13.3852	14.556	UID314	14.0273	13.3715	14.6375	14.9576	13.832	14.2475	13.6588	13.6182	14.9214	14.437	13.5896	13.9712	14.1609	13.6055	15.3789
201	-1	0	0	0	0	0	0	0	0	12.4663	12.0252	13.3807	14.1705	13.3861	13.203	14.5398	14.6654	13.7644	13.586	14.4379	14.3932	13.2995	13.0291	14.5954	13.453	13.4818	13.5821	12.5686	12.3958	12.2353	13.7429	13.4948	12.6619	UID316	12.4663	12.0252	13.3807	14.1705	13.3861	13.203	14.5398	14.6654	13.7644	13.586	14.4379	14.3932	13.2995	13.0291	14.5954
202	0	0	0	0	0	0	0	0	0	17.1409	16.7236	17.7971	17.8237	17.019	17.4514	15.9961	16.0301	17.7066	17.3995	17.0594	16.755	16.1468	16.0446	18.6212	17.7064	17.1561	17.0924	15.5845	15.938	16.6849	17.6584	16.7592	16.7425	UID318	17.1409	16.7236	17.7971	17.8237	17.019	17.4514	15.9961	16.0301	17.7066	17.3995	17.0594	16.755	16.1468	16.0446	18.6212
203	0	0	1	0	0	0	0	0	0	19.0339	18.2157	16.6772	16.3383	17.1215	17.651	17.4422	17.63	16.6342	16.6229	17.1659	16.8734	17.5869	17.4729	17.5768	16.7272	17.2092	16.9706	16.3539	16.5951	14.6145	16.0044	15.9746	16.0997	UID319	19.0339	18.2157	16.6772	16.3383	17.1215	17.651	17.4422	17.63	16.6342	16.6229	17.1659	16.8734	17.5869	17.4729	17.5768
204	0	0	0	0	0	0	0	0	0	17.8975	17.0941	15.9403	15.7764	16.2051	16.5963	17.1133	17.0421	16.057	15.7674	16.0763	16.0337	17.1238	16.9817	16.7693	16.185	16.3361	16.3881	16.0941	16.2069	14.1429	15.3966	15.5994	15.5818	UID320	17.8975	17.0941	15.9403	15.7764	16.2051	16.5963	17.1133	17.0421	16.057	15.7674	16.0763	16.0337	17.1238	16.9817	16.7693
205	0	0	0	0	0	0	0	0	0	12.5257	12.3905	13.7828	14.5086	13.4972	11.9182	12.4771	12.0602	13.5634	13.5081	12.5458	12.8928	12.3874	11.9149	14.3623	13.3033	12.1017	13.0452	12.3996	11.5979	12.4676	13.262	12.6136	12.9455	UID322	12.5257	12.3905	13.7828	14.5086	13.4972	11.9182	12.4771	12.0602	13.5634	13.5081	12.5458	12.8928	12.3874	11.9149	14.3623
206	0	0	0	0	0	0	0	0	0	12.4781	12.7592	12.9878	NA	12.3391	12.3368	12.7434	12.5871	12.3104	12.389	12.3334	12.5059	12.8066	12.5646	12.7114	NA	12.4412	NA	12.4444	12.571	12.4236	NA	12.8071	12.6937	UID325	12.4781	12.7592	12.9878	10.2315	12.3391	12.3368	12.7434	12.5871	12.3104	12.389	12.3334	12.5059	12.8066	12.5646	12.7114
207	0	0	0	0	0	0	0	0	0	12.4319	12.1781	11.7008	12.5715	NA	12.4559	12.2705	12.0269	12.5754	12.3072	11.7669	12.0908	12.1232	12.1855	11.8538	11.7385	11.9538	12.1533	12.3891	12.1799	11.5466	12.4449	12.1127	12.0304	UID326	12.4319	12.1781	11.7008	12.5715	10.8742	12.4559	12.2705	12.0269	12.5754	12.3072	11.7669	12.0908	12.1232	12.1855	11.8538
208	0	0	0	0	0	0	0	0	0	14.0315	13.5677	15.2839	14.9006	13.3082	13.9502	12.3637	12.7304	14.9031	14.1501	13.6008	13.3741	12.9646	12.7839	15.3936	14.6458	13.8991	14.0431	12.7797	12.454	12.8739	14.2077	13.7604	13.8681	UID327	14.0315	13.5677	15.2839	14.9006	13.3082	13.9502	12.3637	12.7304	14.9031	14.1501	13.6008	13.3741	12.9646	12.7839	15.3936
209	0	0	0	0	0	0	0	0	0	12.7287	12.5608	13.5862	14.3316	12.5361	13.287	11.6648	11.2894	13.0814	13.1459	13.2126	12.4635	NA	11.9633	13.9596	13.1859	13.1858	12.4157	NA	11.6872	NA	13.3083	12.3489	12.7303	UID331	12.7287	12.5608	13.5862	14.3316	12.5361	13.287	11.6648	11.2894	13.0814	13.1459	13.2126	12.4635	9.69428	11.9633	13.9596
210	0	0	0	0	0	0	0	0	0	12.006	11.9918	12.3142	NA	11.4687	NA	13.3758	13.1224	12.3599	12.3752	NA	12.1947	12.7005	12.8069	NA	NA	12.4873	12.54	11.4499	11.5725	NA	NA	12.1123	11.5647	UID336	12.006	11.9918	12.3142	11.1439	11.4687	9.01911	13.3758	13.1224	12.3599	12.3752	8.8396	12.1947	12.7005	12.8069	11.1113
211	0	0	0	0	0	0	0	0	0	17.7601	17.0685	18.5952	18.2658	17.6416	17.9063	16.7202	16.8154	18.3664	18.0936	17.6049	17.4645	16.927	16.7293	19.2517	18.3505	17.9812	17.7662	16.6114	16.6525	17.0157	18.3737	17.3491	17.3823	UID344	17.7601	17.0685	18.5952	18.2658	17.6416	17.9063	16.7202	16.8154	18.3664	18.0936	17.6049	17.4645	16.927	16.7293	19.2517
212	0	0	0	0	0	0	0	0	0	14.2787	13.866	14.2315	13.4243	13.143	13.6053	14.3934	14.4283	14.1637	13.7599	13.5634	13.722	14.8398	14.8329	14.9626	13.9867	14.0454	14.1562	13.9207	13.5114	12.9783	14.163	13.8545	13.6992	UID345	14.2787	13.866	14.2315	13.4243	13.143	13.6053	14.3934	14.4283	14.1637	13.7599	13.5634	13.722	14.8398	14.8329	14.9626
213	0	0	0	0	0	0	0	0	0	14.9402	14.3204	16.3644	18.096	15.7152	14.8187	14.487	14.1177	15.9482	15.4476	14.8951	15.1187	14.2989	14.0607	16.3859	15.4086	14.5596	15.0655	15.1448	13.8471	14.8137	15.54	14.8158	14.6067	UID347	14.9402	14.3204	16.3644	18.096	15.7152	14.8187	14.487	14.1177	15.9482	15.4476	14.8951	15.1187	14.2989	14.0607	16.3859
214	0	0	0	0	0	0	0	0	0	12.7005	12.342	14.3988	14.9337	13.4397	NA	12.4238	12.2209	13.3201	12.9662	13.3374	12.4841	NA	12.1547	13.9089	12.9773	NA	12.8054	13.1146	11.8662	12.4084	13.499	12.6256	12.4712	UID348	12.7005	12.342	14.3988	14.9337	13.4397	10.6929	12.4238	12.2209	13.3201	12.9662	13.3374	12.4841	9.52322	12.1547	13.9089
215	0	0	0	0	0	0	0	0	0	16.9339	17.1551	16.3675	16.4542	16.8214	16.7759	17.1433	17.0565	16.6664	16.4768	17.0353	16.9989	16.9325	16.8296	16.3353	16.3869	17.0418	17.0131	17.1638	17.1769	16.8005	16.5333	17.1302	17.0912	UID349	16.9339	17.1551	16.3675	16.4542	16.8214	16.7759	17.1433	17.0565	16.6664	16.4768	17.0353	16.9989	16.9325	16.8296	16.3353
216	0	0	0	0	0	0	0	0	0	14.7927	14.9593	15.3264	NA	NA	13.7686	NA	12.8644	14.0056	NA	NA	NA	NA	NA	15.3263	13.807	NA	13.9987	12.9503	NA	NA	14.3898	13.4675	NA	UID352	14.7927	14.9593	15.3264	9.10241	9.67308	13.7686	9.00178	12.8644	14.0056	10.337	9.19391	10.5214	9.60805	9.67349	15.3263
217	0	0	0	0	0	0	0	0	0	16.4184	15.9066	17.0104	16.9348	16.2605	16.5668	15.2188	15.2413	16.9593	16.7906	16.3271	16.0736	15.5639	15.1294	17.7561	16.8366	16.3605	16.2448	15.2621	15.0407	15.8492	16.5939	16.0803	16.1678	UID354	16.4184	15.9066	17.0104	16.9348	16.2605	16.5668	15.2188	15.2413	16.9593	16.7906	16.3271	16.0736	15.5639	15.1294	17.7561
218	0	0	0	0	0	0	0	0	0	19.15	18.2911	18.701	18.2661	17.8098	18.4429	18.4134	18.4687	18.0632	18.1134	18.0919	17.9986	18.5938	18.4506	19.4148	18.5012	18.6454	18.2063	17.8351	17.8661	16.8319	18.5261	17.9072	18.0226	UID357	19.15	18.2911	18.701	18.2661	17.8098	18.4429	18.4134	18.4687	18.0632	18.1134	18.0919	17.9986	18.5938	18.4506	19.4148
219	0	0	0	0	0	0	0	0	0	12.1141	11.4964	13.3288	12.188	NA	10.4813	NA	10.0776	11.7855	11.6591	10.6765	10.6515	NA	11.1699	13.3076	12.3401	11.1626	12.511	10.9347	10.7488	NA	12.0672	10.8309	11.4409	UID358	12.1141	11.4964	13.3288	12.188	9.93758	10.4813	9.15294	10.0776	11.7855	11.6591	10.6765	10.6515	10.6567	11.1699	13.3076
220	0	0	0	0	0	0	0	0	0	12.8613	12.1411	12.9102	12.0854	NA	11.4311	NA	NA	NA	10.897	10.4689	NA	NA	NA	13.8909	11.8857	11.2345	11.9527	NA	NA	NA	NA	11.4524	NA	UID359	12.8613	12.1411	12.9102	12.0854	10.574	11.4311	9.12954	10.205	10.5297	10.897	10.4689	10.0748	9.571	9.93533	13.8909
221	0	0	0	0	0	0	-1	-1	-1	20.4643	19.7515	21.9018	20.4543	18.9915	19.3869	21.6022	21.6012	23.1333	22.8863	22.477	22.2365	21.7803	21.7607	24.1344	23.279	22.6801	22.8661	21.7557	21.6174	21.7876	23.1629	22.3663	22.4245	UID361	20.4643	19.7515	21.9018	20.4543	18.9915	19.3869	21.6022	21.6012	23.1333	22.8863	22.477	22.2365	21.7803	21.7607	24.1344
222	0	0	0	0	0	0	0	0	0	12.8116	12.5307	12.3081	12.4581	12.5148	12.7738	12.2539	12.1061	12.5381	12.7051	12.5378	12.3517	12.5356	11.9885	13.7385	12.7619	11.9508	12.1996	12.4341	12.2605	12.1047	12.9075	12.1699	11.9718	UID364	12.8116	12.5307	12.3081	12.4581	12.5148	12.7738	12.2539	12.1061	12.5381	12.7051	12.5378	12.3517	12.5356	11.9885	13.7385
223	0	0	0	0	0	0	0	0	0	15.0208	14.2688	16.2246	15.3486	14.5296	14.6763	15.6162	15.5416	15.2101	15.1234	15.5487	15.2594	15.8697	17.1102	16.5793	15.522	16.5843	16.6455	14.2407	13.6654	13.7294	15.0911	14.3911	14.5768	UID365	15.0208	14.2688	16.2246	15.3486	14.5296	14.6763	15.6162	15.5416	15.2101	15.1234	15.5487	15.2594	15.8697	17.1102	16.5793
224	0	0	0	0	0	0	0	0	0	13.1438	12.6336	13.0297	14.1477	12.9019	12.7433	12.3201	11.7002	13.459	13.3439	12.854	12.7729	12.2027	12.0786	14.5357	12.8679	13.4491	13.1678	NA	12.2994	12.8569	12.5736	12.2944	12.8678	UID366	13.1438	12.6336	13.0297	14.1477	12.9019	12.7433	12.3201	11.7002	13.459	13.3439	12.854	12.7729	12.2027	12.0786	14.5357
225	0	0	0	0	0	0	0	0	0	15.2699	14.904	15.4664	14.3417	13.0987	14.1898	12.2507	12.1941	13.5247	13.7392	12.9633	12.8654	12.3752	13.1783	15.8557	14.1878	13.4838	14.5761	13.118	12.7541	12.3373	14.128	13.1598	13.6964	UID367	15.2699	14.904	15.4664	14.3417	13.0987	14.1898	12.2507	12.1941	13.5247	13.7392	12.9633	12.8654	12.3752	13.1783	15.8557
226	0	0	0	0	0	0	0	0	0	13.8235	14.3901	14.4332	15.407	NA	14.4709	14.8653	14.7081	NA	15.4303	14.4616	13.9544	14.7162	14.496	15.5976	NA	14.4078	NA	14.1585	14.1327	14.4105	14.8823	14.1578	13.3466	UID368	13.8235	14.3901	14.4332	15.407	9.90951	14.4709	14.8653	14.7081	9.70541	15.4303	14.4616	13.9544	14.7162	14.496	15.5976
227	0	0	0	0	0	0	0	0	0	18.6432	18.6878	19.3912	18.5885	18.5517	18.912	18.0272	18.058	19.0696	18.8154	18.7481	18.3244	18.0565	18.098	19.3438	18.6483	18.4532	18.6182	18.0044	18.0302	18.6105	18.0761	18.3428	18.2294	UID369	18.6432	18.6878	19.3912	18.5885	18.5517	18.912	18.0272	18.058	19.0696	18.8154	18.7481	18.3244	18.0565	18.098	19.3438
228	0	0	0	0	0	0	0	0	0	20.0546	18.8538	18.1431	17.8098	18.3193	18.6992	18.2647	18.2741	17.9373	17.7848	18.2885	18.0297	19.9463	19.8404	18.9824	18.2715	18.8753	18.7069	18.0215	18.0075	15.9119	17.2396	17.4588	17.5522	UID370	20.0546	18.8538	18.1431	17.8098	18.3193	18.6992	18.2647	18.2741	17.9373	17.7848	18.2885	18.0297	19.9463	19.8404	18.9824
229	0	0	0	0	0	0	0	0	0	19.2208	18.5101	20.0525	19.7766	19.3233	19.1431	17.8973	18.2733	19.8923	19.771	18.9589	18.9644	18.5311	18.273	20.5772	19.6096	19.0304	19.1517	18.0514	17.7909	18.8226	19.8464	18.9061	18.9039	UID373	19.2208	18.5101	20.0525	19.7766	19.3233	19.1431	17.8973	18.2733	19.8923	19.771	18.9589	18.9644	18.5311	18.273	20.5772
230	0	0	0	0	0	0	0	0	0	12.791	12.39	13.0424	14.7588	13.0866	12.4452	12.4546	12.5915	13.1383	12.803	12.4124	12.6794	12.4033	11.9981	13.6556	12.8702	12.3884	12.725	12.8259	12.3959	12.5581	13.1862	12.6006	12.4673	UID374	12.791	12.39	13.0424	14.7588	13.0866	12.4452	12.4546	12.5915	13.1383	12.803	12.4124	12.6794	12.4033	11.9981	13.6556
231	0	0	0	0	0	0	0	0	0	13.2714	12.527	12.7132	13.8015	12.9567	12.9363	13.4705	13.5052	13.5562	12.9408	13.2029	12.9983	13.4295	13.4071	13.8234	13.2194	13.0693	12.8353	13.3359	13.2999	12.5549	12.7206	12.9841	13.3009	UID375	13.2714	12.527	12.7132	13.8015	12.9567	12.9363	13.4705	13.5052	13.5562	12.9408	13.2029	12.9983	13.4295	13.4071	13.8234
232	0	0	0	0	0	0	0	0	0	12.3933	11.5901	12.2147	12.705	12.4831	11.8823	12.8058	13.157	12.3546	12.0354	12.5634	12.2972	12.6079	13.0227	13.3775	12.0269	12.1928	12.6099	12.618	12.5042	11.8767	12.2422	12.0502	12.5304	UID376	12.3933	11.5901	12.2147	12.705	12.4831	11.8823	12.8058	13.157	12.3546	12.0354	12.5634	12.2972	12.6079	13.0227	13.3775
233	0	0	0	0	0	0	0	0	0	17.1783	17.5173	17.2532	17.122	17.0629	17.2379	17.3382	17.3669	17.109	17.1783	17.3375	17.2949	17.3049	17.3306	17.3843	17.3216	17.2628	17.2872	17.3778	17.3999	17.1786	17.1256	17.174	17.2167	UID377	17.1783	17.5173	17.2532	17.122	17.0629	17.2379	17.3382	17.3669	17.109	17.1783	17.3375	17.2949	17.3049	17.3306	17.3843
234	0	0	0	0	0	0	0	0	0	16.2671	16.7047	16.5227	16.5917	16.5043	16.4592	16.3835	16.4644	16.5585	16.5694	15.9697	15.9677	16.1265	16.2031	16.7277	16.6641	16.1548	16.3447	15.8865	16.3648	16.7654	16.4901	15.9554	15.9171	UID378	16.2671	16.7047	16.5227	16.5917	16.5043	16.4592	16.3835	16.4644	16.5585	16.5694	15.9697	15.9677	16.1265	16.2031	16.7277
235	0	0	0	0	0	0	0	0	0	18.6566	17.9252	19.6359	19.6348	18.9004	19.2871	17.4925	17.3502	19.5265	19.4847	18.7777	18.6097	17.5631	17.3113	20.471	19.4601	19.03	18.7486	17.5652	17.5432	18.4899	19.7712	18.5367	18.6414	UID379	18.6566	17.9252	19.6359	19.6348	18.9004	19.2871	17.4925	17.3502	19.5265	19.4847	18.7777	18.6097	17.5631	17.3113	20.471
236	0	0	0	0	0	0	0	0	0	12.2672	12.4361	11.2698	NA	11.0832	11.6223	11.7499	11.9784	11.8362	11.1838	11.6701	11.5665	12.3878	12.373	12.2797	11.5169	11.5789	12.1525	12.3166	12.2649	11.0285	11.7199	11.7417	11.8096	UID380	12.2672	12.4361	11.2698	10.8962	11.0832	11.6223	11.7499	11.9784	11.8362	11.1838	11.6701	11.5665	12.3878	12.373	12.2797
237	-1	-1	0	0	0	0	0	0	0	11.8467	10.6434	12.074	11.5523	10.2248	11.8758	15.1606	15.5118	12.1509	11.383	12.9676	12.891	15.4126	15.2564	12.5676	11.9889	12.7851	13.0058	12.6387	13.1342	11.607	12.0438	12.7361	12.7742	UID381	11.8467	10.6434	12.074	11.5523	10.2248	11.8758	15.1606	15.5118	12.1509	11.383	12.9676	12.891	15.4126	15.2564	12.5676
238	0	0	0	0	0	0	0	0	0	15.0296	14.2839	15.6523	15.6074	15.1011	15.3356	14.2971	14.2899	15.5718	15.5461	15.0514	14.9593	14.0492	13.8313	16.3952	15.6464	14.9709	15.1022	14.2041	13.8916	14.6401	15.4598	14.5659	14.6021	UID382	15.0296	14.2839	15.6523	15.6074	15.1011	15.3356	14.2971	14.2899	15.5718	15.5461	15.0514	14.9593	14.0492	13.8313	16.3952
239	0	0	0	0	0	0	0	0	0	12.9982	13.1902	12.993	NA	11.0871	11.5556	NA	NA	12.0742	NA	NA	NA	NA	NA	13.2344	10.8302	NA	12.2466	NA	NA	NA	NA	10.8828	11.4466	UID383	12.9982	13.1902	12.993	10.1875	11.0871	11.5556	9.44238	8.32984	12.0742	9.53822	10.5403	10.0633	10.9672	8.99757	13.2344
240	0	0	0	0	0	0	0	0	0	NA	NA	13.665	NA	12.0268	NA	NA	NA	NA	NA	11.1717	11.3703	11.5004	10.789	13.3134	NA	NA	11.8115	NA	NA	11.1331	12.5117	NA	12.1332	UID384	10.1159	9.73704	13.665	9.78164	12.0268	9.55621	9.64577	11.1435	9.8601	10.9246	11.1717	11.3703	11.5004	10.789	13.3134
241	0	0	0	0	0	0	0	0	0	21.2173	20.8374	22.2576	24.6999	22.0815	20.9759	20.9046	20.6721	22.0366	21.5907	20.7452	21.4438	20.6315	20.427	22.7262	21.5971	20.8028	21.4678	21.6073	20.31	20.9387	22.003	21.2094	21.1667	UID385	21.2173	20.8374	22.2576	24.6999	22.0815	20.9759	20.9046	20.6721	22.0366	21.5907	20.7452	21.4438	20.6315	20.427	22.7262
242	0	0	0	0	0	0	0	0	0	18.947	18.2894	19.2306	18.9941	18.7523	18.8351	19.178	19.2119	19.8033	19.8467	19.1592	19.6178	19.3721	19.2261	20.7787	19.8478	19.8835	19.7086	18.8207	18.7809	17.8902	18.4765	18.8057	18.9211	UID387	18.947	18.2894	19.2306	18.9941	18.7523	18.8351	19.178	19.2119	19.8033	19.8467	19.1592	19.6178	19.3721	19.2261	20.7787
243	0	0	0	0	0	0	0	0	0	14.9585	13.9275	15.4283	15.2886	14.385	15.1593	13.8077	13.7116	15.3874	15.2524	14.854	14.6153	14.0907	13.9388	16.2663	15.3606	14.8304	14.8296	13.5174	13.6861	14.0936	15.5388	14.3349	14.3379	UID388	14.9585	13.9275	15.4283	15.2886	14.385	15.1593	13.8077	13.7116	15.3874	15.2524	14.854	14.6153	14.0907	13.9388	16.2663
244	0	0	0	0	0	0	0	0	0	18.7036	18.7816	19.049	19.1754	18.8561	18.7871	18.8122	18.8185	18.7855	18.7865	18.9748	18.9683	18.9648	18.9933	18.8437	19.1	19.0068	18.8936	18.7289	18.8421	19.0218	18.858	19.0621	19.0462	UID390	18.7036	18.7816	19.049	19.1754	18.8561	18.7871	18.8122	18.8185	18.7855	18.7865	18.9748	18.9683	18.9648	18.9933	18.8437
245	-1	-1	0	0	0	0	0	0	0	13.7077	13.098	13.2088	13.2462	12.4981	12.5563	15.2218	15.337	13.5509	13.0371	13.7212	13.8065	14.9266	14.752	13.8922	13.5652	13.7949	13.7026	13.6744	13.5031	12.282	13.4241	12.9904	13.1207	UID391	13.7077	13.098	13.2088	13.2462	12.4981	12.5563	15.2218	15.337	13.5509	13.0371	13.7212	13.8065	14.9266	14.752	13.8922
246	0	0	0	0	0	0	0	0	0	14.737	15.0658	14.4489	14.8265	15.0215	14.8337	15.0973	15.1636	14.4257	14.4357	14.7217	14.832	15.1623	15.0151	14.8278	14.4283	14.7557	14.5719	15.1221	15.0529	15.0794	14.5186	15.174	14.9116	UID392	14.737	15.0658	14.4489	14.8265	15.0215	14.8337	15.0973	15.1636	14.4257	14.4357	14.7217	14.832	15.1623	15.0151	14.8278
247	0	0	0	0	0	0	0	0	0	12.086	12.2846	12.8132	13.1661	13.0496	12.6278	12.1391	12.1504	13.1532	13.1886	13.1758	12.9554	12.364	11.9621	12.538	13.0999	12.671	12.6434	12.7704	12.6148	13.3437	12.3747	12.5527	12.3489	UID393	12.086	12.2846	12.8132	13.1661	13.0496	12.6278	12.1391	12.1504	13.1532	13.1886	13.1758	12.9554	12.364	11.9621	12.538
248	0	0	0	0	0	0	0	0	0	17.5101	17.6272	17.51	17.6287	17.6541	17.4151	17.4478	17.542	17.5589	17.5261	17.3171	17.5655	17.198	17.1623	17.1496	17.2526	17.2517	17.4024	17.2291	17.3415	17.8788	17.3162	17.3881	17.2451	UID394	17.5101	17.6272	17.51	17.6287	17.6541	17.4151	17.4478	17.542	17.5589	17.5261	17.3171	17.5655	17.198	17.1623	17.1496
249	0	0	0	0	0	0	0	0	0	14.7022	14.9967	14.0977	14.4384	14.7966	14.3832	14.5333	14.8409	14.2227	14.6463	14.6123	14.7161	14.5384	14.8596	14.8577	14.3915	14.6817	14.7289	14.7507	15.0177	14.4638	14.3503	14.7327	14.8405	UID396	14.7022	14.9967	14.0977	14.4384	14.7966	14.3832	14.5333	14.8409	14.2227	14.6463	14.6123	14.7161	14.5384	14.8596	14.8577
250	0	0	1	0	0	0	0	0	0	17.3272	16.6696	15.4673	14.9785	15.354	15.8098	16.2252	16.2678	15.5605	15.4555	15.6573	15.6344	16.4412	16.3603	16.4509	15.4486	16.0452	15.7058	15.5123	15.5963	14.1658	15.0227	15.0681	15.0297	UID400	17.3272	16.6696	15.4673	14.9785	15.354	15.8098	16.2252	16.2678	15.5605	15.4555	15.6573	15.6344	16.4412	16.3603	16.4509
251	0	0	0	0	0	0	0	0	0	11.9826	11.3078	13.0277	17.3137	12.768	11.8346	11.8131	11.5787	13.1038	12.7658	11.8522	12.4766	11.5275	11.1763	13.6712	12.1941	11.6988	12.3492	12.3565	10.9598	11.8246	12.9922	11.7614	11.8382	UID401	11.9826	11.3078	13.0277	17.3137	12.768	11.8346	11.8131	11.5787	13.1038	12.7658	11.8522	12.4766	11.5275	11.1763	13.6712
252	0	0	-1	0	0	0	0	0	0	13.0728	12.7614	13.8382	14.3766	12.8647	12.5921	14.0527	14.0694	13.4843	13.1691	13.5148	13.382	14.1582	14.0382	14.2491	13.5837	13.9758	14.0333	14.7636	14.6906	12.4658	13.6888	14.3041	14.4335	UID402	13.0728	12.7614	13.8382	14.3766	12.8647	12.5921	14.0527	14.0694	13.4843	13.1691	13.5148	13.382	14.1582	14.0382	14.2491
253	0	0	0	0	0	0	0	0	0	11.3512	11.1755	11.5471	11.367	11.264	10.5588	11.1734	11.0955	11.1645	11.0176	10.4987	11.2205	11.3307	11.2317	11.8103	11.1366	11.3027	11.1601	11.0667	11.5277	10.3169	11.5844	10.6903	11.0779	UID403	11.3512	11.1755	11.5471	11.367	11.264	10.5588	11.1734	11.0955	11.1645	11.0176	10.4987	11.2205	11.3307	11.2317	11.8103
254	0	0	0	0	0	0	0	0	0	11.1839	10.6622	12.3201	14.4407	11.9869	11.1809	NA	NA	NA	11.6388	12.9171	11.6511	NA	10.7252	NA	11.5224	NA	NA	11.52	NA	11.2242	NA	10.5089	NA	UID404	11.1839	10.6622	12.3201	14.4407	11.9869	11.1809	8.93877	10.3593	10.3458	11.6388	12.9171	11.6511	9.7001	10.7252	9.78069
255	0	0	0	0	0	0	0	0	0	12.1415	12.7641	12.061	11.868	13.2121	12.3432	13.486	13.1461	12.4299	12.4322	12.423	13.1406	13.0936	13.1799	12.6698	11.6883	12.2429	12.8492	13.5904	13.5144	13.1884	11.896	13.2402	13.0141	UID405	12.1415	12.7641	12.061	11.868	13.2121	12.3432	13.486	13.1461	12.4299	12.4322	12.423	13.1406	13.0936	13.1799	12.6698
256	0	-1	0	0	0	0	0	0	0	18.9933	17.3735	17.4054	17.2406	17.4496	17.9872	19.9393	19.9748	17.6209	17.5335	18.6965	18.483	20.1755	20.0281	18.6069	17.891	19.0985	18.7159	18.463	18.4695	15.9493	16.9486	17.2856	17.3198	UID406	18.9933	17.3735	17.4054	17.2406	17.4496	17.9872	19.9393	19.9748	17.6209	17.5335	18.6965	18.483	20.1755	20.0281	18.6069
257	0	0	0	0	0	0	0	0	0	17.692	17.2759	18.5529	18.3809	17.503	17.897	16.6187	16.684	18.3239	18.1979	17.6561	17.2943	16.634	16.5079	19.1989	18.3075	17.7895	17.667	16.6381	16.4902	16.9163	18.3289	17.4754	17.4207	UID407	17.692	17.2759	18.5529	18.3809	17.503	17.897	16.6187	16.684	18.3239	18.1979	17.6561	17.2943	16.634	16.5079	19.1989
258	0	0	0	0	0	0	0	0	0	14.4824	14.2579	15.5947	15.5741	14.8099	15.0707	13.095	13.4788	15.5234	15.2374	14.478	14.3111	13.342	13.3916	15.8668	15.3464	14.1005	14.1408	13.2559	12.9061	14.0458	15.4159	14.2801	14.2642	UID408	14.4824	14.2579	15.5947	15.5741	14.8099	15.0707	13.095	13.4788	15.5234	15.2374	14.478	14.3111	13.342	13.3916	15.8668
259	0	0	0	0	0	0	0	0	0	13.9816	14.2929	14.2448	14.1687	14.284	14.2615	14.1913	14.1676	14.1973	13.9405	14.1117	14.0752	14.2097	14.1466	14.3459	14.356	14.1057	14.1733	14.0543	14.1522	14.2253	14.147	14.2349	14.011	UID409	13.9816	14.2929	14.2448	14.1687	14.284	14.2615	14.1913	14.1676	14.1973	13.9405	14.1117	14.0752	14.2097	14.1466	14.3459
260	0	0	0	0	0	0	0	0	0	14.5727	13.993	13.9926	13.8398	13.3438	13.2816	15.1013	14.8989	13.967	13.6678	14.0418	14.0507	14.7389	14.6431	14.9073	13.948	13.8985	13.7626	14.4791	14.7321	12.8936	13.578	13.5324	13.3713	UID410	14.5727	13.993	13.9926	13.8398	13.3438	13.2816	15.1013	14.8989	13.967	13.6678	14.0418	14.0507	14.7389	14.6431	14.9073
261	0	0	0	0	0	0	0	0	0	15.8845	15.9113	16.0229	15.8497	15.9232	15.5254	16.031	16.0787	15.8716	15.4645	15.0178	15.5449	16.0768	16.0608	15.4335	15.1431	15.3322	15.6581	16.0743	15.9939	15.8963	15.5275	15.9101	15.6271	UID413	15.8845	15.9113	16.0229	15.8497	15.9232	15.5254	16.031	16.0787	15.8716	15.4645	15.0178	15.5449	16.0768	16.0608	15.4335
262	0	0	0	0	0	0	0	0	0	14.0149	14.0433	14.3765	14.6429	14.2912	14.2433	14.1023	14.3899	14.3018	14.096	14.2246	14.2321	14.3667	14.2128	14.5018	14.2787	14.2329	14.3086	14.211	14.2578	14.1742	14.5286	14.4246	14.2434	UID415	14.0149	14.0433	14.3765	14.6429	14.2912	14.2433	14.1023	14.3899	14.3018	14.096	14.2246	14.2321	14.3667	14.2128	14.5018
263	0	0	0	0	0	0	0	0	0	18.8377	18.3061	19.3069	19.3728	18.6542	18.9575	17.7517	17.7105	19.3623	19.2694	18.6969	18.3916	17.7978	17.7046	20.2642	19.3964	18.8965	18.6735	17.5563	17.7222	18.2046	19.292	18.4166	18.4979	UID416	18.8377	18.3061	19.3069	19.3728	18.6542	18.9575	17.7517	17.7105	19.3623	19.2694	18.6969	18.3916	17.7978	17.7046	20.2642
264	0	0	0	0	0	0	0	0	0	14.6026	14.6382	15.1726	14.6351	14.2787	14.4745	14.2618	14.4192	14.7172	14.4919	14.2906	14.4172	14.486	14.4646	15.5635	14.6212	14.6574	14.7147	14.1696	14.6813	14.0315	14.9154	14.4511	14.469	UID417	14.6026	14.6382	15.1726	14.6351	14.2787	14.4745	14.2618	14.4192	14.7172	14.4919	14.2906	14.4172	14.486	14.4646	15.5635
265	0	0	0	0	0	0	0	0	0	15.1884	15.8626	14.2833	13.9755	14.7503	13.923	14.4355	14.6426	13.9807	14.1692	14.2101	14.5898	14.5046	14.3537	14.342	13.9237	14.4149	14.4073	13.8776	14.6571	14.4723	13.7454	14.3555	14.3609	UID419	15.1884	15.8626	14.2833	13.9755	14.7503	13.923	14.4355	14.6426	13.9807	14.1692	14.2101	14.5898	14.5046	14.3537	14.342
266	0	0	0	0	0	0	0	0	0	15.2849	14.3618	14.8314	14.7692	14.3163	14.75	14.5909	14.4704	14.6709	14.6301	14.4783	14.2251	14.7505	14.4335	15.6663	14.964	14.5629	14.4839	13.8307	13.9454	13.5797	14.6246	13.9868	14.013	UID421	15.2849	14.3618	14.8314	14.7692	14.3163	14.75	14.5909	14.4704	14.6709	14.6301	14.4783	14.2251	14.7505	14.4335	15.6663
267	0	0	0	0	0	0	0	0	0	13.2968	13.4467	13.6391	13.5006	13.5751	13.5216	13.3754	13.2968	13.4317	13.298	13.5465	13.3154	13.3834	13.4688	13.458	13.5635	13.3214	13.3414	13.2472	13.4498	13.5366	13.3933	13.2157	13.3374	UID422	13.2968	13.4467	13.6391	13.5006	13.5751	13.5216	13.3754	13.2968	13.4317	13.298	13.5465	13.3154	13.3834	13.4688	13.458
268	0	0	0	0	0	0	0	0	0	15.4074	15.0158	13.8161	14.0499	14	14.0174	14.2068	14.2621	13.6197	13.5908	13.8643	13.9321	14.266	14.382	14.5059	13.9259	14.0945	14.1495	14.2926	14.0548	13.1943	14.0845	13.8779	13.8263	UID423	15.4074	15.0158	13.8161	14.0499	14	14.0174	14.2068	14.2621	13.6197	13.5908	13.8643	13.9321	14.266	14.382	14.5059
269	0	0	0	0	0	0	0	0	0	12.5472	12.3258	12.3691	12.102	12.1571	11.5901	12.2263	13.1482	12.6095	12.5015	12.0155	12.6752	12.8603	13.1066	13.6784	12.7009	12.8793	12.9067	12.6019	13.759	11.4904	12.4255	12.4091	13.0556	UID425	12.5472	12.3258	12.3691	12.102	12.1571	11.5901	12.2263	13.1482	12.6095	12.5015	12.0155	12.6752	12.8603	13.1066	13.6784
270	0	0	0	0	0	0	0	0	0	10.877	10.2401	12.1189	13.7966	11.0206	10.628	10.2196	NA	NA	10.9561	11.8682	11.0903	9.1048	10.728	NA	NA	NA	10.7863	NA	10.5424	NA	10.9312	9.4202	10.5248	UID426	10.877	10.2401	12.1189	13.7966	11.0206	10.628	10.2196	10.3207	10.413	10.9561	11.8682	11.0903	9.1048	10.728	11.867
271	0	0	0	0	0	0	0	0	0	18.2855	19.0922	18.1321	17.5757	18.3615	18.2997	18.5323	18.6151	17.8982	18.0734	18.2761	18.3595	18.4573	18.4171	18.1404	17.4623	18.0148	18.2112	18.7103	18.6988	18.5523	17.8241	18.1515	18.2877	UID427	18.2855	19.0922	18.1321	17.5757	18.3615	18.2997	18.5323	18.6151	17.8982	18.0734	18.2761	18.3595	18.4573	18.4171	18.1404
272	0	0	0	0	0	0	0	0	0	18.0533	18.2802	18.1464	18.2299	18.0442	18.1981	18.2421	18.2432	17.96	17.9922	18.3138	18.1423	18.4005	18.3523	18.1585	18.2876	18.1516	18.1432	18.3955	18.4256	18.1491	17.922	18.1537	18.1814	UID429	18.0533	18.2802	18.1464	18.2299	18.0442	18.1981	18.2421	18.2432	17.96	17.9922	18.3138	18.1423	18.4005	18.3523	18.1585
273	0	0	0	0	0	0	0	0	0	15.9116	16.2032	15.9851	16.0357	15.898	16.0675	16.0592	16.056	15.9353	16.0505	16.2154	16.011	16.2341	16.124	16.0668	16.1564	16.0135	16.0612	16.1075	16.1644	16.1049	15.9288	15.8872	16.016	UID430	15.9116	16.2032	15.9851	16.0357	15.898	16.0675	16.0592	16.056	15.9353	16.0505	16.2154	16.011	16.2341	16.124	16.0668
274	0	0	0	0	0	0	0	0	0	16.6643	16.5416	16.227	16.4551	16.432	16.4237	16.1097	16.08	16.5343	16.207	15.9147	16.1079	16.0614	16.221	16.1204	15.7757	15.8921	16.3124	16.0787	16.1334	16.5211	16.1981	16.4481	16.2039	UID431	16.6643	16.5416	16.227	16.4551	16.432	16.4237	16.1097	16.08	16.5343	16.207	15.9147	16.1079	16.0614	16.221	16.1204
275	0	0	0	0	0	0	0	0	0	13.866	12.9948	13.21	13.5177	13.4111	13.5626	14.4724	14.4986	13.5918	13.3396	13.9573	13.7821	14.5568	14.2601	14.2717	13.6272	14.0485	13.9791	14.0012	13.9415	12.88	13.6314	13.7956	13.8315	UID433	13.866	12.9948	13.21	13.5177	13.4111	13.5626	14.4724	14.4986	13.5918	13.3396	13.9573	13.7821	14.5568	14.2601	14.2717
276	0	0	0	0	0	0	0	0	0	13.2548	13.025	11.4138	10.7639	11.7434	12.1085	13.3552	13.4978	11.7158	11.5459	12.3824	12.4258	13.0151	12.7142	12.0706	11.9057	12.4832	12.3034	11.2841	11.0062	NA	NA	10.8675	9.55668	UID435	13.2548	13.025	11.4138	10.7639	11.7434	12.1085	13.3552	13.4978	11.7158	11.5459	12.3824	12.4258	13.0151	12.7142	12.0706
277	0	0	0	0	0	0	0	0	0	13.9701	14.6067	13.7404	13.6654	14.0687	13.6521	14.4248	14.5562	13.9379	13.8395	13.8964	14.1191	14.6778	14.3403	13.8786	14.0239	13.6456	14.2857	14.6584	14.7892	13.9656	14.078	14.5255	14.4212	UID437	13.9701	14.6067	13.7404	13.6654	14.0687	13.6521	14.4248	14.5562	13.9379	13.8395	13.8964	14.1191	14.6778	14.3403	13.8786
278	0	0	0	0	0	0	0	0	0	18.7935	18.9785	18.7527	18.7414	18.7324	18.8486	18.5657	18.5501	18.7271	18.7669	18.8185	18.7338	18.7025	18.5778	18.9704	18.8443	18.5851	18.6363	18.6936	18.7862	18.7727	18.6646	18.6236	18.6717	UID438	18.7935	18.9785	18.7527	18.7414	18.7324	18.8486	18.5657	18.5501	18.7271	18.7669	18.8185	18.7338	18.7025	18.5778	18.9704
279	0	0	0	0	0	0	0	0	0	14.4131	14.453	14.2629	14.0228	14.2231	14.2121	14.6067	14.8471	14.3414	14.1723	14.595	14.5799	14.9779	14.522	14.8574	14.1039	14.7634	14.5109	14.7118	14.8623	14.4661	14.3415	14.8587	15.0345	UID439	14.4131	14.453	14.2629	14.0228	14.2231	14.2121	14.6067	14.8471	14.3414	14.1723	14.595	14.5799	14.9779	14.522	14.8574
280	0	0	0	0	0	0	0	0	0	15.2921	14.6882	14.9152	14.8325	14.8222	14.7387	14.3847	14.6317	14.9595	14.6539	14.6014	14.6354	14.4859	14.4134	15.3268	14.9384	14.5831	14.8886	14.0681	14.711	14.4275	14.9565	14.2724	14.3418	UID441	15.2921	14.6882	14.9152	14.8325	14.8222	14.7387	14.3847	14.6317	14.9595	14.6539	14.6014	14.6354	14.4859	14.4134	15.3268
281	0	0	0	0	0	0	0	0	0	16.1192	15.4961	15.7532	16.2537	15.9993	15.8511	16.6364	16.6903	16.0643	15.8513	16.4663	16.3481	16.5074	16.3633	16.529	16.0776	16.334	16.3281	15.9952	16.1117	15.6139	16.0016	16.1936	16.1996	UID443	16.1192	15.4961	15.7532	16.2537	15.9993	15.8511	16.6364	16.6903	16.0643	15.8513	16.4663	16.3481	16.5074	16.3633	16.529
282	0	0	0	0	0	0	0	0	0	15.3348	14.8846	16.0764	16.065	15.1325	15.6855	14.2619	14.1882	16.0317	15.9156	15.2292	14.9848	14.2899	14.2522	16.9324	16.0739	15.3534	15.1339	14.0218	14.0264	14.7607	16.0522	15.1076	15.0431	UID444	15.3348	14.8846	16.0764	16.065	15.1325	15.6855	14.2619	14.1882	16.0317	15.9156	15.2292	14.9848	14.2899	14.2522	16.9324
283	0	0	0	0	0	0	0	0	0	13.4205	13.3623	13.3898	14.0081	13.6274	13.2329	13.8837	13.8639	13.2719	13.1866	13.4561	13.6649	13.879	13.7264	13.7322	13.3073	13.4375	13.559	13.9835	13.8566	13.4244	13.386	13.9041	13.7268	UID445	13.4205	13.3623	13.3898	14.0081	13.6274	13.2329	13.8837	13.8639	13.2719	13.1866	13.4561	13.6649	13.879	13.7264	13.7322
284	0	0	0	0	0	0	0	0	0	18.4212	17.7931	17.7002	17.7522	17.7792	18.0685	18.6282	18.6736	18.0671	17.6996	18.456	18.2781	18.7329	18.4353	18.452	17.8013	18.3539	18.3255	17.584	18.1439	17.3336	17.7163	17.605	17.738	UID449	18.4212	17.7931	17.7002	17.7522	17.7792	18.0685	18.6282	18.6736	18.0671	17.6996	18.456	18.2781	18.7329	18.4353	18.452
285	-1	-1	0	0	0	0	0	0	0	15.0239	14.4115	14.9333	14.9747	14.8288	15.0335	16.055	16.0482	15.2184	14.9118	15.6492	15.4766	15.793	15.6814	15.6004	15.2236	15.6739	15.4892	15.6135	15.7896	14.8317	15.0637	15.4492	15.5667	UID450	15.0239	14.4115	14.9333	14.9747	14.8288	15.0335	16.055	16.0482	15.2184	14.9118	15.6492	15.4766	15.793	15.6814	15.6004
286	0	0	1	0	0	0	0	0	0	14.2531	13.833	13.0458	12.5971	12.7159	13.0701	13.6904	13.7306	12.5903	12.5786	12.8376	12.7257	12.9786	12.8925	13.4158	12.7625	12.8206	12.5249	11.9557	12.3041	11.1552	11.9461	11.9971	12.2395	UID452	14.2531	13.833	13.0458	12.5971	12.7159	13.0701	13.6904	13.7306	12.5903	12.5786	12.8376	12.7257	12.9786	12.8925	13.4158
287	0	0	0	0	0	0	0	0	0	18.6988	18.6756	18.8874	18.6132	18.6598	18.8248	18.7684	18.7158	18.8491	18.7556	18.948	18.7472	18.8742	18.796	19.0168	18.8746	18.7681	18.8395	18.5749	18.9978	18.7712	18.6641	18.5116	18.6331	UID453	18.6988	18.6756	18.8874	18.6132	18.6598	18.8248	18.7684	18.7158	18.8491	18.7556	18.948	18.7472	18.8742	18.796	19.0168
288	0	0	0	0	0	0	0	0	0	12.1256	11.2422	12.4442	12.541	12.3527	12.3601	11.4998	11.6881	12.6634	12.4366	12.3548	12.0842	11.7036	11.5674	13.1814	12.3261	11.8716	11.7241	11.2944	11.37	11.7677	12.5542	11.6974	11.8349	UID454	12.1256	11.2422	12.4442	12.541	12.3527	12.3601	11.4998	11.6881	12.6634	12.4366	12.3548	12.0842	11.7036	11.5674	13.1814
289	0	0	0	0	0	0	0	0	0	14.5106	14.59	14.7551	14.5898	14.6624	14.7339	14.3423	14.4106	14.6239	14.9231	14.8208	14.7334	14.3805	14.3502	15.271	14.8112	14.6993	14.3937	14.0941	14.2021	14.6337	14.7611	14.6056	14.5683	UID455	14.5106	14.59	14.7551	14.5898	14.6624	14.7339	14.3423	14.4106	14.6239	14.9231	14.8208	14.7334	14.3805	14.3502	15.271
290	0	0	0	0	0	0	0	0	0	14.3047	14.3444	14.0717	14.2413	14.1216	14.1927	14.0108	14.0744	14.0295	14.0672	13.9881	14.1496	14.1013	13.8841	14.1378	14.0284	14.0533	13.8766	13.9795	13.9453	14.0819	14.006	13.9722	13.9601	UID456	14.3047	14.3444	14.0717	14.2413	14.1216	14.1927	14.0108	14.0744	14.0295	14.0672	13.9881	14.1496	14.1013	13.8841	14.1378
291	-1	0	0	0	0	0	0	0	0	17.5393	16.9237	16.9696	16.9866	17.041	17.2127	18.4229	18.4312	17.3039	17.048	17.9777	17.7668	18.2403	18.1124	17.4249	17.1263	17.8293	17.7428	17.5881	17.7115	17.1405	17.0808	17.6233	17.6327	UID457	17.5393	16.9237	16.9696	16.9866	17.041	17.2127	18.4229	18.4312	17.3039	17.048	17.9777	17.7668	18.2403	18.1124	17.4249
292	0	0	0	0	0	0	0	0	0	12.601	11.9948	13.304	13.2415	12.0428	12.4733	11.7016	11.724	13.3281	12.7739	12.4388	12.3607	11.8918	12.0238	13.7415	12.9617	12.4967	12.5742	11.8052	11.6025	11.828	12.8514	12.5266	12.3226	UID459	12.601	11.9948	13.304	13.2415	12.0428	12.4733	11.7016	11.724	13.3281	12.7739	12.4388	12.3607	11.8918	12.0238	13.7415
293	0	0	0	0	0	0	0	0	0	15.6087	15.4463	15.4742	15.537	15.4029	15.4062	15.1406	15.2841	15.6539	15.3267	15.231	15.378	15.2526	15.2206	15.0066	15.2058	15.4923	15.4424	15.1753	15.5862	15.4516	15.3677	15.453	15.2547	UID460	15.6087	15.4463	15.4742	15.537	15.4029	15.4062	15.1406	15.2841	15.6539	15.3267	15.231	15.378	15.2526	15.2206	15.0066
294	0	0	0	0	0	0	0	0	0	17.0835	15.9553	16.5434	16.3098	15.9984	16.3145	16.0488	16.0174	16.3893	16.3298	16.166	16.2585	16.4471	16.3059	17.3088	16.3467	16.5971	16.2292	16.0833	16.0959	15.4175	16.7984	16.0024	16.1189	UID461	17.0835	15.9553	16.5434	16.3098	15.9984	16.3145	16.0488	16.0174	16.3893	16.3298	16.166	16.2585	16.4471	16.3059	17.3088
295	0	0	0	0	0	0	0	0	0	13.5732	13.6428	13.7457	13.4791	14.0635	13.6443	13.4992	13.4432	13.4695	13.8993	13.7231	13.7175	13.9112	13.6121	NA	13.9448	13.862	14.0023	NA	13.2335	13.8106	14.0572	13.7022	13.4045	UID462	13.5732	13.6428	13.7457	13.4791	14.0635	13.6443	13.4992	13.4432	13.4695	13.8993	13.7231	13.7175	13.9112	13.6121	11.5636
296	0	0	0	0	0	0	0	0	0	13.141	12.7771	13.2849	13.2159	12.7602	12.9744	13.1081	13.0773	12.9209	13.0518	13.1614	13.0361	13.2185	13.1707	13.5422	13.2192	13.1388	13.3257	13.6394	13.5335	12.3805	12.9677	13.4329	13.4054	UID464	13.141	12.7771	13.2849	13.2159	12.7602	12.9744	13.1081	13.0773	12.9209	13.0518	13.1614	13.0361	13.2185	13.1707	13.5422
297	0	0	0	0	0	0	0	0	0	20.29	19.1719	20.1836	19.539	19.3755	19.5834	20.2346	20.2166	19.7715	20.0985	19.6989	19.7352	20.0683	19.993	20.8181	20.011	19.8979	19.5574	19.6428	19.6849	18.7566	19.9888	19.1861	19.2098	UID465	20.29	19.1719	20.1836	19.539	19.3755	19.5834	20.2346	20.2166	19.7715	20.0985	19.6989	19.7352	20.0683	19.993	20.8181
298	1	1	1	0	0	0	0	0	0	15.662	14.73	14.0227	13.4578	13.9384	14.345	13.3704	13.2519	13.6638	13.582	13.689	13.1945	13.4288	13.5085	14.5099	13.7308	13.9342	13.7427	12.9433	13.0406	12.0577	12.8036	13.174	13.1726	UID466	15.662	14.73	14.0227	13.4578	13.9384	14.345	13.3704	13.2519	13.6638	13.582	13.689	13.1945	13.4288	13.5085	14.5099
299	0	0	0	0	0	0	0	0	0	12.6468	12.954	13.1488	13.349	12.8991	12.6697	11.9716	12.4094	13.3103	13.0272	12.0732	12.7173	12.3034	12.6429	13.3144	12.7684	12.8188	12.9501	12.8262	13.4403	13.3925	13.1141	12.7759	12.7151	UID468	12.6468	12.954	13.1488	13.349	12.8991	12.6697	11.9716	12.4094	13.3103	13.0272	12.0732	12.7173	12.3034	12.6429	13.3144
300	-1	-1	-1	0	0	0	0	0	0	NA	NA	10.8924	NA	NA	10.8685	11.3499	11.9606	NA	11.4001	11.7429	11.3074	12.1849	11.6658	11.7065	11.3583	11.4142	11.6116	11.7708	11.5249	10.8089	NA	10.8722	11.6914	UID471	9.08823	9.68039	10.8924	10.5362	10.4248	10.8685	11.3499	11.9606	10.1395	11.4001	11.7429	11.3074	12.1849	11.6658	11.7065
301	0	0	0	0	0	0	0	0	0	12.3041	12.3333	12.3235	12.5723	11.9583	12.1535	12.0502	12.1307	12.166	12.5058	12.088	12.2207	12.376	12.1856	12.6783	12.2643	12.3619	12.1372	12.6133	12.3195	12.2303	12.5926	12.2194	12.3571	UID472	12.3041	12.3333	12.3235	12.5723	11.9583	12.1535	12.0502	12.1307	12.166	12.5058	12.088	12.2207	12.376	12.1856	12.6783
302	0	0	0	0	0	0	0	0	0	15.5259	14.5602	14.7456	14.5908	14.2638	14.7608	14.0199	13.9466	14.487	14.4006	14.3022	14.057	14.597	14.2532	15.3417	14.7149	14.5266	14.2855	13.721	13.7758	13.0408	14.4411	13.7855	13.9053	UID473	15.5259	14.5602	14.7456	14.5908	14.2638	14.7608	14.0199	13.9466	14.487	14.4006	14.3022	14.057	14.597	14.2532	15.3417
303	0	0	0	0	0	0	0	0	0	14.8571	13.375	15.0147	14.1763	15.1126	14.7395	14.9323	15.0763	14.9301	15.1414	14.7247	15.0794	15.4227	15.2011	15.2325	14.6454	15.2343	14.9384	14.9154	14.8118	14.0906	14.9642	14.8338	14.6334	UID474	14.8571	13.375	15.0147	14.1763	15.1126	14.7395	14.9323	15.0763	14.9301	15.1414	14.7247	15.0794	15.4227	15.2011	15.2325
304	0	0	0	0	0	0	0	0	0	NA	10.7715	13.3349	12.3762	11.3075	12.365	NA	NA	12.8304	12.2367	11.4202	11.4664	NA	9.87364	13.3993	12.2713	11.3252	11.7113	NA	10.8887	10.969	12.382	11.3362	11.8635	UID475	9.70564	10.7715	13.3349	12.3762	11.3075	12.365	8.79356	9.77308	12.8304	12.2367	11.4202	11.4664	9.95508	9.87364	13.3993
305	0	0	0	0	0	0	0	0	0	15.6078	14.583	14.7504	14.4169	14.3986	14.5978	15.6596	15.4837	13.9605	13.9524	14.2342	14.158	15.8748	15.7187	14.9447	13.8435	14.5505	14.4599	14.062	14.0044	12.9223	14.2138	13.935	13.7839	UID476	15.6078	14.583	14.7504	14.4169	14.3986	14.5978	15.6596	15.4837	13.9605	13.9524	14.2342	14.158	15.8748	15.7187	14.9447
306	0	0	0	0	0	0	0	0	0	16.5207	15.3993	15.6784	15.5961	15.3468	15.8135	16.9643	16.9652	15.8098	15.6435	15.8552	15.787	15.843	15.7024	16.4305	15.997	15.9078	15.7229	15.2147	15.1497	14.2316	15.8282	14.9736	15.1013	UID477	16.5207	15.3993	15.6784	15.5961	15.3468	15.8135	16.9643	16.9652	15.8098	15.6435	15.8552	15.787	15.843	15.7024	16.4305
307	0	0	0	0	0	0	0	0	0	13.1631	13.4565	13.6113	13.1946	13.3869	12.9845	12.822	12.6922	13.147	13.2358	12.8915	13.1295	12.6452	12.4795	13.0552	12.5666	13.1786	13.1412	13.0596	13.0246	13.4669	12.951	13.5055	13.1913	UID478	13.1631	13.4565	13.6113	13.1946	13.3869	12.9845	12.822	12.6922	13.147	13.2358	12.8915	13.1295	12.6452	12.4795	13.0552
308	0	0	0	0	0	0	0	0	0	14.284	14.0477	14.0887	13.734	14.0499	13.9716	13.9026	13.7833	14.3519	13.7727	13.6378	13.9884	14.051	14.0367	14.6317	14.0467	14.0697	14.3212	13.5663	13.9736	13.6703	14.3818	13.596	13.6818	UID479	14.284	14.0477	14.0887	13.734	14.0499	13.9716	13.9026	13.7833	14.3519	13.7727	13.6378	13.9884	14.051	14.0367	14.6317
309	0	0	0	0	0	0	0	0	0	19.664	20.1542	19.3349	19.131	19.4702	19.1246	20.405	20.2677	19.2177	19.1983	19.661	19.8736	20.2205	20.1349	19.3034	18.9925	19.8283	19.8998	20.2903	20.2134	19.6618	18.9398	20.1284	20.0535	UID480	19.664	20.1542	19.3349	19.131	19.4702	19.1246	20.405	20.2677	19.2177	19.1983	19.661	19.8736	20.2205	20.1349	19.3034
310	0	0	0	0	0	0	0	0	0	14.4731	14.7837	15.0548	15.205	14.8656	14.8411	14.8824	14.8131	14.9607	14.8526	14.95	14.8234	14.7265	14.6413	14.8532	14.9095	14.936	14.9785	14.6414	14.9096	15.1963	14.6994	15.1397	14.9978	UID481	14.4731	14.7837	15.0548	15.205	14.8656	14.8411	14.8824	14.8131	14.9607	14.8526	14.95	14.8234	14.7265	14.6413	14.8532
311	0	0	0	0	0	0	0	0	0	14.5534	14.8195	14.0436	14.3365	14.3865	13.616	14.0413	14.1701	13.7168	13.6798	13.7947	14.2317	14.1486	13.989	14.4112	13.7902	13.944	14.277	13.8788	14.3969	13.9027	13.8695	14.1764	14.137	UID482	14.5534	14.8195	14.0436	14.3365	14.3865	13.616	14.0413	14.1701	13.7168	13.6798	13.7947	14.2317	14.1486	13.989	14.4112
312	0	0	0	0	0	0	0	0	0	15.9627	16.4409	15.3052	15.5306	15.8101	14.8873	15.5122	15.5421	15.0258	15.0968	15.1807	15.6046	15.3798	15.3042	15.1606	14.9274	15.3077	15.4613	15.0578	15.6338	15.4493	14.8179	15.3889	15.1882	UID483	15.9627	16.4409	15.3052	15.5306	15.8101	14.8873	15.5122	15.5421	15.0258	15.0968	15.1807	15.6046	15.3798	15.3042	15.1606
313	0	0	0	0	0	0	0	0	0	14.8003	15.1856	15.2311	15.2104	14.5719	14.354	14.7648	14.9666	15.1238	15.0034	13.9489	14.7848	15.0934	15.1373	15.8758	14.9502	14.9765	15.2214	14.9423	16.0445	14.7495	15.1442	14.8489	15.1525	UID484	14.8003	15.1856	15.2311	15.2104	14.5719	14.354	14.7648	14.9666	15.1238	15.0034	13.9489	14.7848	15.0934	15.1373	15.8758
314	0	0	0	0	0	0	0	0	0	15.9015	15.6073	17.1724	19.3103	16.8276	15.7443	15.5767	15.4203	16.7439	16.3575	15.7737	15.9791	15.4263	15.2475	17.3701	16.3738	15.4882	16.2062	16.3373	15.2409	15.7042	16.6839	15.9828	15.8705	UID485	15.9015	15.6073	17.1724	19.3103	16.8276	15.7443	15.5767	15.4203	16.7439	16.3575	15.7737	15.9791	15.4263	15.2475	17.3701
315	0	0	0	0	0	0	0	0	0	15.5117	14.7955	16.334	16.3473	15.3556	15.9934	14.5768	14.4578	16.2447	16.0919	15.7099	15.3516	14.829	14.6097	17.2324	16.3451	15.8434	15.5943	14.455	14.4482	14.9583	16.274	15.2719	15.3442	UID489	15.5117	14.7955	16.334	16.3473	15.3556	15.9934	14.5768	14.4578	16.2447	16.0919	15.7099	15.3516	14.829	14.6097	17.2324
316	0	0	0	0	0	0	0	0	0	16.4388	16.6366	16.4497	16.4838	16.4615	16.4235	16.8538	16.8708	16.4661	16.2718	16.5538	16.7004	16.925	17.0785	16.6568	16.6383	16.5861	16.8623	17.0625	17.0616	16.5574	16.4636	16.7838	16.9097	UID490	16.4388	16.6366	16.4497	16.4838	16.4615	16.4235	16.8538	16.8708	16.4661	16.2718	16.5538	16.7004	16.925	17.0785	16.6568
317	-1	-1	0	-1	-1	1	-1	-1	0	13.2694	13.001	13.6445	12.5491	12.4651	12.2438	16.0203	15.8554	15.3486	15.2661	15.1842	15.1662	15.7083	15.6154	16.5335	15.4483	15.441	15.43	11.9349	11.8141	11.3073	NA	11.6574	11.6829	UID492	13.2694	13.001	13.6445	12.5491	12.4651	12.2438	16.0203	15.8554	15.3486	15.2661	15.1842	15.1662	15.7083	15.6154	16.5335
318	0	0	0	0	0	0	0	0	0	17.5128	17.5909	17.5035	17.4902	17.5773	17.4859	17.7452	17.7348	17.5853	17.3237	17.6752	17.7201	18.0316	17.888	17.3331	17.3035	17.661	17.7199	17.6185	17.9286	17.7391	17.4539	17.5472	17.5529	UID493	17.5128	17.5909	17.5035	17.4902	17.5773	17.4859	17.7452	17.7348	17.5853	17.3237	17.6752	17.7201	18.0316	17.888	17.3331
319	0	0	0	0	0	0	0	0	0	13.0258	12.677	13.9431	13.5176	12.9424	13.2272	12.5125	12.7164	13.4911	13.1064	12.9877	13.0186	12.7444	12.7907	14.475	13.6761	13.1505	12.6023	12.8214	12.8509	12.6402	13.5752	13.0424	12.9807	UID494	13.0258	12.677	13.9431	13.5176	12.9424	13.2272	12.5125	12.7164	13.4911	13.1064	12.9877	13.0186	12.7444	12.7907	14.475
320	0	0	0	0	0	0	0	0	0	14.4665	14.9486	14.0645	14.2679	14.4709	14.1753	14.1673	14.1578	14.0723	13.9603	13.9281	14.2435	14.181	13.8937	13.8932	14.0478	13.9134	14.0776	14.388	14.3735	14.319	14.0446	14.0402	14.2934	UID498	14.4665	14.9486	14.0645	14.2679	14.4709	14.1753	14.1673	14.1578	14.0723	13.9603	13.9281	14.2435	14.181	13.8937	13.8932
321	0	0	0	0	0	0	0	0	0	12.3988	12.454	13.1156	13.8761	12.821	12.5009	11.8597	12.3529	13.3494	13.197	12.2449	12.7839	12.143	12.1604	13.5182	12.6382	12.6988	13.2577	12.2829	12.8835	13.2784	13.0636	12.8231	12.6364	UID500	12.3988	12.454	13.1156	13.8761	12.821	12.5009	11.8597	12.3529	13.3494	13.197	12.2449	12.7839	12.143	12.1604	13.5182
322	0	0	0	0	0	0	0	0	0	11.6657	12.1684	11.9967	12.2159	12.1526	11.7193	12.1734	12.1506	11.708	12.3362	11.8525	11.9505	11.5218	12.0076	12.6949	NA	11.4026	11.7153	12.0745	11.7465	11.6435	12.4868	12.2667	11.7793	UID501	11.6657	12.1684	11.9967	12.2159	12.1526	11.7193	12.1734	12.1506	11.708	12.3362	11.8525	11.9505	11.5218	12.0076	12.6949
323	0	0	0	0	0	0	0	0	0	12.7641	11.6051	12.6281	12.7465	13.8071	13.1684	12.8874	12.8537	12.8259	13.3005	13.3149	13.291	13.1323	13.0553	12.7645	13.228	12.6265	12.9639	12.7619	12.5615	12.9104	12.4846	12.8737	12.1483	UID502	12.7641	11.6051	12.6281	12.7465	13.8071	13.1684	12.8874	12.8537	12.8259	13.3005	13.3149	13.291	13.1323	13.0553	12.7645
324	0	0	0	0	0	0	0	0	0	12.5651	11.3975	13.2588	NA	NA	12.0863	14.309	14.5002	13.5287	13.1123	13.992	13.9511	14.4665	14.5129	14.5002	13.8771	14.2985	14.1673	12.1265	11.8616	NA	NA	NA	NA	UID503	12.5651	11.3975	13.2588	10.9413	10.5792	12.0863	14.309	14.5002	13.5287	13.1123	13.992	13.9511	14.4665	14.5129	14.5002
325	0	0	-1	0	0	0	0	0	0	11.823	11.9202	13.0978	12.0819	11.557	11.9847	12.77	12.9163	12.1093	11.4143	12.2933	12.5165	13.1497	13.0704	12.7701	12.3013	12.434	12.7866	13.3739	13.3424	11.8002	12.1583	12.8536	13.1523	UID504	11.823	11.9202	13.0978	12.0819	11.557	11.9847	12.77	12.9163	12.1093	11.4143	12.2933	12.5165	13.1497	13.0704	12.7701
326	0	0	0	0	0	0	0	0	0	12.3235	12.3306	12.3759	12.6752	12.7105	12.7755	12.6783	12.4565	12.9097	12.4498	12.6827	12.4574	12.2607	11.9858	12.5037	12.5519	12.2587	12.5529	12.3044	12.2148	12.6553	12.5366	12.557	12.7337	UID506	12.3235	12.3306	12.3759	12.6752	12.7105	12.7755	12.6783	12.4565	12.9097	12.4498	12.6827	12.4574	12.2607	11.9858	12.5037
327	0	0	0	0	0	0	0	0	0	13.0842	12.9563	13.1852	12.966	13.2637	13.2452	12.9317	12.7353	13.1041	12.9876	13.1261	13.029	12.8255	12.7586	13.014	12.7829	12.8174	12.9603	12.9385	12.7084	13.0585	12.7569	13.1444	12.7959	UID507	13.0842	12.9563	13.1852	12.966	13.2637	13.2452	12.9317	12.7353	13.1041	12.9876	13.1261	13.029	12.8255	12.7586	13.014
328	0	0	0	0	0	0	0	0	0	16.2833	16.6231	16.2041	16.1834	16.1236	16.3374	16.2424	16.2921	16.0505	16.0383	16.2658	16.2046	16.3919	16.3647	16.1635	16.2816	16.1925	16.2143	16.1707	16.569	16.3327	15.973	16.0493	16.1859	UID508	16.2833	16.6231	16.2041	16.1834	16.1236	16.3374	16.2424	16.2921	16.0505	16.0383	16.2658	16.2046	16.3919	16.3647	16.1635
329	0	0	0	0	0	0	0	0	0	16.51	16.6967	16.4651	16.4589	16.3396	16.5235	16.9307	16.9595	16.6063	16.5287	16.7595	16.6969	17.0311	17.0633	16.8143	16.6443	16.8888	16.8337	17.1422	17.1861	16.5446	16.5402	16.9493	17.0137	UID509	16.51	16.6967	16.4651	16.4589	16.3396	16.5235	16.9307	16.9595	16.6063	16.5287	16.7595	16.6969	17.0311	17.0633	16.8143
330	0	0	0	0	0	0	0	0	0	13.8831	13.5704	14.187	14.4701	13.6565	13.9493	13.325	13.4722	14.4784	14.295	13.8641	13.7245	13.2748	13.2636	15.017	14.1476	13.8356	13.7183	13.5065	13.1261	13.4863	14.2922	13.6481	13.828	UID510	13.8831	13.5704	14.187	14.4701	13.6565	13.9493	13.325	13.4722	14.4784	14.295	13.8641	13.7245	13.2748	13.2636	15.017
331	0	0	0	0	0	0	0	0	0	11.1611	11.0572	11.3076	NA	NA	11.3145	9.82451	NA	NA	NA	NA	11.1468	10.6789	NA	NA	NA	10.8761	10.6434	NA	9.53002	10.2286	NA	NA	NA	UID511	11.1611	11.0572	11.3076	10.5711	9.99651	11.3145	9.82451	9.35342	9.88079	9.25279	8.88117	11.1468	10.6789	8.58021	10.9698
332	0	0	0	0	0	0	0	0	0	17.1699	16.5158	15.473	14.9509	15.5933	16.2301	16.6958	16.5943	15.5211	15.5208	15.9099	15.8794	16.9216	16.7852	16.4461	15.6833	16.1935	15.7559	15.8126	15.8667	14.4618	15.1272	15.1856	15.3873	UID513	17.1699	16.5158	15.473	14.9509	15.5933	16.2301	16.6958	16.5943	15.5211	15.5208	15.9099	15.8794	16.9216	16.7852	16.4461
333	-1	-1	1	-1	-1	0	-1	-1	0	15.0344	14.3699	12.2972	12.4281	12.3918	12.7983	16.8469	17.1894	15.6315	15.4856	16.374	16.208	17.2784	17.2918	16.2563	15.9365	16.8898	16.728	12.4866	13.3144	10.7367	NA	12.0183	10.8393	UID514	15.0344	14.3699	12.2972	12.4281	12.3918	12.7983	16.8469	17.1894	15.6315	15.4856	16.374	16.208	17.2784	17.2918	16.2563
334	0	0	0	0	0	0	0	0	0	12.823	12.8419	13.4424	13.1128	12.8818	12.9237	13.4733	13.2333	13.0639	12.9472	13.1156	13.1847	13.3886	13.1727	13.3238	12.8801	13.2437	13.0709	13.4006	13.2996	13.0705	13.1185	13.2251	13.0977	UID516	12.823	12.8419	13.4424	13.1128	12.8818	12.9237	13.4733	13.2333	13.0639	12.9472	13.1156	13.1847	13.3886	13.1727	13.3238
335	-1	-1	-1	0	0	0	0	0	0	13.8745	12.9355	13.8783	13.7912	14.0679	13.904	15.422	15.4547	14.3316	13.9431	14.8132	14.7167	15.4022	15.1815	14.3218	14.1129	14.9952	14.8059	15.1965	15.2359	14.1399	14.3614	14.8222	15.0007	UID517	13.8745	12.9355	13.8783	13.7912	14.0679	13.904	15.422	15.4547	14.3316	13.9431	14.8132	14.7167	15.4022	15.1815	14.3218
336	0	0	0	0	0	0	0	0	0	14.3003	14.281	14.2764	14.3512	14.3969	14.5792	14.4969	14.4145	14.4266	14.4912	14.689	14.3353	14.3583	14.4084	14.4572	13.8802	14.4161	14.6213	14.9137	14.464	14.9063	14.101	14.5039	14.2024	UID518	14.3003	14.281	14.2764	14.3512	14.3969	14.5792	14.4969	14.4145	14.4266	14.4912	14.689	14.3353	14.3583	14.4084	14.4572
337	0	0	0	0	0	0	0	0	0	16.5416	16.6946	16.8641	18.1709	16.8402	16.8079	17.1132	17.073	16.8746	16.8876	16.8897	17.1179	17.1816	17.045	16.9314	16.8747	16.8431	17.2138	16.96	17.2384	16.8076	16.9348	16.928	16.8937	UID520	16.5416	16.6946	16.8641	18.1709	16.8402	16.8079	17.1132	17.073	16.8746	16.8876	16.8897	17.1179	17.1816	17.045	16.9314
338	-1	0	0	0	0	0	0	0	0	14.4362	13.8249	14.3862	14.4225	14.5234	14.6028	15.1597	15.2678	14.4876	14.3003	14.8992	14.7897	14.9371	14.8415	15.133	14.507	14.9912	14.9911	14.4544	14.5079	13.8644	14.405	14.4343	14.5568	UID521	14.4362	13.8249	14.3862	14.4225	14.5234	14.6028	15.1597	15.2678	14.4876	14.3003	14.8992	14.7897	14.9371	14.8415	15.133
339	0	0	0	0	0	0	0	0	0	13.4043	13.8987	13.0137	12.9833	13.3711	13.3116	13.085	12.9389	13.1588	13.0871	13.1634	13.0954	12.9011	12.8266	13.1974	13.1285	12.992	13.1399	13.1435	13.1261	13.0924	13.0111	13.2993	13.2452	UID522	13.4043	13.8987	13.0137	12.9833	13.3711	13.3116	13.085	12.9389	13.1588	13.0871	13.1634	13.0954	12.9011	12.8266	13.1974
340	0	0	1	0	0	0	0	0	0	16.9629	16.0714	14.9323	14.5165	14.9691	15.3578	14.8067	14.9213	14.8755	14.5851	14.8664	14.7574	15.2823	15.2471	15.6041	14.7749	15.1697	15.1039	14.7747	14.6429	13.1545	14.4512	14.3013	14.3077	UID523	16.9629	16.0714	14.9323	14.5165	14.9691	15.3578	14.8067	14.9213	14.8755	14.5851	14.8664	14.7574	15.2823	15.2471	15.6041
341	0	0	0	0	0	0	0	0	0	14.1768	14.224	14.7239	14.5337	14.2898	14.4929	14.4593	14.5274	14.5813	14.5362	14.7388	14.5471	14.7808	14.7969	14.8471	14.6116	14.5988	14.7769	14.7971	14.7496	14.6675	14.6282	14.7589	14.6527	UID524	14.1768	14.224	14.7239	14.5337	14.2898	14.4929	14.4593	14.5274	14.5813	14.5362	14.7388	14.5471	14.7808	14.7969	14.8471
342	0	0	0	0	0	0	0	0	0	13.697	13.5786	14.727	14.0868	13.5902	13.507	14.1404	14.5289	13.9987	13.5697	13.9585	14.1561	14.3565	14.2283	14.6014	13.8415	14.3341	14.344	14.5422	14.8692	13.3496	14.0222	14.414	14.5229	UID525	13.697	13.5786	14.727	14.0868	13.5902	13.507	14.1404	14.5289	13.9987	13.5697	13.9585	14.1561	14.3565	14.2283	14.6014
343	0	0	0	0	0	0	0	0	0	17.7379	16.4026	17.4068	16.7677	17.1213	17.0878	18.4388	18.3749	17.4352	17.4497	17.6762	17.6948	18.0085	17.7502	18.2973	17.5316	18.0149	17.7418	17.1443	17.1077	15.4952	16.8769	16.7103	16.788	UID526	17.7379	16.4026	17.4068	16.7677	17.1213	17.0878	18.4388	18.3749	17.4352	17.4497	17.6762	17.6948	18.0085	17.7502	18.2973
344	0	0	0	0	0	0	0	0	0	17.8208	17.3432	17.663	17.4317	17.5481	17.3832	17.2624	17.4438	17.6608	17.3751	17.3474	17.416	17.2438	17.163	17.9308	17.6372	17.4895	17.5847	17.147	17.4306	17.0055	17.5472	17.2583	17.2638	UID529	17.8208	17.3432	17.663	17.4317	17.5481	17.3832	17.2624	17.4438	17.6608	17.3751	17.3474	17.416	17.2438	17.163	17.9308
345	0	0	0	0	0	0	0	0	0	16.3229	15.4227	15.4763	15.0925	15.0108	15.3796	15.1552	15.1743	15.2331	15.3004	15.1815	15.2957	15.5738	15.4596	16.0323	15.1874	15.5162	15.1691	15.2446	15.2301	14.4855	15.7191	14.9947	15.0591	UID530	16.3229	15.4227	15.4763	15.0925	15.0108	15.3796	15.1552	15.1743	15.2331	15.3004	15.1815	15.2957	15.5738	15.4596	16.0323
346	0	0	0	0	0	0	0	0	0	13.8991	13.9854	13.6448	13.7699	13.9427	13.7408	13.7602	13.7554	13.7768	13.7732	13.7876	13.6842	13.7762	13.7727	14.0369	13.649	13.6935	13.7159	13.9485	13.8498	13.7063	13.8595	13.807	13.8309	UID533	13.8991	13.9854	13.6448	13.7699	13.9427	13.7408	13.7602	13.7554	13.7768	13.7732	13.7876	13.6842	13.7762	13.7727	14.0369
347	0	0	0	0	0	0	0	0	0	13.4842	13.3985	13.1706	13.6864	13.6767	13.7396	13.9899	14.0548	13.3282	13.3671	13.4512	13.5309	14.1213	14.071	13.8033	13.6092	13.6478	13.5416	13.9319	13.8436	13.4764	13.1825	13.7806	13.7356	UID534	13.4842	13.3985	13.1706	13.6864	13.6767	13.7396	13.9899	14.0548	13.3282	13.3671	13.4512	13.5309	14.1213	14.071	13.8033
348	0	0	0	0	0	0	0	0	0	11.9526	12.1567	11.7095	NA	11.3744	11.1669	11.567	11.5309	11.4035	NA	11.2731	11.052	11.5074	10.8809	NA	NA	11.5659	11.1658	11.4341	11.3142	11.0471	11.1615	11.6883	11.8134	UID535	11.9526	12.1567	11.7095	10.8812	11.3744	11.1669	11.567	11.5309	11.4035	9.83789	11.2731	11.052	11.5074	10.8809	11.992
349	-1	-1	-1	0	0	0	0	0	-1	16.0726	15.7997	16.2843	16.9455	16.1805	16.0603	18.1717	18.0619	16.6083	16.1917	17.0648	17.1917	17.854	17.8709	16.3984	16.445	17.1081	17.1361	17.7488	18.1305	16.8366	16.7379	17.2418	17.4679	UID536	16.0726	15.7997	16.2843	16.9455	16.1805	16.0603	18.1717	18.0619	16.6083	16.1917	17.0648	17.1917	17.854	17.8709	16.3984
350	0	0	0	0	0	0	0	0	0	13.0593	12.6034	13.834	13.9869	12.8915	13.1658	12.0042	12.1099	13.5761	13.2527	12.9404	12.8731	12.1629	12.5342	14.5171	13.5466	13.366	13.1843	12.2658	12.0827	12.4909	13.4344	12.6802	12.8009	UID537	13.0593	12.6034	13.834	13.9869	12.8915	13.1658	12.0042	12.1099	13.5761	13.2527	12.9404	12.8731	12.1629	12.5342	14.5171
351	0	0	0	0	0	0	0	0	0	12.7005	12.4846	12.8205	12.6556	12.7789	12.929	12.5501	12.6127	12.6763	12.7402	12.6411	12.5704	12.667	12.3561	13.0093	12.512	12.6128	12.6858	12.5772	12.6214	12.7233	12.5728	12.857	12.6636	UID538	12.7005	12.4846	12.8205	12.6556	12.7789	12.929	12.5501	12.6127	12.6763	12.7402	12.6411	12.5704	12.667	12.3561	13.0093
352	0	0	0	0	0	0	0	0	0	14.4187	14.5574	14.1736	14.6226	14.4462	14.5037	14.3395	14.3278	14.4703	14.4153	14.5107	14.3948	14.4194	14.3939	14.468	14.5486	14.3734	14.462	14.4032	14.4943	14.5577	14.3534	14.4025	14.4185	UID539	14.4187	14.5574	14.1736	14.6226	14.4462	14.5037	14.3395	14.3278	14.4703	14.4153	14.5107	14.3948	14.4194	14.3939	14.468
353	0	0	0	0	0	0	0	0	0	13.5125	13.492	13.8069	14.0468	13.987	13.7546	13.3891	13.5403	13.6909	13.7245	13.5541	13.7594	13.4455	13.3437	14.3457	13.8334	13.4835	13.6033	13.3537	13.2834	13.7106	13.7394	13.6889	13.4781	UID540	13.5125	13.492	13.8069	14.0468	13.987	13.7546	13.3891	13.5403	13.6909	13.7245	13.5541	13.7594	13.4455	13.3437	14.3457
354	0	0	0	0	0	0	0	0	0	14.3262	14.1308	14.7552	14.7829	14.5474	14.4918	14.1982	13.9946	14.8781	14.5962	14.3778	14.3467	14.1931	14.072	15.4164	14.7673	14.5429	14.4667	14.313	14.3094	14.3442	14.6368	14.5009	14.4715	UID541	14.3262	14.1308	14.7552	14.7829	14.5474	14.4918	14.1982	13.9946	14.8781	14.5962	14.3778	14.3467	14.1931	14.072	15.4164
355	0	0	0	0	0	0	0	0	0	12.9287	NA	14.0961	15.6268	13.8601	12.5703	12.4481	12.4501	13.8697	13.599	13.1519	12.7021	NA	NA	14.6705	NA	NA	NA	13.2076	11.5636	NA	13.8407	12.5408	12.7716	UID544	12.9287	9.35288	14.0961	15.6268	13.8601	12.5703	12.4481	12.4501	13.8697	13.599	13.1519	12.7021	10.4335	8.36732	14.6705
356	0	0	0	0	0	0	0	0	0	13.9408	14.0807	14.1859	14.6479	13.9452	14.1292	13.786	13.8534	13.9692	13.8795	13.9042	13.8897	13.8737	13.9904	14.294	14.2423	13.9282	13.8879	13.7979	13.8631	13.6729	13.8963	13.8884	13.9106	UID545	13.9408	14.0807	14.1859	14.6479	13.9452	14.1292	13.786	13.8534	13.9692	13.8795	13.9042	13.8897	13.8737	13.9904	14.294
357	0	0	0	0	0	0	0	0	0	14.5199	14.1489	15.3533	15.0139	14.5317	14.7647	13.5317	13.5311	15.2775	14.8946	14.4748	14.3209	13.7101	13.3751	15.9289	14.907	14.577	14.5474	13.3593	13.618	14.1197	14.8164	14.3907	14.1695	UID547	14.5199	14.1489	15.3533	15.0139	14.5317	14.7647	13.5317	13.5311	15.2775	14.8946	14.4748	14.3209	13.7101	13.3751	15.9289
358	0	0	0	0	0	0	0	0	0	17.3385	16.5852	17.8972	17.8609	16.9944	17.3787	16.1024	16.1436	17.6695	17.6271	17.133	16.8414	16.366	16.1115	18.6063	17.912	17.4	17.0841	15.9635	15.9859	16.4232	17.7581	16.8598	16.879	UID548	17.3385	16.5852	17.8972	17.8609	16.9944	17.3787	16.1024	16.1436	17.6695	17.6271	17.133	16.8414	16.366	16.1115	18.6063
359	0	0	0	0	0	0	0	0	0	12.7868	12.3704	13.6861	13.5771	12.6977	13.2471	11.4183	11.9275	13.4598	13.4721	12.545	12.5246	12.1297	12.0551	14.4461	13.7186	12.8595	13.0861	11.2438	11.9244	11.7445	13.9494	12.3938	12.5053	UID549	12.7868	12.3704	13.6861	13.5771	12.6977	13.2471	11.4183	11.9275	13.4598	13.4721	12.545	12.5246	12.1297	12.0551	14.4461
360	0	0	0	0	0	0	0	0	0	14.4226	13.6465	15.1797	15.0644	14.0463	14.612	13.2387	13.3776	14.8776	14.7236	14.3057	13.9165	13.453	13.2989	15.8701	15.2507	14.5481	14.2535	13.2813	13.3334	13.612	14.9455	14.1955	14.0567	UID550	14.4226	13.6465	15.1797	15.0644	14.0463	14.612	13.2387	13.3776	14.8776	14.7236	14.3057	13.9165	13.453	13.2989	15.8701
361	0	0	0	0	0	0	0	0	0	15.7134	15.287	16.4857	16.6981	15.2359	16.0202	14.3997	14.444	16.4486	16.1154	15.4182	15.2326	NA	14.5335	17.4822	16.5452	15.7842	15.588	14.4809	14.3998	15.0374	16.4494	15.391	15.4528	UID551	15.7134	15.287	16.4857	16.6981	15.2359	16.0202	14.3997	14.444	16.4486	16.1154	15.4182	15.2326	10.1716	14.5335	17.4822
362	0	1	1	0	0	0	0	0	0	13.3489	13.3323	13.3223	13.3041	13.608	13.3312	12.3088	12.3945	13.2653	13.2031	13.1066	13.0769	12.3606	12.179	13.3193	13.1844	12.9515	12.907	12.1162	12.2086	13.4955	13.1177	12.7679	12.6238	UID553	13.3489	13.3323	13.3223	13.3041	13.608	13.3312	12.3088	12.3945	13.2653	13.2031	13.1066	13.0769	12.3606	12.179	13.3193
363	0	0	0	0	0	0	0	0	0	12.7764	12.7781	11.9752	12.2146	12.3243	12.2945	12.0821	12.0095	NA	11.8724	12.1136	12.1131	12.1235	11.9878	NA	NA	12.3643	12.2947	12.0387	11.8184	12.2621	11.8479	12.5519	12.2075	UID554	12.7764	12.7781	11.9752	12.2146	12.3243	12.2945	12.0821	12.0095	10.2997	11.8724	12.1136	12.1131	12.1235	11.9878	11.8202
364	0	0	0	0	0	0	0	0	0	NA	9.87129	13.263	15.0085	11.6916	NA	9.80982	9.89481	11.2142	11.3	10.6831	10.0974	NA	NA	12.6029	NA	10.2006	NA	10.6293	9.42466	10.2856	11.1165	NA	10.666	UID555	9.94557	9.87129	13.263	15.0085	11.6916	9.58929	9.80982	9.89481	11.2142	11.3	10.6831	10.0974	9.50256	9.47205	12.6029
365	0	0	0	0	0	0	0	0	0	12.0051	12.3139	11.9446	11.9715	11.6433	11.4443	10.3396	10.9373	11.9717	11.7493	11.2308	10.8302	NA	11.6891	12.9202	NA	10.3824	NA	NA	11.4616	11.4151	NA	10.5951	9.78183	UID557	12.0051	12.3139	11.9446	11.9715	11.6433	11.4443	10.3396	10.9373	11.9717	11.7493	11.2308	10.8302	10.0771	11.6891	12.9202
366	0	0	0	0	0	0	0	0	0	16.0544	16.2709	15.8023	15.6354	15.6645	15.9798	16.0933	16.1801	15.6642	15.6738	15.8984	15.8837	16.0529	16.0739	15.8935	15.7956	15.9016	15.7548	16.1028	16.2037	15.7396	15.704	15.9373	16.0111	UID561	16.0544	16.2709	15.8023	15.6354	15.6645	15.9798	16.0933	16.1801	15.6642	15.6738	15.8984	15.8837	16.0529	16.0739	15.8935
367	0	0	0	0	0	0	0	0	0	12.7988	12.1731	13.0693	12.7064	12.6636	12.9837	13.4487	13.4557	13.2086	12.7725	13.1102	13.0909	13.6691	13.503	14.1386	13.1816	13.2917	13.4604	13.6209	13.5164	12.4635	13.3714	13.289	13.583	UID563	12.7988	12.1731	13.0693	12.7064	12.6636	12.9837	13.4487	13.4557	13.2086	12.7725	13.1102	13.0909	13.6691	13.503	14.1386
368	0	0	0	0	0	0	0	0	0	14.5575	14.4383	14.6765	14.926	14.4245	14.6812	14.6087	14.6855	14.6704	14.5812	14.7102	14.573	14.9359	14.817	15.0499	14.8249	14.6663	14.6712	14.6407	14.7602	14.5024	14.6162	14.5089	14.7057	UID564	14.5575	14.4383	14.6765	14.926	14.4245	14.6812	14.6087	14.6855	14.6704	14.5812	14.7102	14.573	14.9359	14.817	15.0499
369	0	0	0	0	0	0	0	0	0	15.027	14.7399	14.9269	14.857	15.1806	14.8705	15.1311	15.0518	15.0271	15.0096	15.076	15.1337	15.0195	14.9671	14.6337	14.9803	15.0848	15.1068	15.1165	14.9914	15.0272	15.005	15.2046	15.1062	UID565	15.027	14.7399	14.9269	14.857	15.1806	14.8705	15.1311	15.0518	15.0271	15.0096	15.076	15.1337	15.0195	14.9671	14.6337
370	0	0	0	0	0	0	0	0	0	14.9299	14.8662	14.5109	14.6256	14.9367	14.7951	14.8505	14.7149	14.8394	14.9242	15.0066	15.0096	14.9413	14.7713	14.5431	14.743	14.9406	14.7917	14.6977	14.7241	15.0555	14.7165	14.9023	14.896	UID566	14.9299	14.8662	14.5109	14.6256	14.9367	14.7951	14.8505	14.7149	14.8394	14.9242	15.0066	15.0096	14.9413	14.7713	14.5431
371	-1	-1	-1	0	0	0	0	0	-1	14.7365	14.1265	14.9191	14.2323	14.5505	14.2454	16.5242	16.7395	14.8186	14.7815	15.5051	15.5919	16.5251	16.6516	15.4546	15.0671	15.5999	15.6491	16.5169	16.5271	14.8397	15.2714	16.0081	16.07	UID568	14.7365	14.1265	14.9191	14.2323	14.5505	14.2454	16.5242	16.7395	14.8186	14.7815	15.5051	15.5919	16.5251	16.6516	15.4546
372	0	0	0	0	0	0	0	0	0	15.0929	15.3664	15.0556	14.9511	14.9643	15.1054	15.4634	15.4785	15.0193	14.9668	15.2857	15.2631	15.5621	15.5448	15.0284	15.3042	15.1979	15.3348	15.4863	15.6132	15.1506	15.0267	15.3156	15.384	UID569	15.0929	15.3664	15.0556	14.9511	14.9643	15.1054	15.4634	15.4785	15.0193	14.9668	15.2857	15.2631	15.5621	15.5448	15.0284
373	0	0	0	0	0	0	0	0	0	13.6084	12.5575	13.5243	13.5993	12.623	12.5882	12.6437	12.5172	13.2429	12.8595	12.6762	12.6316	12.8243	12.7399	13.7514	13.2704	12.7362	12.847	12.4095	12.306	11.6706	13.2783	12.5265	12.5572	UID570	13.6084	12.5575	13.5243	13.5993	12.623	12.5882	12.6437	12.5172	13.2429	12.8595	12.6762	12.6316	12.8243	12.7399	13.7514
374	0	0	0	0	0	0	0	0	0	12.0301	11.8396	12.9721	12.3787	12.0221	12.2908	11.7397	10.7912	12.7858	12.3673	12.0931	12.3473	11.5173	11.2512	13.7488	11.9597	12.3824	12.3318	10.8775	11.177	11.836	12.289	11.8753	12.0227	UID571	12.0301	11.8396	12.9721	12.3787	12.0221	12.2908	11.7397	10.7912	12.7858	12.3673	12.0931	12.3473	11.5173	11.2512	13.7488
375	0	0	0	0	0	0	0	0	0	15.9732	15.2055	14.7571	14.8895	14.8058	14.5667	15.0768	15.08	14.9398	14.866	15.1098	14.9611	15.2425	15.3974	16.0751	15.3842	15.4637	15.3189	15.2576	15.0697	13.4289	14.8886	14.7513	14.8304	UID572	15.9732	15.2055	14.7571	14.8895	14.8058	14.5667	15.0768	15.08	14.9398	14.866	15.1098	14.9611	15.2425	15.3974	16.0751
376	0	0	0	0	0	0	0	0	0	14.7021	14.1057	13.8932	13.4082	13.3924	13.8391	13.5898	13.5944	13.188	13.3833	13.1996	13.4574	12.9705	13.0934	14.1561	12.9717	13.3859	13.0007	13.1828	13.3877	12.9052	13.8349	13.1809	13.1427	UID575	14.7021	14.1057	13.8932	13.4082	13.3924	13.8391	13.5898	13.5944	13.188	13.3833	13.1996	13.4574	12.9705	13.0934	14.1561
377	0	0	0	0	0	0	0	0	0	16.8903	17.1308	16.9891	16.9779	16.9166	16.903	16.9347	16.9662	16.8963	16.8656	16.8779	16.9292	17.0122	17.0216	17.0978	16.9702	16.808	16.9021	16.8845	16.8608	16.8206	16.8596	16.8717	16.9	UID576	16.8903	17.1308	16.9891	16.9779	16.9166	16.903	16.9347	16.9662	16.8963	16.8656	16.8779	16.9292	17.0122	17.0216	17.0978
378	0	0	0	0	0	0	0	0	0	17.6589	17.3366	19.7143	20.4732	18.5774	17.5475	17.2128	17.0393	19.1056	18.1368	17.8897	19.684	17.1288	16.8538	19.1171	18.4192	17.4487	17.8542	18.0191	16.7344	17.6198	18.3618	17.6572	17.5466	UID577	17.6589	17.3366	19.7143	20.4732	18.5774	17.5475	17.2128	17.0393	19.1056	18.1368	17.8897	19.684	17.1288	16.8538	19.1171
379	0	0	0	0	0	0	0	0	0	12.7375	12.6718	13.6087	13.9074	13.5176	12.6336	12.3129	12.3535	13.4803	13.2049	12.3798	12.702	12.3415	12.0653	14.3638	12.9082	12.6888	13.0074	12.997	12.1495	12.7257	13.6145	12.7868	12.7881	UID578	12.7375	12.6718	13.6087	13.9074	13.5176	12.6336	12.3129	12.3535	13.4803	13.2049	12.3798	12.702	12.3415	12.0653	14.3638
380	0	0	0	0	0	0	0	0	0	16.3649	15.9767	17.6357	19.7276	17.3116	16.368	16.0349	15.7726	17.4586	16.8729	16.1188	16.7505	15.7833	15.4733	17.9818	16.6721	15.8549	16.5805	16.7315	15.4026	16.2175	17.0829	16.3991	16.3324	UID579	16.3649	15.9767	17.6357	19.7276	17.3116	16.368	16.0349	15.7726	17.4586	16.8729	16.1188	16.7505	15.7833	15.4733	17.9818
381	0	0	0	0	0	0	0	0	0	14.0798	13.398	13.7309	13.5522	13.8995	13.8379	13.5979	13.6903	13.9715	13.4626	13.3295	13.378	13.3562	13.3237	13.7353	13.3265	13.4522	13.8132	12.8908	13.5984	13.6606	13.7298	13.4591	12.9825	UID580	14.0798	13.398	13.7309	13.5522	13.8995	13.8379	13.5979	13.6903	13.9715	13.4626	13.3295	13.378	13.3562	13.3237	13.7353
382	0	0	0	0	0	0	0	0	0	14.2413	14.4097	14.4667	14.1972	13.8212	14.3976	13.8424	13.9069	14.3283	14.1274	14.339	14.1214	14.2546	13.9533	14.5371	14.4113	14.3085	14.3653	13.5965	14.1023	13.9845	14.4523	13.7773	13.6516	UID582	14.2413	14.4097	14.4667	14.1972	13.8212	14.3976	13.8424	13.9069	14.3283	14.1274	14.339	14.1214	14.2546	13.9533	14.5371
383	0	0	0	0	0	0	0	0	0	NA	10.8766	11.4186	NA	NA	NA	11.4039	11.9017	NA	11.2841	11.2003	11.5537	10.8994	NA	NA	NA	NA	NA	11.8867	11.4052	11.0639	11.6758	11.467	11.595	UID584	9.99615	10.8766	11.4186	10.1657	8.70874	10.1287	11.4039	11.9017	10.0456	11.2841	11.2003	11.5537	10.8994	9.9278	10.9011
384	0	0	0	0	0	0	0	0	0	13.4463	12.8184	14.2833	13.971	13.282	13.8195	12.4228	12.371	13.9904	13.9585	13.4693	13.134	12.4759	12.1282	14.8804	14.0143	13.4248	13.3988	12.2266	12.34	12.6852	13.8468	13.1054	13.0326	UID586	13.4463	12.8184	14.2833	13.971	13.282	13.8195	12.4228	12.371	13.9904	13.9585	13.4693	13.134	12.4759	12.1282	14.8804
385	0	0	0	0	0	0	0	0	0	13.8178	14.0679	14.0568	13.5466	13.56	13.8163	14.3078	14.417	13.5749	13.9624	13.8323	14.0968	14.5326	14.6851	13.5074	14.0376	13.957	14.0203	14.556	14.6695	14.0404	13.8258	14.0413	14.1553	UID587	13.8178	14.0679	14.0568	13.5466	13.56	13.8163	14.3078	14.417	13.5749	13.9624	13.8323	14.0968	14.5326	14.6851	13.5074
386	0	0	0	0	0	0	0	0	0	12.0405	12.3066	12.3962	13.0915	12.52	12.4103	12.2551	12.479	12.0943	12.5508	12.2636	12.3412	12.4013	12.2428	12.4805	12.5128	12.009	12.1352	11.606	11.8404	12.2277	12.31	11.7971	12.0874	UID588	12.0405	12.3066	12.3962	13.0915	12.52	12.4103	12.2551	12.479	12.0943	12.5508	12.2636	12.3412	12.4013	12.2428	12.4805
387	0	0	-1	0	0	0	0	0	0	10.9659	11.0036	11.1903	NA	10.7628	11.2105	12.7608	12.8242	11.7552	11.1882	12.3549	12.3508	13.0488	12.5595	11.8958	NA	12.4378	12.5504	13.1699	12.9083	11.4984	12.1705	13.1163	12.85	UID589	10.9659	11.0036	11.1903	10.1678	10.7628	11.2105	12.7608	12.8242	11.7552	11.1882	12.3549	12.3508	13.0488	12.5595	11.8958
388	0	0	0	0	0	0	0	0	0	12.8759	12.8915	13.0308	13.2565	12.8265	12.7902	12.9542	12.8861	12.8796	12.8305	12.6881	12.845	13.1178	13.0124	13.0634	12.958	12.7862	12.9125	12.9968	12.903	12.6769	12.8749	13.1612	13.099	UID590	12.8759	12.8915	13.0308	13.2565	12.8265	12.7902	12.9542	12.8861	12.8796	12.8305	12.6881	12.845	13.1178	13.0124	13.0634
389	0	0	0	0	0	0	0	0	0	16.8996	17.0413	15.354	15.8504	15.7152	15.6418	16.1557	16.2389	15.4816	15.1508	15.417	15.7399	16.4202	16.4148	15.7754	15.1302	15.7715	15.9113	15.8403	17.0363	14.9962	15.5793	15.6392	15.612	UID592	16.8996	17.0413	15.354	15.8504	15.7152	15.6418	16.1557	16.2389	15.4816	15.1508	15.417	15.7399	16.4202	16.4148	15.7754
390	0	0	0	0	0	0	0	0	0	17.7531	17.9514	17.8119	17.6911	17.7382	17.8455	17.9884	18.2344	17.8379	17.6129	18.2246	18.087	18.4284	18.0857	17.7267	17.664	18.1757	18.0662	17.9545	18.2706	18.126	17.8932	17.7942	17.8214	UID593	17.7531	17.9514	17.8119	17.6911	17.7382	17.8455	17.9884	18.2344	17.8379	17.6129	18.2246	18.087	18.4284	18.0857	17.7267
391	0	0	0	0	0	0	0	0	0	11.6021	11.4364	10.1152	NA	11.2321	10.8333	11.352	11.2655	NA	10.6992	10.4721	11.4651	11.0833	11.0365	NA	10.0029	10.7916	NA	10.7881	11.2802	11.6501	10.4185	11.3659	NA	UID594	11.6021	11.4364	10.1152	10.7687	11.2321	10.8333	11.352	11.2655	9.88264	10.6992	10.4721	11.4651	11.0833	11.0365	10.9092
392	0	0	0	0	0	0	0	0	0	14.0309	13.5736	13.6351	13.5629	13.4669	13.4449	13.1817	13.5835	13.6476	13.1731	13.3786	13.3991	13.2157	13.1812	14.0179	13.4767	13.4294	13.6341	12.9498	13.3548	13.0268	13.2965	12.9747	13.1477	UID595	14.0309	13.5736	13.6351	13.5629	13.4669	13.4449	13.1817	13.5835	13.6476	13.1731	13.3786	13.3991	13.2157	13.1812	14.0179
393	0	0	0	0	0	0	0	0	0	12.2969	12.3191	12.5715	12.1954	12.5546	12.3763	12.0746	11.9724	12.7707	12.7707	12.3873	12.3563	11.8864	12.1076	12.453	12.5021	12.2282	12.6135	11.9807	11.6855	12.6323	12.0753	12.2374	11.9219	UID596	12.2969	12.3191	12.5715	12.1954	12.5546	12.3763	12.0746	11.9724	12.7707	12.7707	12.3873	12.3563	11.8864	12.1076	12.453
394	0	0	0	0	0	0	0	0	0	14.384	14.1713	14.4329	14.3829	14.2963	14.3467	14.4337	14.551	14.2445	14.3553	14.5453	14.3904	14.5592	14.5473	14.614	14.607	14.4274	14.5392	14.5713	14.4565	14.3711	14.1682	14.3181	14.6002	UID597	14.384	14.1713	14.4329	14.3829	14.2963	14.3467	14.4337	14.551	14.2445	14.3553	14.5453	14.3904	14.5592	14.5473	14.614
395	0	0	0	0	0	0	0	0	0	16.8421	15.835	16.4349	16.1627	15.9215	16.1484	15.9061	15.8847	16.3834	16.2811	16.1742	16.3415	16.1091	15.9089	17.2302	16.3164	16.5165	16.1996	15.7651	15.8385	15.5354	16.9368	16.0336	16.1045	UID598	16.8421	15.835	16.4349	16.1627	15.9215	16.1484	15.9061	15.8847	16.3834	16.2811	16.1742	16.3415	16.1091	15.9089	17.2302
396	0	0	0	0	0	0	0	0	0	14.8002	14.9199	14.9778	15.043	14.5423	14.7712	14.8222	14.8093	14.833	14.8964	14.8655	14.8231	15.1296	14.9448	15.6152	15.1419	14.7693	14.9317	14.9807	14.9372	14.7353	14.9256	14.8878	15.0493	UID599	14.8002	14.9199	14.9778	15.043	14.5423	14.7712	14.8222	14.8093	14.833	14.8964	14.8655	14.8231	15.1296	14.9448	15.6152
397	0	0	0	0	0	0	0	0	0	17.7187	17.9289	17.7895	17.9092	17.8133	17.7638	17.7642	17.8317	17.6309	17.6967	17.752	17.7994	17.76	17.8473	17.9788	17.9258	17.7437	17.7359	17.8004	17.9124	17.7399	17.6273	17.7959	17.7999	UID601	17.7187	17.9289	17.7895	17.9092	17.8133	17.7638	17.7642	17.8317	17.6309	17.6967	17.752	17.7994	17.76	17.8473	17.9788
398	0	0	0	0	0	0	0	0	0	17.5919	17.1234	17.4122	17.33	17.3949	17.2084	16.9351	17.334	17.4626	17.0975	16.8384	16.9583	17.1109	17.0681	17.5589	16.958	17.1784	17.3741	16.7833	17.2731	17.1894	17.2473	17.1529	16.9708	UID602	17.5919	17.1234	17.4122	17.33	17.3949	17.2084	16.9351	17.334	17.4626	17.0975	16.8384	16.9583	17.1109	17.0681	17.5589
399	0	0	0	0	0	0	0	0	0	12.2931	12.3265	12.5046	13.2103	12.4276	12.3469	12.14	12.1972	12.3552	12.3359	12.3677	12.2243	12.2707	12.3247	12.3994	12.4846	12.1025	12.4871	12.3786	12.207	12.3246	12.4734	12.1672	12.3006	UID603	12.2931	12.3265	12.5046	13.2103	12.4276	12.3469	12.14	12.1972	12.3552	12.3359	12.3677	12.2243	12.2707	12.3247	12.3994
400	0	0	0	0	0	0	0	0	0	13.0112	12.7289	11.1831	NA	NA	12.0898	13.3457	13.602	NA	11.5774	12.2167	12.2285	13.3881	13.3997	NA	NA	12.712	12.7377	13.2864	13.3945	11.6327	NA	12.383	12.1959	UID604	13.0112	12.7289	11.1831	10.3339	10.4053	12.0898	13.3457	13.602	10.9558	11.5774	12.2167	12.2285	13.3881	13.3997	10.9856
401	0	0	0	0	0	0	0	0	0	14.3642	14.3746	14.0861	14.3872	14.3091	14.3392	14.3663	14.4154	14.5101	14.4465	14.6247	14.6041	14.5219	14.3811	14.5037	14.4945	14.5841	14.591	14.5053	14.6723	14.3374	14.4629	14.6762	14.666	UID605	14.3642	14.3746	14.0861	14.3872	14.3091	14.3392	14.3663	14.4154	14.5101	14.4465	14.6247	14.6041	14.5219	14.3811	14.5037
402	0	0	0	0	0	0	0	0	0	13.8289	13.7394	13.8668	13.7673	13.77	13.6433	13.8827	13.8565	13.6158	13.6007	13.4926	13.7527	13.8246	13.7985	13.9293	13.6172	13.7289	13.7223	13.8406	13.6998	13.7296	13.899	13.7814	13.8168	UID606	13.8289	13.7394	13.8668	13.7673	13.77	13.6433	13.8827	13.8565	13.6158	13.6007	13.4926	13.7527	13.8246	13.7985	13.9293
403	0	0	0	0	0	0	0	0	0	13.4716	13.09	14.3844	19.045	14.086	13.3024	13.2901	13.2431	14.2625	13.7596	13.2541	13.507	13.3523	13.1536	14.7629	13.7066	13.2553	13.6811	13.7353	13.1933	13.3223	14.0713	13.6138	13.5371	UID607	13.4716	13.09	14.3844	19.045	14.086	13.3024	13.2901	13.2431	14.2625	13.7596	13.2541	13.507	13.3523	13.1536	14.7629
404	-1	-1	-1	0	0	0	0	0	-1	16.9732	17.1292	16.9345	16.7165	16.9783	17.1522	18.4035	18.5216	17.026	17.1106	17.8146	17.7299	18.6517	18.5637	16.8792	16.8876	18.0063	17.992	18.5056	18.7185	17.5519	16.857	18.2691	18.3399	UID608	16.9732	17.1292	16.9345	16.7165	16.9783	17.1522	18.4035	18.5216	17.026	17.1106	17.8146	17.7299	18.6517	18.5637	16.8792
405	0	0	0	0	0	0	0	0	0	15.9347	18.3201	14.363	14.5104	14.4657	14.5532	14.8534	14.7496	14.4814	14.4079	14.6043	14.4882	14.7749	14.9312	16.4913	14.7309	14.5381	14.8488	14.9616	15.035	14.7917	14.4502	14.7487	14.8475	UID609	15.9347	18.3201	14.363	14.5104	14.4657	14.5532	14.8534	14.7496	14.4814	14.4079	14.6043	14.4882	14.7749	14.9312	16.4913
406	-1	-1	-1	0	0	0	0	0	-1	15.0067	14.6263	15.1121	15.0035	15.1616	14.9648	16.6174	16.6111	15.441	15.2345	15.8527	15.9335	16.4167	16.384	15.7314	15.4584	15.8555	15.925	16.4342	16.6898	15.4621	15.7078	16.0853	16.1883	UID610	15.0067	14.6263	15.1121	15.0035	15.1616	14.9648	16.6174	16.6111	15.441	15.2345	15.8527	15.9335	16.4167	16.384	15.7314
407	0	0	0	0	0	0	0	0	0	13.578	13.3031	11.8402	11.9427	12.3764	13.1951	12.8849	13.1165	12.0327	12.2368	13.1198	12.5974	13.6899	13.5383	13.2995	12.6036	13.1107	12.8243	12.4609	12.6903	11.6553	12.8548	12.0039	12.5366	UID611	13.578	13.3031	11.8402	11.9427	12.3764	13.1951	12.8849	13.1165	12.0327	12.2368	13.1198	12.5974	13.6899	13.5383	13.2995
408	0	0	0	0	0	0	0	0	0	15.6144	15.9326	15.5035	15.7826	15.7896	15.7232	15.4882	15.6331	15.6293	15.5801	15.5844	15.5007	15.6125	15.5488	16.1202	15.8827	15.5391	15.6269	15.5001	15.543	15.5584	15.6799	15.6476	15.5133	UID613	15.6144	15.9326	15.5035	15.7826	15.7896	15.7232	15.4882	15.6331	15.6293	15.5801	15.5844	15.5007	15.6125	15.5488	16.1202
409	-1	-1	-1	0	0	0	0	0	0	11.8637	11.591	12.0666	11.841	12.2052	12.0192	13.329	13.1961	12.4516	12.124	12.8991	12.8368	13.182	13.0878	13.1813	12.415	13.011	12.5683	12.9824	12.9215	11.8449	12.7162	12.6482	12.7946	UID614	11.8637	11.591	12.0666	11.841	12.2052	12.0192	13.329	13.1961	12.4516	12.124	12.8991	12.8368	13.182	13.0878	13.1813
410	0	0	0	0	0	0	0	0	0	13.6724	13.9357	14.0226	13.644	13.8238	13.9178	13.8468	13.9819	13.6084	13.6447	13.8595	13.8088	13.7711	13.7654	14.0947	13.922	13.7564	14.0273	13.8546	13.7131	13.7876	13.7795	13.89	13.7969	UID615	13.6724	13.9357	14.0226	13.644	13.8238	13.9178	13.8468	13.9819	13.6084	13.6447	13.8595	13.8088	13.7711	13.7654	14.0947
411	0	0	0	0	0	0	0	0	0	13.5387	13.8339	14.1309	13.6351	13.3595	13.5588	13.594	13.5829	13.6483	13.6034	13.5479	13.5228	13.3637	13.3646	14.4016	13.7983	13.5045	13.7641	13.4329	13.4956	13.6251	13.8756	13.3837	13.3071	UID616	13.5387	13.8339	14.1309	13.6351	13.3595	13.5588	13.594	13.5829	13.6483	13.6034	13.5479	13.5228	13.3637	13.3646	14.4016
412	0	0	0	0	0	0	0	0	0	16.875	17.1773	16.8495	17.0521	16.9208	17.1695	16.8265	16.9161	16.8906	16.8849	17.1135	16.9513	17.0386	16.931	17.2741	16.9457	16.8808	16.9794	16.7158	16.9557	17.0068	16.8033	16.6923	16.7838	UID619	16.875	17.1773	16.8495	17.0521	16.9208	17.1695	16.8265	16.9161	16.8906	16.8849	17.1135	16.9513	17.0386	16.931	17.2741
413	0	0	0	0	0	0	0	0	0	15.26	15.4889	14.9612	15.1497	15.2334	15.0937	15.0394	15.0988	14.8172	14.8888	14.953	15.2071	15.1061	15.0338	14.8319	15.0948	14.9677	15.0835	15.2743	15.2666	15.2433	14.9884	15.288	15.1871	UID620	15.26	15.4889	14.9612	15.1497	15.2334	15.0937	15.0394	15.0988	14.8172	14.8888	14.953	15.2071	15.1061	15.0338	14.8319
414	-1	-1	-1	0	0	0	0	0	0	14.5119	13.9156	14.8324	14.779	14.7312	14.8198	16.1655	16.1277	15.0401	14.7953	15.6345	15.405	15.772	15.5648	15.3958	14.9243	15.3728	15.2811	15.2396	15.6223	14.8136	15.0372	15.1831	15.4075	UID621	14.5119	13.9156	14.8324	14.779	14.7312	14.8198	16.1655	16.1277	15.0401	14.7953	15.6345	15.405	15.772	15.5648	15.3958
415	0	0	0	0	0	0	0	0	0	11.0162	10.4583	11.8512	10.4693	11.5135	11.7142	12.0871	11.6282	NA	11.7044	11.8334	11.9641	11.6992	10.7046	12.6841	11.3922	11.5633	11.9897	11.3958	11.8363	11.1201	12.3864	11.8244	11.7717	UID623	11.0162	10.4583	11.8512	10.4693	11.5135	11.7142	12.0871	11.6282	10.556	11.7044	11.8334	11.9641	11.6992	10.7046	12.6841
416	0	0	0	0	0	0	0	0	0	15.7707	16.033	15.6638	15.8398	15.9021	15.6411	15.6483	15.6839	15.7095	15.5966	15.4212	15.6699	15.6837	15.4204	15.6101	15.5521	15.6592	15.6987	15.5972	15.8743	16.0317	15.704	15.8082	15.7081	UID624	15.7707	16.033	15.6638	15.8398	15.9021	15.6411	15.6483	15.6839	15.7095	15.5966	15.4212	15.6699	15.6837	15.4204	15.6101
417	0	0	0	0	0	0	0	0	0	16.0762	15.7323	16.9747	19.8115	16.9902	15.9896	15.5732	15.4892	16.8889	16.578	15.7701	16.0588	15.5796	15.2388	17.603	16.3889	15.6764	16.2968	16.3063	14.9993	15.8175	16.7855	16.0402	15.9793	UID625	16.0762	15.7323	16.9747	19.8115	16.9902	15.9896	15.5732	15.4892	16.8889	16.578	15.7701	16.0588	15.5796	15.2388	17.603
418	0	0	0	0	0	0	0	0	0	16.8941	16.087	15.2964	15.1362	15.2691	15.6322	15.2252	15.2054	15.1025	14.9032	15.2806	14.9747	15.4848	15.2764	15.8946	14.9381	15.4578	15.2379	15.006	15.2531	13.7208	14.4032	14.6121	14.7422	UID626	16.8941	16.087	15.2964	15.1362	15.2691	15.6322	15.2252	15.2054	15.1025	14.9032	15.2806	14.9747	15.4848	15.2764	15.8946
419	0	0	0	0	0	0	0	0	0	15.6439	15.4327	15.8879	16.0186	15.6838	15.7087	15.1753	15.4575	15.77	15.7571	15.7815	15.5639	15.341	15.3135	16.0806	16.0968	15.8048	15.7567	15.6124	15.5512	15.4488	16.0254	15.4838	15.574	UID628	15.6439	15.4327	15.8879	16.0186	15.6838	15.7087	15.1753	15.4575	15.77	15.7571	15.7815	15.5639	15.341	15.3135	16.0806
420	-1	-1	0	0	0	0	0	0	0	13.6087	12.7416	13.379	13.3314	13.3648	13.3746	14.522	14.5753	13.5373	13.2551	14.105	14.1023	14.5487	14.4411	13.9908	13.4931	14.3403	14.1564	14.2361	14.2617	13.1266	13.7576	14.2109	14.4205	UID629	13.6087	12.7416	13.379	13.3314	13.3648	13.3746	14.522	14.5753	13.5373	13.2551	14.105	14.1023	14.5487	14.4411	13.9908
421	0	0	0	0	0	0	0	0	0	14.2457	14.3155	13.9676	13.7765	13.7021	13.4733	13.949	14.3913	13.8002	13.7463	13.6968	14.1426	14.4181	14.0871	14.2591	13.8386	14.1361	14.5085	14.1955	14.6841	13.8238	13.9546	14.1498	14.2491	UID630	14.2457	14.3155	13.9676	13.7765	13.7021	13.4733	13.949	14.3913	13.8002	13.7463	13.6968	14.1426	14.4181	14.0871	14.2591
422	0	0	0	0	0	0	0	0	0	16.1828	15.9272	16.3837	16.3003	16.6824	16.2981	16.2874	16.0073	16.4371	16.3459	16.3648	16.2737	16.2088	16.1915	16.2031	16.2658	16.1278	16.3174	16.4545	16.6274	16.4158	16.101	16.6059	16.1932	UID631	16.1828	15.9272	16.3837	16.3003	16.6824	16.2981	16.2874	16.0073	16.4371	16.3459	16.3648	16.2737	16.2088	16.1915	16.2031
423	0	0	-1	0	0	0	0	0	0	16.3068	15.9866	16.9332	16.7508	17.251	16.4288	16.9301	16.8245	16.907	16.4558	16.6833	16.6985	16.9492	16.9638	16.7639	16.543	16.6978	16.9354	17.2719	17.2827	16.8477	16.7124	17.2542	16.6951	UID632	16.3068	15.9866	16.9332	16.7508	17.251	16.4288	16.9301	16.8245	16.907	16.4558	16.6833	16.6985	16.9492	16.9638	16.7639
424	0	0	0	0	0	0	0	0	0	13.5385	12.5174	12.4975	12.9284	12.3933	12.6208	12.6325	12.6732	12.0217	12.146	12.2015	12.075	12.7709	12.7217	12.9935	12.1596	12.7039	12.7543	12.2857	12.22	10.4279	12.1045	11.7004	11.7554	UID633	13.5385	12.5174	12.4975	12.9284	12.3933	12.6208	12.6325	12.6732	12.0217	12.146	12.2015	12.075	12.7709	12.7217	12.9935
425	0	0	0	0	0	0	0	0	0	NA	11.068	11.4007	12.1596	11.2246	11.1807	10.7889	11.2081	11.1645	11.9604	11.1439	11.433	10.913	11.2562	NA	11.8492	11.2423	11.7487	10.6741	11.5646	11.427	11.9596	11.1326	11.5417	UID634	9.69636	11.068	11.4007	12.1596	11.2246	11.1807	10.7889	11.2081	11.1645	11.9604	11.1439	11.433	10.913	11.2562	11.395
426	0	0	0	0	0	0	0	0	0	14.2129	14.5094	14.8046	14.8875	14.687	14.5481	14.2154	14.145	14.7873	14.467	14.0799	14.3839	13.8339	13.7475	14.7184	14.6967	14.2429	14.5979	13.5222	13.2268	14.7064	14.7611	14.1013	13.8032	UID636	14.2129	14.5094	14.8046	14.8875	14.687	14.5481	14.2154	14.145	14.7873	14.467	14.0799	14.3839	13.8339	13.7475	14.7184
427	0	0	0	0	0	0	0	0	0	16.5923	16.5621	16.4691	16.4352	16.7566	16.8276	17.2646	17.0817	16.7036	16.7547	16.6586	16.8665	17.377	17.0762	16.2789	16.1951	16.7288	16.9041	17.1836	17.4424	17.0924	16.376	17.1086	17.0533	UID638	16.5923	16.5621	16.4691	16.4352	16.7566	16.8276	17.2646	17.0817	16.7036	16.7547	16.6586	16.8665	17.377	17.0762	16.2789
428	0	0	0	0	0	0	0	0	0	13.0291	13.1642	12.9654	13.2911	12.7481	13.0916	13.0149	13.0076	13.0004	13.1545	13.0442	12.9801	13.1157	13.1173	13.8578	13.2323	13.0064	12.9727	13.1257	13.2144	13.0423	12.9719	12.9228	13.0171	UID639	13.0291	13.1642	12.9654	13.2911	12.7481	13.0916	13.0149	13.0076	13.0004	13.1545	13.0442	12.9801	13.1157	13.1173	13.8578
429	0	0	0	0	0	0	0	0	0	10.6651	9.86075	10.8224	11.3073	10.7624	11.0457	11.4748	11.6132	11.0377	10.4914	11.0526	10.8626	11.6631	11.3546	NA	NA	11.3387	11.035	11.2637	10.8348	9.80242	11.2761	10.9119	10.8095	UID640	10.6651	9.86075	10.8224	11.3073	10.7624	11.0457	11.4748	11.6132	11.0377	10.4914	11.0526	10.8626	11.6631	11.3546	10.8393
430	0	0	0	0	0	0	0	0	0	13.1014	13.0737	12.7393	13.2835	13.6282	13.084	13.1059	13.2611	13.3436	12.7999	13.0457	12.9761	13.376	13.2362	12.9567	12.8279	12.6634	13.5859	12.9206	13.1145	13.264	12.8129	13.0217	13.2185	UID641	13.1014	13.0737	12.7393	13.2835	13.6282	13.084	13.1059	13.2611	13.3436	12.7999	13.0457	12.9761	13.376	13.2362	12.9567
431	0	0	0	0	0	0	0	0	0	14.5116	14.9373	13.9165	14.1827	14.5598	14.5378	14.7082	14.7457	14.1359	14.1828	14.4812	14.5462	14.8576	14.6943	14.0446	14.1004	14.3223	14.4092	14.8622	14.7764	14.529	14.1376	14.6597	14.6167	UID642	14.5116	14.9373	13.9165	14.1827	14.5598	14.5378	14.7082	14.7457	14.1359	14.1828	14.4812	14.5462	14.8576	14.6943	14.0446
432	0	0	0	0	0	0	0	0	0	13.2302	13.0272	13.7358	13.4437	13.0059	13.2772	13.1121	12.9777	13.2033	13.0435	13.1604	12.9402	13.1922	12.9288	13.8068	13.3833	13.3314	13.1766	13.0029	12.5336	13.0437	12.9277	13.3381	12.8926	UID645	13.2302	13.0272	13.7358	13.4437	13.0059	13.2772	13.1121	12.9777	13.2033	13.0435	13.1604	12.9402	13.1922	12.9288	13.8068
433	0	0	0	0	0	0	0	0	0	13.3845	13.4937	13.3389	12.9642	12.8506	12.8128	12.893	12.9427	12.8127	12.8391	12.5882	13.1541	12.8773	12.9042	13.2706	12.715	13.061	13.3006	13.0498	13.9879	12.683	13.0658	13.0615	13.2732	UID646	13.3845	13.4937	13.3389	12.9642	12.8506	12.8128	12.893	12.9427	12.8127	12.8391	12.5882	13.1541	12.8773	12.9042	13.2706
434	0	0	0	0	0	0	0	0	0	13.3502	13.4562	13.1664	13.0031	13.5803	13.1735	12.8519	12.8129	13.3279	13.2627	13.0692	13.1058	12.807	12.7048	13.7273	12.811	12.8773	12.8812	12.8491	12.8256	13.1098	12.6745	13.0664	12.7288	UID647	13.3502	13.4562	13.1664	13.0031	13.5803	13.1735	12.8519	12.8129	13.3279	13.2627	13.0692	13.1058	12.807	12.7048	13.7273
435	0	0	0	0	0	0	0	0	0	13.6312	13.6562	14.0919	13.7917	13.9177	13.7948	14.005	14.1806	13.9147	14.0192	13.8132	13.9393	14.1007	14.0609	14.3482	13.9421	13.9822	13.9279	14.1512	13.9477	13.9843	14.1819	14.154	14.0878	UID648	13.6312	13.6562	14.0919	13.7917	13.9177	13.7948	14.005	14.1806	13.9147	14.0192	13.8132	13.9393	14.1007	14.0609	14.3482
436	0	0	0	0	0	0	0	0	0	14.312	13.7967	13.2804	13.7223	13.3768	13.7764	13.9494	14.0714	13.5043	12.8214	13.899	13.6739	13.9509	13.9638	14.2946	13.1099	13.9198	13.6366	13.3754	13.618	13.0561	13.3729	13.2665	13.1917	UID649	14.312	13.7967	13.2804	13.7223	13.3768	13.7764	13.9494	14.0714	13.5043	12.8214	13.899	13.6739	13.9509	13.9638	14.2946
437	0	0	0	0	0	0	0	0	0	13.3281	13.3334	13.7369	14.3973	13.1208	13.1121	13.6356	13.5415	13.2496	13.2342	13.3335	13.3988	13.6819	13.4718	13.7941	13.4182	13.4137	13.6847	13.6193	13.7963	13.3014	13.4453	13.5256	13.4503	UID650	13.3281	13.3334	13.7369	14.3973	13.1208	13.1121	13.6356	13.5415	13.2496	13.2342	13.3335	13.3988	13.6819	13.4718	13.7941
438	0	1	1	0	0	0	0	0	0	15.3736	14.8951	13.8123	14.0368	13.8723	14.2082	14.2536	14.1468	13.9935	14.0069	14.3621	14.1569	13.834	13.4011	13.9994	14.0498	14.0497	13.9289	13.3311	13.0064	14.2903	13.9449	13.0584	13.4548	UID651	15.3736	14.8951	13.8123	14.0368	13.8723	14.2082	14.2536	14.1468	13.9935	14.0069	14.3621	14.1569	13.834	13.4011	13.9994
439	0	0	0	0	0	0	0	0	0	14.7345	14.756	14.6768	14.7146	14.9011	14.7214	14.7187	14.5831	14.7522	14.6151	14.6186	14.5328	14.6768	14.2832	14.4539	14.7928	14.4619	14.5324	14.2155	14.408	14.8921	14.7375	14.4563	14.6591	UID652	14.7345	14.756	14.6768	14.7146	14.9011	14.7214	14.7187	14.5831	14.7522	14.6151	14.6186	14.5328	14.6768	14.2832	14.4539
440	0	0	0	0	0	0	0	0	0	15.8198	16.1589	15.929	15.9439	16.0262	16.1176	15.9688	15.9746	15.9788	15.9009	15.9468	15.9892	16.003	15.8677	16.1128	15.9378	15.9252	15.9299	15.9872	16.0467	16.0016	16.0665	15.9542	15.9749	UID653	15.8198	16.1589	15.929	15.9439	16.0262	16.1176	15.9688	15.9746	15.9788	15.9009	15.9468	15.9892	16.003	15.8677	16.1128
441	0	0	0	0	0	1	0	0	0	14.5657	14.1245	12.7023	13.3419	13.115	13.1869	13.1461	13.1921	12.6612	12.4332	12.9362	12.6982	13.4443	13.2087	13.4725	12.398	12.876	13.0876	13.2547	13.1676	11.5135	NA	12.4593	12.4665	UID654	14.5657	14.1245	12.7023	13.3419	13.115	13.1869	13.1461	13.1921	12.6612	12.4332	12.9362	12.6982	13.4443	13.2087	13.4725
442	0	0	0	0	0	0	0	0	0	15.2767	15.6359	14.9804	14.9412	15.2726	15.2838	15.1232	15.2664	15.067	15.1618	15.1378	15.0799	14.8469	15.2424	15.1497	15.0536	15.0354	14.9988	14.8518	14.804	15.3201	15.0482	15.2	15.0172	UID656	15.2767	15.6359	14.9804	14.9412	15.2726	15.2838	15.1232	15.2664	15.067	15.1618	15.1378	15.0799	14.8469	15.2424	15.1497
443	0	0	0	0	0	0	0	0	0	15.3908	15.669	15.2446	15.4174	15.5825	15.3947	15.0249	14.9688	15.3719	15.3157	14.9606	15.1856	14.8827	14.8359	14.7701	14.8582	15.1598	15.1891	14.7308	15.0595	15.6831	14.997	15.2303	15.1683	UID657	15.3908	15.669	15.2446	15.4174	15.5825	15.3947	15.0249	14.9688	15.3719	15.3157	14.9606	15.1856	14.8827	14.8359	14.7701
444	0	0	0	0	0	0	0	0	0	18.0376	17.9505	18.4564	18.4767	18.0691	18.2523	17.893	17.8513	18.4441	18.2459	18.1004	18.0066	17.9295	17.8295	18.9412	18.4875	18.0873	18.1569	17.9202	17.8834	17.9208	18.3509	17.9956	18.07	UID659	18.0376	17.9505	18.4564	18.4767	18.0691	18.2523	17.893	17.8513	18.4441	18.2459	18.1004	18.0066	17.9295	17.8295	18.9412
[truncated: 1,749 more rows]
[truncated: 13 more columns]

## Sheet: EarlyTimeExp Lysates LFQ
	CTL_24 - MIX_24	CTL_24 - MIXIT_24	CTL_24 - MIXTP_24	CTL_4 - MIX_4	CTL_4 - MIXIT_4	CTL_4 - MIXTP_4	CTL_8 - MIX_8	CTL_8 - MIXIT_8	CTL_8 - MIXTP_8	LYS_CTL_24_R1_NONIMP	LYS_CTL_24_R2_NONIMP	LYS_CTL_4_R1_NONIMP	LYS_CTL_4_R2_NONIMP	LYS_CTL_8_R1_NONIMP	LYS_CTL_8_R2_NONIMP	LYS_MIX_24_R1_NONIMP	LYS_MIX_24_R2_NONIMP	LYS_MIX_4_R1_NONIMP	LYS_MIX_4_R2_NONIMP	LYS_MIX_8_R1_NONIMP	LYS_MIX_8_R2_NONIMP	LYS_MIXIT_24_R1_NONIMP	LYS_MIXIT_24_R2_NONIMP	LYS_MIXIT_4_R1_NONIMP	LYS_MIXIT_4_R2_NONIMP	LYS_MIXIT_8_R1_NONIMP	LYS_MIXIT_8_R2_NONIMP	LYS_MIXTP_24_R1_NONIMP	LYS_MIXTP_24_R2_NONIMP	LYS_MIXTP_4_R1_NONIMP	LYS_MIXTP_4_R2_NONIMP	LYS_MIXTP_8_R1_NONIMP	LYS_MIXTP_8_R2_NONIMP	UID	LYS_CTL_24_R1_IMP	LYS_CTL_24_R2_IMP	LYS_CTL_4_R1_IMP	LYS_CTL_4_R2_IMP	LYS_CTL_8_R1_IMP	LYS_CTL_8_R2_IMP	LYS_MIX_24_R1_IMP	LYS_MIX_24_R2_IMP	LYS_MIX_4_R1_IMP	LYS_MIX_4_R2_IMP	LYS_MIX_8_R1_IMP	LYS_MIX_8_R2_IMP	LYS_MIXIT_24_R1_IMP	LYS_MIXIT_24_R2_IMP	LYS_MIXIT_4_R1_IMP
[truncated: 8,934 more rows]
[truncated: 13 more columns]

[truncated: 4 more sheets: Confocal WPBcount, Confocal JunctionWidth, Confocal JunctionLength, ECIS Assay]
